# Supplementary material for: Multi-Omics Integration Reveals the Crucial Role of Fusobacterium in the Inflammatory Immune Microenvironment in Head and Neck Squamous Cell Carcinoma
Source: Microbiol Spectr. 2022 Jul 11;10(4):e01068-22. doi: 10.1128/spectrum.01068-22 (PMC9431649; doi:10.1128/spectrum.01068-22)
Supplement: Supplemental file 2 — Supplemental material. Download spectrum.01068-22-s0002.xlsx, XLSX file, 2.3 MB [file spectrum.01068-22-s0002.xlsx]

## Sheet: Table S1
ID	Angiogenesis	Endothelium	CAF	Matrix	Matrix_remodeling	Protumor_cytokines	Neutrophil_signature	Granulocyte_traffic	Macrophages	Macrophage_DC_traffic	MDSC_traffic	MDSC	Th2_signature	T_reg_traffic	Treg	M1_signatures	MHCII	Antitumor_cytokines	Coactivation_molecules	B_cells	NK_cells	Checkpoint_inhibition	Effector_cells	T_cells	Th1_signature	T_cell_traffic	MHCI	EMT_signature	Proliferation_rate
TCGA-4P-AA8J	-1.48592	0.273202	1.12692	0.695132	1.24797	1.21802	-1.17348	-1.70318	0.578391	0.493574	-0.78753	-0.204404	-1.53191	-0.474719	0.159793	-1.17322	0.0346886	0.650595	0.342856	0.921212	0.119097	0.514932	0.298508	0.384742	0.20125	0.216129	-1.28582	2.16245	-1.25033
TCGA-BA-4074	0.911639	-0.882573	0.641253	0.324836	1.07204	1.30191	1.14032	2.55979	-0.0694157	-0.184539	2.50282	0.645612	0.173535	1.51142	-0.3459	0.43772	-1.13474	1.19938	1.33582	-0.83308	-0.673103	-0.797048	-1.3709	-0.975537	0.667818	-0.184273	-2.08727	1.73034	1.23432
TCGA-BA-4076	0.925113	-1.17688	-0.766664	-0.630787	-0.135998	0.450986	-0.266666	0.779208	-1.23128	-1.53756	-0.0956755	-1.11434	0.553251	0.868379	-1.26453	0.749487	-1.6316	0.791336	0.376285	-0.51071	-1.95532	-1.05376	-1.6744	-1.2065	-1.66141	-1.38061	-1.50965	-0.0185065	0.433586
TCGA-BA-4078	-0.518626	0.570174	1.24073	1.33923	-0.217133	-0.218959	-1.3089	-1.52376	0.400404	1.12947	-1.00544	-1.49736	-0.231449	-0.675014	-0.143882	0.635133	0.176583	-0.0713275	0.308357	-0.738617	-1.41985	-0.690771	-1.42563	-0.076206	-1.63241	-0.374843	-1.76108	0.0717432	0.384725
TCGA-BA-5149	1.01054	0.0789072	0.0727975	0.143686	0.260154	1.30151	-1.26356	0.608909	-0.429288	-0.245839	0.881356	0.0388585	-0.475088	-0.601533	-1.10065	0.495004	-0.242576	0.79973	0.232338	-0.421883	-0.634197	0.0874003	-0.125264	-0.389566	-0.372713	0.046139	0.532206	0.434541	1.75649
TCGA-BA-5151	2.60824	1.53742	0.395496	0.134945	-0.923056	1.11939	4	2.41237	1.01638	0.975346	2.02288	1.03721	2.70832	0.235975	-0.395712	0.784673	-0.0599504	0.73512	-0.970738	0.513587	-0.668626	0.0219615	-0.604576	0.240989	0.843433	-0.551519	0.445706	-0.114725	-0.805037
TCGA-BA-5152	0.29809	0.499107	-0.307579	-0.173254	-0.333256	1.26774	2.34175	0.982359	0.961954	0.1105	1.69271	0.298175	1.54232	2.07122	2.60434	1.22612	0.339934	0.907653	1.26736	0.856211	1.16917	1.49403	1.02111	1.10767	-0.282993	1.0564	-0.124528	0.0741763	-0.0806265
TCGA-BA-5153	-0.785733	1.61097	-0.211567	0.301525	-1.92841	-1.01549	-1.48128	-0.512373	-0.414494	0.298463	-0.209327	-0.500852	0.198393	-0.0962262	1.19589	1.67814	1.06991	0.338034	1.47791	1.12412	1.8119	0.775827	1.91546	1.85694	0.341114	0.512932	-0.09313	-2.25788	1.47184
TCGA-BA-5555	-0.310142	1.18	-0.579009	-0.794668	-1.22414	-2.14279	-0.544325	-0.396054	-0.690429	-0.352532	-1.08273	-1.0102	-0.384056	-0.502585	1.08294	-1.38408	0.817772	-0.708134	-0.0834125	0.377756	0.591516	-0.369356	-0.161485	-0.141796	0.470509	-0.394779	0.939523	-1.35259	0.5962
TCGA-BA-5556	0.376125	0.775454	-0.109576	0.270519	-0.631799	0.322635	0.510752	0.158676	0.892791	1.59951	1.30496	1.2512	2.58075	2.02407	1.44884	1.12353	1.17637	0.710977	0.767684	1.30333	2.44042	1.93928	2.06377	1.84256	2.3254	1.55158	1.65747	-0.521835	-0.440757
TCGA-BA-5557	3.38628	1.7984	1.41027	1.18343	1.84497	3.08159	3.77543	3.34682	3.36274	1.37349	4	3.45711	3.57135	2.92014	1.03968	2.91989	0.203767	3.41211	1.77978	-0.266539	0.53526	1.15119	0.189085	0.617175	0.465606	-0.202697	-0.464011	2.7379	-1.99208
TCGA-BA-5558	1.71915	1.15393	-0.0245291	-0.689434	-0.565539	0.978079	2.69726	1.35612	1.87289	1.68587	1.73955	2.02645	0.946497	0.356189	0.549366	0.901289	0.2382	0.979287	0.170157	0.131759	0.977838	0.854991	0.762557	0.635797	1.06317	0.417694	1.11193	-0.0387142	0.0738575
TCGA-BA-5559	-1.821	1.05757	0.447285	-0.327744	-0.947376	-0.636307	-0.0832921	-1.41502	2.4002	1.74037	-0.282917	1.78024	1.44873	0.576868	2.18348	0.770837	1.43445	1.05923	1.74214	1.22446	1.87	2.3896	2.34695	2.219	1.86474	1.37798	1.22641	-0.855485	1.09185
TCGA-BA-6868	0.790362	-1.83169	0.740151	-0.115974	1.13676	-0.344668	-0.482575	0.471218	-1.93259	-0.928347	0.270781	-0.902359	-1.24823	-0.997181	-3.00501	1.16354	-3.15087	2.37306	-0.774175	-0.423304	-1.81542	-1.59272	-1.5763	-1.76087	-0.471549	-0.856586	-0.0139525	1.17955	0.0932482
TCGA-BA-6869	-0.221563	-0.572246	-1.52838	-1.22812	-1.84446	-0.342415	1.02486	1.36025	-1.56028	-0.949127	1.52617	-0.319208	-0.13462	-0.523216	0.389116	2.90416	-0.627843	1.03693	0.595565	0.571133	0.234599	-0.589297	-0.00861253	-0.413033	-0.989886	-0.550644	-0.912479	-1.32938	-1.66807
TCGA-BA-6870	0.976439	0.816297	-0.35094	-0.70802	-1.00964	0.356675	1.01085	0.564275	-0.944282	0.618438	1.37554	-0.243871	1.30428	0.862176	1.12111	0.606991	-0.374541	-0.292727	0.80226	3.22457	-0.498157	-0.168139	-0.493991	0.159494	-1.14538	-1.54074	0.249702	0.524155	-0.0325941
TCGA-BA-6871	2.25343	2.83678	1.62691	0.865098	1.20521	1.17781	1.39628	1.51779	0.228187	1.05045	1.15163	0.76175	-0.919021	-0.684235	0.0506864	0.531741	-0.460462	-1.0034	0.63303	-0.353649	0.75028	-0.0200287	0.92271	0.394826	-1.04813	0.207569	-0.121074	1.41543	1.7107
TCGA-BA-6872	1.31292	0.300918	0.416667	0.674222	1.09637	1.00197	0.930423	1.51932	-0.172746	-0.755225	1.38389	-0.709026	-0.0944447	0.398094	-1.68978	2.67048	-0.733712	2.23359	-0.198851	-0.512159	-0.958292	-0.414637	-0.795196	-0.618608	0.11997	-0.334207	0.29696	0.860334	0.817437
TCGA-BA-6873	-0.0868749	-0.383635	0.0913499	0.476939	0.653815	-0.386974	-0.682435	-0.540715	-0.104675	-0.588666	-0.800992	-1.12617	-0.147638	-0.130487	-0.963122	-1.03751	0.376234	0.0632582	-0.192525	-0.147578	0.425389	0.00370085	0.531689	-0.0370503	1.10337	0.809023	1.70868	1.15975	0.956019
TCGA-BA-7269	-0.240412	-0.0774582	0.0420548	-0.533675	0.426015	-0.460975	-0.557633	-0.0597784	-0.889756	-0.855016	0.564326	-0.673849	-1.0043	-0.20916	-0.354003	-0.573252	-0.614495	0.0863664	0.369594	-0.438915	-0.149686	-1.03879	-0.381219	-0.197506	-0.288997	-0.802716	-3.39539	1.83796	-1.41193
TCGA-BA-A4IF	-1.57639	-1.22144	-0.0203379	0.30178	-0.10355	-1.76994	-1.28726	-2.02474	-2.18941	-2.38237	-2.07295	-1.67419	-2.33706	-0.713034	-1.11469	-2.57356	-2.27185	-1.63846	-0.785582	0.107051	-0.707	-1.73593	-0.919933	-2.24574	-1.36646	-1.86192	0.834267	-0.649049	1.71878
TCGA-BA-A4IG	-1.812	-1.49918	-2.54233	-2.55079	-1.13663	-0.995356	-0.103834	-0.729492	-1.15955	-1.40661	-1.17568	-0.111454	1.29695	0.0010882	0.588464	-1.08846	-0.351844	-1.55737	-0.681829	2.61463	0.015604	-0.321252	0.0442894	0.550721	0.82511	-0.289057	-0.0902371	-0.501097	1.53787
TCGA-BA-A4IH	0.896822	1.49544	-0.00440546	-0.334092	0.0728754	-0.258071	-0.719115	-0.0725751	-1.03647	-0.128882	-0.069156	0.279982	-0.46738	-0.977938	-1.2109	0.336457	0.32805	0.201095	0.565159	-0.0882679	-0.615553	-0.423876	0.359795	0.0256077	-0.469473	0.361307	-0.517935	-0.460006	1.91154
TCGA-BA-A4II	1.76506	0.348071	-0.0136298	-0.391888	0.397904	0.498319	0.283449	2.38528	0.0730579	0.851387	2.25252	1.2334	0.770691	1.58985	0.769927	0.664963	-0.862887	1.08971	0.381112	0.880377	-0.237359	-0.434096	-0.109273	0.167712	0.785742	-0.10789	0.270164	-0.175662	0.0189282
TCGA-BA-A6D8	-0.20253	0.10562	-0.622914	-1.30354	-0.9419	-0.132727	-0.0801789	0.726775	-0.279577	-0.34477	1.12823	-1.3435	-0.881505	1.83025	-0.360001	-0.780059	-0.742817	0.0900933	-0.552974	0.609909	-0.372156	-0.973891	-0.693467	-0.824348	-1.2069	-1.46537	-4	0.290544	0.0196737
TCGA-BA-A6DA	0.50335	-0.909036	-1.49992	-2.07701	0.267106	-0.0522066	3.40036	1.49293	-0.223278	-0.86355	0.881815	-0.56234	0.0503397	0.379284	0.226863	0.075619	-0.795484	0.749268	0.790467	0.63789	0.667461	0.202295	0.295227	-0.441455	-0.0425446	0.322052	-0.569516	-0.0314839	-0.651825
TCGA-BA-A6DB	-1.65868	0.371643	0.290502	0.0120512	0.219216	0.158103	2.05417	-0.910187	0.533889	1.36501	0.00429625	0.583001	0.324079	1.90808	0.885245	0.25282	0.620363	0.311133	1.07806	1.42039	1.74219	0.844839	1.8543	1.61712	1.07414	1.24818	-0.556458	1.01639	-3.21602
TCGA-BA-A6DD	-0.194877	0.00147141	-0.0620035	0.522056	-0.0555987	-0.545229	0.98542	-0.0101257	-0.0394777	-0.509475	-0.0825062	-0.691188	-0.161683	1.53617	1.03838	-0.23972	0.441821	-0.486057	0.735496	1.47377	1.20531	0.814163	1.19916	0.973269	0.863634	1.32	0.21841	0.181122	0.656282
TCGA-BA-A6DE	-0.301725	-0.139865	-0.778651	-0.803739	-1.34369	-0.159522	0.116266	0.641434	-1.60364	-0.938115	-0.258307	1.04946	-1.72734	-0.621666	0.0506641	-0.0996512	-2.03507	1.06963	-0.6567	-0.52586	0.102838	-0.894125	-0.441999	-1.29367	0.194869	-0.201419	0.863206	-0.353357	-0.00204165
TCGA-BA-A6DG	2.72674	1.42778	1.75015	0.998706	2.10558	2.66946	1.85186	1.49975	1.37408	0.306498	2.95199	0.103948	1.11446	0.676092	-0.256155	0.953699	-0.413478	1.85179	-0.223006	-0.99294	-0.464574	0.16278	-0.201315	-0.00335799	-0.243761	-0.757608	-1.46914	3.34557	-3.67436
TCGA-BA-A6DI	-0.399421	-0.847555	-1.02849	-1.06837	-0.375451	-1.03679	0.101237	0.304883	-1.68842	-1.32722	-0.648773	-0.174468	-1.84478	-0.317525	-0.116629	0.0431087	0.327345	-0.419255	-1.93074	0.00645764	-1.32264	-0.905953	-1.35082	-1.31012	-0.202901	-0.0440231	-0.0963633	-1.21305	-1.05813
TCGA-BA-A6DJ	1.07101	-1.19	-0.367471	-0.814157	-0.375516	2.23689	1.81356	1.80182	0.0044507	0.558956	2.43616	1.55677	0.833817	0.231914	0.0174638	3.30899	0.884312	3.57692	1.37495	-0.15444	1.59459	1.59217	1.51457	0.63024	1.76558	1.02451	1.03403	0.667611	-1.04164
TCGA-BA-A6DL	-1.76047	-0.91407	-1.86672	-1.99416	-1.96507	-1.47335	1.3281	0.704627	-1.80749	-1.83492	-0.690126	-1.52352	-1.46045	-0.592213	-0.0268087	1.468	-1.97973	0.271535	-1.28193	0.800971	0.336392	-1.01902	-0.402909	-0.802004	-0.26636	-1.50289	-0.821374	-1.52555	-0.291666
TCGA-BA-A8YP	0.146208	0.362402	1.38015	0.65771	0.0474231	1.55793	-0.580425	0.163393	0.693016	-0.420734	0.952803	-0.380545	-0.453583	-0.698786	-0.245382	-1.08748	-0.673938	0.145803	-0.441901	-0.41097	-1.99131	-1.41552	-2.00391	-1.39026	-2.3822	-1.09802	-1.67898	0.931884	0.883908
TCGA-BB-4217	1.03595	1.88494	-0.550943	-0.467817	-2.15706	0.630225	-1.52212	0.229276	-0.926824	0.268116	0.619907	-0.0143363	1.83268	1.09872	0.385952	-0.990419	0.660409	-1.51724	1.57934	4	0.154544	0.683776	0.602813	2.43239	1.48848	-1.01201	-0.509334	0.250295	0.0524547
TCGA-BB-4223	-1.89937	0.163485	-0.85404	-1.14726	-2.51622	-2.17826	-1.12457	-3.09303	-0.369674	-0.279577	-1.65448	-0.289983	0.677161	0.293474	1.53547	-1.686	0.755546	-1.65759	1.04485	2.97071	1.11283	0.590347	1.50992	1.58499	0.264695	0.582117	-0.947966	-1.50575	1.55195
TCGA-BB-4224	-3.3438	-2.53642	-2.99555	-2.95382	-1.15277	-3.26038	0.395381	-3.49088	-1.01882	-2.76065	-3.00645	-2.5067	-0.510514	-1.00132	-1.1466	-3.12148	-0.945495	-0.478487	-0.545957	-1.31059	-1.45622	-1.43871	-1.6447	-1.76166	0.333283	-1.56167	-1.80224	-1.62417	1.57239
TCGA-BB-4225	-1.4506	0.050589	-1.22737	-0.573583	-2.58861	1.0428	-1.7849	-1.9973	0.0925215	0.085426	-0.437798	1.75367	1.11615	1.10772	2.09086	0.634495	0.981413	-0.168449	3.11532	1.63153	1.50163	0.911421	1.92539	1.83825	0.618661	0.934724	-1.15477	-1.23079	1.5542
TCGA-BB-4227	0.800791	-0.905172	-2.12643	-1.96519	-0.676671	-1.62961	-0.733914	0.0919189	0.204052	-0.805429	-0.42023	-2.11725	0.225555	0.32309	-0.0951907	-0.0699919	-1.4317	-0.933131	-0.854654	-1.14917	-1.07588	-0.860746	-1.51626	-2.00605	-1.28241	-2.43122	-1.47342	-1.34786	0.667624
TCGA-BB-4228	-0.36795	-0.389838	-0.119108	-0.374665	-0.341105	-0.628162	-0.0734609	-0.845203	-0.386897	-0.430308	-0.551168	0.18883	-1.13041	-0.241136	0.0029683	0.636375	0.377087	-0.382237	0.243906	0.0140956	-0.16647	-0.392545	0.393906	0.0738335	-0.339234	-0.17115	-3.35964	-1.15751	1.6603
TCGA-BB-7861	-0.362223	0.734542	-1.3639	-2.1156	-1.32999	-1.40715	-0.278187	-0.212957	1.93733	3.41823	0.825783	2.64393	2.97727	2.16677	2.68268	3.5503	1.25447	2.05325	2.89575	4	2.95211	3.28048	2.98263	2.96086	3.37285	2.0129	1.43528	-1.58756	0.579422
TCGA-BB-7862	1.98881	1.77873	0.960656	0.844515	1.65217	1.26534	-0.0760577	0.76871	-0.272741	-0.464544	1.12721	-0.0496738	0.257053	-1.01254	-1.11676	1.0133	-1.58453	-2.11187	-0.286654	-0.689931	-1.5996	-1.00862	-1.4754	-1.5031	-1.08937	-1.25788	-1.98644	2.0281	0.913562
TCGA-BB-7863	1.54997	0.100178	-0.670167	-0.997065	-0.93577	0.0288394	2.28272	0.341565	-0.754692	-0.615991	-0.72172	-0.528436	0.891018	0.522107	-1.62911	0.0366801	-2.0042	-0.384993	-1.30631	-0.68806	-1.10877	-0.446086	-1.04058	-1.30464	-1.36285	-1.46797	-0.258739	-0.643114	-1.36026
TCGA-BB-7864	-1.16471	-0.985974	-1.32564	-0.994371	-0.793669	-1.62649	-1.58243	-2.37272	-1.97359	-2.44935	-2.79239	-2.35959	-2.07136	-1.32242	-2.21984	-2.91935	-3.03353	-3.11018	-1.39976	-0.296857	-1.00471	-1.50186	-1.75407	-2.02113	-0.872375	-2.30998	-1.56617	-1.23056	2.19402
TCGA-BB-7866	-0.109553	0.96295	-0.887336	-0.930155	0.0833232	-1.47435	0.242142	-0.128765	0.65797	0.819114	0.280767	0.269501	0.567533	0.33027	1.22704	2.19172	1.28546	-0.153033	0.483676	2.43513	0.28609	0.600557	0.0989094	0.985024	0.593448	-0.192654	-1.09153	-1.45826	1.41781
TCGA-BB-7870	-1.43978	-1.64264	-3.08718	-3.66	-1.1885	-1.27679	1.08763	-0.524661	-2.58525	-1.40771	-0.612241	0.313563	-0.0988115	1.09461	0.681109	0.456055	-2.30689	-0.984913	0.655301	0.289851	1.18025	-0.52972	-0.03272	-0.19364	-0.257858	-0.156325	-1.87219	-1.27692	1.04779
TCGA-BB-7871	-0.915592	0.0431313	0.781848	0.589805	0.493064	-0.299596	-1.44278	-2.50359	0.599685	-0.0856751	-0.781095	-1.2636	-0.673192	-1.36991	0.62814	-1.43507	0.152994	-0.153215	0.538029	-0.784187	-1.72207	-0.931155	-1.04005	-0.323884	-0.909634	-0.405251	-0.804056	1.71057	-1.19624
TCGA-BB-7872	-1.06044	-1.77867	-0.100252	0.227199	0.0526948	0.206384	-0.732148	-0.632345	-0.116175	0.652093	-0.723392	1.27376	0.578564	-0.573373	-0.570601	-1.30336	0.123634	-0.303767	0.503205	-0.760991	0.305514	0.361639	0.248205	0.0576095	1.27607	0.974545	0.748736	0.737209	-1.5162
TCGA-BB-8596	0.791386	2.62822	1.27333	1.17992	0.655633	1.80243	-0.287837	0.424141	1.4216	0.849584	1.3974	0.363925	0.789443	2.49034	0.735581	-1.21273	0.568161	-1.40975	0.378265	-0.074873	-1.58669	-0.176206	-1.21189	0.0803038	-0.721452	-0.933477	-0.909169	1.69892	-1.22295
TCGA-BB-8601	-1.47172	-2.34788	-2.90869	-2.49364	-2.3412	-2.18415	-1.38574	-1.6725	-2.6943	-1.39689	-2.05055	-2.1301	-0.25819	-1.46774	-0.73927	-0.74247	-4	-1.49418	-1.90493	-0.0193483	-0.817391	-1.74001	-2.00587	-1.99143	-2.51391	-2.88584	-4	-0.976878	0.227629
TCGA-BB-A5HU	1.27538	-0.882247	1.10541	0.509714	1.15983	1.26696	-0.521007	2.09207	-0.064354	-0.149806	2.14526	-1.25909	1.4762	1.75465	-0.745601	1.09347	-0.753281	-0.0407982	-0.235867	-0.351971	-1.99708	-0.86313	-1.50196	-0.641099	-1.10846	-0.854925	-0.83887	1.54707	-0.695052
TCGA-BB-A5HY	0.977851	-1.65287	-0.00967495	-0.572417	0.374718	2.37366	-0.919842	1.62492	-1.29904	-2.01741	1.67319	-0.097907	0.234012	-0.649002	-1.02486	2.66767	-2.23522	1.67025	-0.772095	-0.850253	-1.18578	-0.889526	-0.884798	-1.07055	-0.803778	-0.76895	-0.195651	0.528567	1.15939
TCGA-BB-A5HZ	0.346547	1.23631	0.275545	-0.350106	-0.90527	0.703638	1.59181	0.335357	-0.957136	-0.611519	-0.348898	1.38906	0.025988	0.325478	-0.255603	0.283297	-2.41222	-0.880403	-2.03016	-0.0798921	-0.634421	-1.12743	-1.06276	-1.52528	-0.372299	-1.7926	-0.585615	0.146123	-1.67796
TCGA-BB-A6UM	-1.94383	-0.798316	-2.99776	-2.69421	-2.90961	-2.16695	0.894463	-1.82279	-0.430308	-0.511744	-1.89248	-0.375667	-0.237921	0.0824135	1.46851	0.709955	0.906104	0.571984	0.0802118	-0.420422	1.7573	1.4653	1.64384	1.01388	0.0772981	1.18719	0.791344	-1.90051	1.18065
TCGA-BB-A6UO	1.6839	0.771519	0.6196	0.638852	0.862657	0.428104	-0.726714	0.984311	0.109735	-0.00289501	0.0780292	-0.541766	-0.401316	-0.962042	-1.2592	-0.280042	-0.972086	-0.236761	-0.2826	-1.05738	-0.0816808	0.479624	0.0865896	-1.07912	0.568233	-0.276225	0.107273	1.40528	-0.119385
TCGA-C9-A47Z	0.413415	-0.912522	-1.07834	-0.288582	0.332153	0.00939405	0.892804	0.364175	-0.853062	-0.759872	-0.751933	0.391664	0.0533962	0.1389	-1.35155	0.0225006	-0.620088	1.14179	-0.530819	-0.474762	-0.433462	1.05804	-0.395459	-0.883481	-0.916481	0.455868	0.271377	-0.647249	-1.09594
TCGA-C9-A480	-0.767089	-0.592236	-1.66532	-1.44802	-0.576167	-1.08015	-0.306191	-0.834629	-1.14873	0.519136	-0.986899	0.367114	-0.425058	0.106224	-0.957739	-0.698529	-0.0714879	0.121986	-0.658656	-0.33653	0.355251	-0.0714367	0.216822	-0.413913	1.07864	0.185003	0.58449	-0.980739	-1.61652
TCGA-CN-4722	1.12328	2.0761	1.05893	-0.258357	-2.65545	0.149317	1.66074	-0.140548	-0.737463	-0.0338385	-0.606489	-0.497439	0.0955693	-0.0891443	-2.25739	-1.48446	-0.633428	-2.3948	-0.856907	1.07881	-1.19283	-1.00948	-0.94055	0.286499	-1.30085	-1.92493	-1.95464	0.494818	-2.66564
TCGA-CN-4723	1.01396	0.889046	0.651828	0.805698	1.30587	1.181	-1.44759	-0.0781943	0.271262	0.620442	0.173239	0.036159	-0.696939	-0.6087	0.710232	-0.884538	0.103477	0.153465	0.277783	0.40308	-0.357547	0.1875	-0.19143	-0.0131315	0.271179	0.332804	1.1135	0.731446	1.02607
TCGA-CN-4725	1.37321	0.345775	0.392482	-0.183167	-1.05687	0.119557	1.57277	1.2608	-0.94155	-1.26208	-0.274484	-0.0841188	-0.902196	0.0777832	-1.68126	-0.98911	-1.6057	-0.246775	-1.68501	-0.946146	-1.66182	-1.31609	-1.58308	-1.64708	-0.0576677	-1.6008	-1.12652	0.0449443	0.681256
TCGA-CN-4726	1.95563	-0.534261	0.973946	0.358726	0.663634	0.367893	3.38186	2.38174	1.13633	0.368813	1.63813	1.46882	1.53777	0.79095	-1.63328	0.13141	-0.557547	1.18841	-0.344017	-0.822881	-1.04198	-0.495822	-1.01494	-1.10045	-1.53138	-1.1659	-1.24371	1.07178	-2.23552
TCGA-CN-4727	2.10734	0.718158	0.387711	-0.454141	-1.129	-0.0544718	1.20707	2.51804	-1.35701	-0.820541	0.992729	-0.344651	-0.632144	-0.581013	-0.632443	1.93673	-4	-1.21296	-1.86253	-1.17949	-1.52939	-1.43063	-1.63424	-2.24183	-1.02132	-2.59035	-0.145747	-0.292098	0.276445
TCGA-CN-4728	1.88999	2.59987	1.9807	2.02457	1.75142	0.962908	-0.148914	-0.175989	3.08091	2.05417	1.6283	1.07628	0.692148	3.14647	1.82146	0.656539	0.794646	0.803069	2.3379	0.404363	0.0808516	0.991236	0.0456762	0.974391	-0.625675	0.67286	0.507634	2.87926	-1.11813
TCGA-CN-4729	1.39075	0.998731	0.885642	0.427717	-0.626276	0.525378	2.43255	1.45931	-0.721201	-0.539494	1.62487	-0.0966109	2.47796	0.917822	0.65602	-0.0326046	-0.677933	-1.26331	-0.797853	0.578014	-1.52459	-0.451118	-1.06253	-0.196108	-1.41283	-1.98405	0.252441	0.85874	-0.886763
TCGA-CN-4730	0.52451	-0.522183	-0.863567	-0.834368	-1.85921	-1.47289	-0.281892	-0.8586	-1.41251	-1.66693	-0.713762	0.16692	-1.72095	-0.273057	-2.10647	-0.789546	-2.66743	-1.70128	-1.12424	-0.670065	-1.56556	-1.31002	-1.2764	-1.71713	-1.3244	-1.57859	-0.557069	-1.06587	1.45935
TCGA-CN-4731	-0.0876965	-1.07767	0.143624	0.31894	0.334351	-0.363049	0.640185	0.0197161	-0.54909	-0.997565	-0.132682	-0.648235	-2.81014	0.803259	-0.529827	-0.610869	0.738907	-1.41848	0.194616	-0.668317	-0.0408616	-0.986863	0.0863929	-1.08184	-0.706079	-1.95572	-0.187444	0.00435051	-0.498587
TCGA-CN-4733	1.58635	2.91256	1.49899	0.754534	0.654893	2.66979	1.37624	1.60239	2.06337	3.06311	2.6957	2.32372	3.93048	3.64729	3.36495	0.885746	1.23241	1.42379	3.26855	3.31789	1.64589	2.74622	2.23669	2.3779	1.92932	1.95265	1.29104	1.57336	-0.823412
TCGA-CN-4734	1.29453	0.521348	0.505369	0.623528	0.585933	0.680144	0.901891	1.49592	0.893678	1.14176	1.03504	0.999933	0.800256	0.822167	1.58425	0.72427	0.675428	0.487983	0.674132	-0.0781683	1.69959	2.04016	1.49544	1.29719	0.633181	0.94034	1.38237	0.559833	0.0540809
TCGA-CN-4735	-0.286896	-0.538951	-0.177821	0.741711	-0.00832167	-0.174891	-0.604824	-1.35805	0.892282	0.757967	0.378462	1.12597	-1.22212	-0.874934	-1.14223	-1.48686	1.21929	-0.932057	1.37376	0.471622	0.0769167	0.332986	0.778441	0.155447	-0.539165	0.62893	-0.354824	-0.409483	0.0114814
TCGA-CN-4736	-0.532733	1.30809	0.969265	0.729918	0.460415	0.424442	-0.813446	-2.35458	1.94623	1.26711	-0.674662	0.873762	1.35701	0.399339	0.204871	-1.05385	0.92846	1.09539	1.18707	-0.527644	1.67033	1.5184	1.61184	0.853183	1.89197	1.53556	1.58896	0.565975	-1.9279
TCGA-CN-4737	-0.191244	0.823465	1.45905	0.874996	1.03534	0.875731	-0.0676326	-0.977198	0.676415	-0.00340754	-0.347615	-0.64728	-0.76299	1.0011	-1.8525	-1.81211	-0.424186	-0.323513	-1.01111	-0.770311	-1.42003	-1.11392	-1.47874	-1.41508	-1.95302	-1.98749	-0.422326	1.08488	-1.83955
TCGA-CN-4738	0.406533	-0.393041	-0.287621	-0.401236	-0.0888224	0.0842176	0.352931	0.812016	0.607402	0.666968	1.09667	0.444262	0.964022	1.18127	0.394796	0.346828	0.755491	-0.859268	-0.60162	0.242708	0.161234	0.637464	0.114122	0.624465	0.481329	0.0721739	0.808769	-0.371413	-2.11708
TCGA-CN-4739	-0.59323	0.545469	-0.438729	-0.378639	-2.00397	-1.89711	3.19527	1.32497	-0.76886	-0.623437	0.551543	-1.95747	-0.512601	0.162838	0.616251	0.153334	0.0687817	-1.93624	1.26101	2.38266	0.78117	0.00457671	0.532683	0.815538	0.657584	-0.928831	-0.317091	-1.49868	0.673913
TCGA-CN-4740	1.31685	2.40857	1.88259	1.80628	1.39516	2.20589	1.32549	1.09438	2.73557	1.39297	2.31089	2.63871	1.87985	1.61482	0.225414	-0.937558	0.740703	-0.188981	1.42558	0.134816	0.280635	0.386381	0.471848	0.493211	-0.775442	0.0908683	-0.36762	1.94619	-0.342269
TCGA-CN-4741	-2.57139	-1.71425	-0.92007	-0.52598	-1.74354	-1.55409	-0.28603	-1.72719	-0.656728	-1.16963	-1.75591	-1.94285	-1.49585	-0.84631	-0.404092	-1.51079	0.368863	-1.2306	-1.02129	-0.173969	-0.855929	-0.859612	-0.634611	-0.468163	-0.714451	-0.7831	0.816378	-1.306	1.41811
TCGA-CN-4742	1.15413	1.14956	1.59267	0.706543	0.653578	0.61242	0.205209	1.21281	0.236367	0.0653667	0.773141	-0.307686	-0.298651	0.371293	-0.814355	-0.0301556	-0.310777	0.0403695	0.0439259	0.870148	-0.773963	-0.19982	-0.789021	-0.608957	-0.391189	-0.925738	0.0924314	1.33752	-0.559803
TCGA-CN-5355	2.28358	2.33488	1.52235	1.20555	0.251753	2.07449	1.35655	0.968144	-0.458462	-0.0387016	0.652273	1.51193	1.82	0.185749	-0.724063	-1.07113	-1.26937	-1.60111	-0.846986	1.00936	-1.15593	-0.69178	-1.13168	-0.953193	-0.687559	-2.03703	-0.470051	1.5893	0.462507
TCGA-CN-5356	2.02286	2.50639	1.04999	0.569454	-1.15237	-1.31616	-0.0315564	0.1026	-0.167935	-0.725581	-0.309715	-2.30556	-0.393574	-0.523251	-1.11374	0.438374	-0.866422	-1.84103	-0.862106	1.04561	-0.341002	-1.047	-0.717703	-0.541389	-1.81001	-1.91372	-0.705098	0.294883	-0.0334839
TCGA-CN-5358	2.17104	3.67657	2.02584	1.8342	0.73571	2.5688	2.83772	1.5469	2.90692	2.36812	2.91883	3.74206	4	3.23504	1.91088	1.30509	0.907001	0.717733	1.68694	2.81418	0.838105	1.23111	1.4467	1.94218	0.237145	0.676981	0.534528	1.98894	-1.60054
TCGA-CN-5359	1.33299	1.6848	1.63663	2.01002	0.573365	1.01291	3.03687	1.71335	2.54163	1.58501	2.54954	1.24105	1.43638	1.45957	0.504474	0.750671	0.687092	0.783299	1.2548	0.397713	0.564214	0.861349	0.918066	1.60815	0.0927918	0.588682	0.609917	1.25764	0.121149
TCGA-CN-5360	-0.330524	1.91399	0.607518	0.438083	-0.14023	0.0163679	1.40376	-0.853674	2.28126	1.06485	1.05207	1.53182	0.253358	1.90174	1.52289	-0.157106	1.01676	-0.829268	0.823843	1.4839	1.40939	1.3876	0.93723	1.38178	-0.396488	0.83026	0.73763	-0.305156	-3.11771
TCGA-CN-5361	0.894059	1.3208	1.53311	1.83222	1.44647	0.171224	-1.05673	-0.453312	0.487127	0.632122	-0.71523	-1.27572	-1.48097	-1.63224	-1.15251	-1.71552	-0.376524	-0.635332	-0.350409	-1.02052	0.0161502	-0.400538	0.0627848	-0.518421	0.249004	0.425679	1.13885	0.583891	-0.334774
TCGA-CN-5363	1.04008	0.712092	0.768193	0.0867092	1.58517	0.139845	-0.998515	-0.87873	1.00392	1.01531	0.200957	0.364092	0.321855	-1.48702	-1.37355	-1.51759	1.03591	0.0244334	-0.175626	0.422131	0.941352	1.4063	1.04814	0.370162	1.94288	0.856388	1.41489	1.22235	1.51189
TCGA-CN-5364	0.12297	-0.162146	-0.0469128	0.57197	0.116965	0.0409046	0.479417	0.553549	0.472242	0.316123	0.511075	-0.960207	0.778747	0.0269278	-0.550905	0.156806	0.0121631	-0.701007	0.123628	-0.775888	0.0185953	-0.350283	-0.0406915	-0.490915	-1.23197	-0.383576	-0.795611	-1.03747	1.6267
TCGA-CN-5365	0.58683	-1.13794	-1.0584	-1.15715	0.0417767	-0.0849464	-0.184422	0.396539	0.968315	0.706858	0.433147	-0.45006	0.0307665	-1.2509	-1.48579	1.1394	0.264629	1.35049	0.387062	-0.921018	0.480102	1.13153	0.577984	0.141088	-0.140292	0.636655	0.819225	-0.650837	0.921699
TCGA-CN-5366	1.09668	0.802748	0.529379	1.12347	0.319457	0.51961	0.0559602	0.178944	0.58551	-0.54274	-0.512178	-1.13412	-1.0197	-1.45619	0.250211	-1.31102	0.102427	-0.18861	0.0602883	-0.853706	0.467801	0.35164	0.711005	0.152477	-0.693107	0.699252	0.710253	0.439247	-0.486126
TCGA-CN-5367	-1.58384	-1.54745	0.126286	0.667256	1.05375	-1.53331	-0.700832	-2.44057	0.64137	-0.32361	-1.19018	-2.11574	-2.02041	-1.03382	-1.83214	-2.21597	0.173407	-0.683012	-0.904436	-0.768749	-1.71418	-0.529808	-1.43536	-1.443	-0.116561	-0.161913	0.810124	-0.605171	0.980634
TCGA-CN-5369	1.46433	1.74612	0.591086	0.119217	0.839358	0.947925	2.70655	1.20285	1.02163	1.90466	2.29551	1.93822	1.20272	-0.0208331	-0.204029	1.7857	0.69705	1.27186	0.391941	1.31721	1.55718	1.44875	1.52993	1.20002	1.9717	1.19522	1.30881	-0.0416374	-0.486133
TCGA-CN-5370	2.61509	2.45899	1.66831	1.30184	1.90691	2.39665	1.84298	2.22508	3.06769	2.97701	2.8308	2.53368	0.423871	-0.343341	0.673382	2.75809	0.846218	3.24998	1.45517	-0.223641	0.356747	2.07824	0.539056	0.717116	0.373165	1.03645	1.42998	2.14558	-0.192181
TCGA-CN-5373	1.14287	1.28474	1.08855	0.625465	0.916807	1.14882	1.39299	0.334728	1.52866	1.69304	0.519174	2.16002	3.0685	0.889582	1.41992	1.39287	0.649055	1.24442	1.26442	0.256199	0.344226	1.74181	0.205098	0.919602	0.238029	1.1662	1.47295	0.981919	-2.15783
TCGA-CN-5374	-2.2366	-0.533965	-2.03439	-2.21288	-1.74496	-2.19218	-1.08862	-2.16857	-0.804809	-0.892179	-1.98087	-0.688647	0.346772	1.07011	1.03003	-2.05217	0.433183	-0.454956	1.41953	3.30685	1.45073	-0.169338	1.61582	1.71426	1.82538	0.701935	0.158189	-2.1076	1.22262
TCGA-CN-6010	-0.323881	0.629506	0.546861	0.152479	-0.379477	0.502352	-0.952188	-1.44258	-0.717287	-1.21714	0.229458	-0.701886	-0.911581	-0.718157	-0.479869	-1.66298	0.020558	-3.09312	-1.61674	1.42488	0.333096	-0.413381	-0.467753	-0.495124	-2.13073	-0.91258	-0.792299	-0.659904	0.444845
TCGA-CN-6011	0.476829	-0.984054	-0.461724	-0.394547	0.106078	-0.823881	0.00486237	-1.24517	0.229593	0.666312	-0.595913	-1.72016	-1.10415	-1.15311	-2.70435	-1.38365	-1.4721	-0.216405	0.125883	-1.15474	0.554587	0.822737	0.362478	-0.62518	0.60135	-0.243171	1.55486	0.214537	-0.316761
TCGA-CN-6012	0.601909	1.27886	0.0312728	0.0908219	0.330025	-0.657076	0.841191	0.021239	0.79464	0.614752	0.39387	0.278332	-0.621825	-0.113018	1.12668	-0.256176	0.265017	-0.157515	0.049724	1.30364	0.338557	0.21778	0.269591	0.549093	-1.16173	0.34936	0.231253	-0.816337	-0.0385344
TCGA-CN-6013	-1.09063	0.463945	-0.6044	-0.039818	0.114252	0.0224771	-1.06851	-1.15624	2.35723	2.25328	1.07287	1.79587	1.74195	2.29499	2.8421	1.00884	1.42189	1.60877	1.64474	0.85005	1.78516	2.61097	1.58161	1.53407	2.486	1.52728	2.44578	-0.492737	-0.806819
TCGA-CN-6016	-0.474313	1.32045	1.95587	1.56741	1.26329	0.808609	-0.630964	-3.6092	1.22264	0.532543	-1.23255	-1.40573	0.861121	-0.188775	0.507896	-1.8378	0.521354	-1.05129	1.0034	-0.736428	0.326198	-0.119229	0.373464	0.548758	0.0915463	-0.514371	0.052064	2.41493	-4
TCGA-CN-6017	1.22652	3.12819	1.24569	1.2866	0.675601	2.86902	0.489354	1.2199	2.29935	2.95331	2.51431	2.66521	2.69891	1.06321	1.33554	0.00717094	1.1813	-0.476027	1.93293	2.91785	2.2123	2.59306	2.34922	2.00119	1.43365	1.83401	1.39235	2.55351	-1.88624
TCGA-CN-6018	2.92623	1.85909	1.2056	0.957278	1.79386	1.84569	0.260512	2.41769	1.91732	1.36997	3.45415	2.48843	0.742189	0.699666	-0.512418	1.44822	0.685583	1.98293	1.90144	0.726214	0.40717	0.973196	0.567595	0.292062	-0.298344	0.779322	1.02273	1.80312	1.16185
TCGA-CN-6019	1.68303	2.80294	1.97456	1.34262	1.43838	2.81209	-0.107192	1.1299	2.75983	1.13822	2.39608	1.92586	-0.0856993	2.62114	0.129153	-1.04003	0.749466	0.237244	1.6683	-0.022729	0.58792	0.297528	0.235217	0.8991	-0.839424	0.271293	-1.26	2.09649	-4
TCGA-CN-6020	1.18744	1.02715	1.03583	0.138635	0.695478	1.37345	1.16577	1.81959	0.709062	0.754828	1.75906	1.5514	1.63737	-0.821636	1.13842	1.28622	-0.160482	-0.0813415	-0.15189	-0.0322438	-0.179573	0.072118	-0.393141	-0.31747	-0.394491	-0.191924	1.18118	1.57302	-0.130304
TCGA-CN-6021	0.78088	1.81707	-0.477835	-1.74376	-2.2265	-1.13803	2.47045	0.444221	-0.742639	-0.208169	0.143703	-1.48838	0.630158	0.186313	-1.04512	0.000332117	-0.864012	-1.83413	-0.246565	1.96486	-0.923155	-0.76133	-0.804356	0.0454894	-1.46148	-1.80072	-2.14723	-1.04399	-0.234674
TCGA-CN-6022	1.06731	0.930871	0.931561	1.52773	1.33413	1.13893	-0.508267	-0.204669	1.6693	0.970039	0.601302	0.308652	-1.23738	-0.669573	0.146685	0.705356	0.283259	0.442627	0.910714	-0.846157	-1.41685	-0.14948	-1.1508	-0.303249	-1.19525	-1.33795	-0.0794787	1.73214	0.617467
TCGA-CN-6023	-1.27163	-0.587791	-1.29426	-2.41901	-2.28885	-2.03544	-1.42438	-0.0501983	1.07624	0.487471	0.438498	-0.562877	-0.696784	-0.599236	0.593712	-0.285389	0.450376	-0.54555	-0.232193	1.75341	1.43391	1.59152	1.01895	1.28407	0.0102831	0.634108	0.521316	-0.931348	0.517545
TCGA-CN-6024	-0.727831	-1.3877	0.533437	0.799228	0.387692	-0.237743	-1.27872	-1.69485	-1.30124	-1.17499	-0.967814	-1.13394	-0.600344	-1.14237	-1.10576	-1.33095	-2.80977	-1.45722	-0.888231	-1.26767	-1.529	-1.36182	-1.94574	-1.95265	-1.62691	-1.91391	-2.72564	0.506205	-0.626057
TCGA-CN-6988	-1.23898	-0.451923	-1.16526	-1.70231	-2.75093	-1.48111	0.909813	-0.511045	-1.55015	-2.39527	-2.12802	-2.55161	0.00970061	-0.689347	-0.729562	1.72469	-1.61001	-1.6606	-1.67026	-1.08991	-1.4985	-1.59199	-1.88887	-2.25424	-2.30659	-2.67137	-1.80598	-1.36765	0.0952979
TCGA-CN-6989	1.70172	1.74746	1.68718	2.05221	1.42334	2.05886	-0.659128	-0.305334	2.48911	1.625	3.02095	0.464078	0.795874	3.46921	2.70762	1.05386	0.471638	0.932473	1.80757	-0.558154	-0.876891	0.602304	-1.51121	0.508583	-1.68602	-0.752987	-0.437305	2.75173	0.332752
TCGA-CN-6992	-0.0280732	0.85537	0.354471	0.103848	-0.100562	0.0232676	-1.75519	-1.45451	-0.152775	-0.575281	-1.32539	-1.30615	-1.34466	-0.247083	-0.195499	-0.214182	-0.674813	-1.71794	-0.676576	-0.722822	-0.75701	-0.604213	-1.50316	-0.841672	-1.92349	-1.72799	-0.72447	-0.575962	-0.218812
TCGA-CN-6994	-0.836752	-0.682881	0.591592	0.715678	1.2482	-0.56763	-1.18581	-0.459512	0.227772	-0.00589732	-0.781772	-0.235669	-1.36961	0.686521	-0.631317	-1.02751	0.0690112	-0.760709	-0.957072	-0.686165	-1.1993	-0.506773	-0.982268	-0.884763	-0.639283	-1.31113	-0.414126	-0.631936	-0.160635
TCGA-CN-6995	-0.413839	-0.00505769	-0.52014	-0.403674	0.182257	-0.516675	-0.587404	-1.33024	0.974405	0.591905	-0.498895	0.195048	-0.323565	0.0888109	1.15472	0.973583	1.06372	0.623772	1.64164	-0.369053	1.69561	1.71592	1.54125	1.32741	1.35657	1.24255	1.25152	-0.699678	0.926018
TCGA-CN-6996	0.819472	0.992877	0.678569	0.0495719	0.36285	1.2031	0.864422	0.472927	2.25178	2.23203	1.17774	1.99147	2.39674	2.6715	2.67155	0.568628	1.18884	1.25058	1.99757	0.883764	0.793636	2.24701	1.05138	1.3334	2.14859	1.40082	1.81067	0.758156	-0.182666
TCGA-CN-6997	-0.116761	-0.423927	0.0693532	0.948067	0.0777932	0.0646171	-1.65693	-0.764937	-0.578078	-0.991962	-0.69495	-1.36505	-0.780191	-0.776751	-0.244025	-2.14305	-1.37671	-2.22926	-1.05916	-0.425619	-1.29546	-1.20178	-1.15801	-1.64312	-1.43635	-1.57682	-1.26883	0.0704763	0.899544
TCGA-CN-6998	1.2335	-0.370201	-1.28816	-1.18203	0.25865	-0.279001	0.604462	0.30975	-0.219449	-0.333666	-0.252538	0.399109	0.561062	-0.658159	-0.735009	1.30041	-1.34318	1.70828	-0.4111	-0.961763	-0.0383133	0.701871	0.00941675	-0.253145	0.992185	-0.126332	1.0926	-0.327094	-0.979047
TCGA-CN-A497	0.997525	1.16543	0.59343	1.05851	-1.10191	0.764104	0.633058	1.7455	-0.527407	-0.192316	1.38244	0.034784	1.04489	1.09655	1.35847	2.88748	0.594376	0.265094	0.387291	0.211452	-1.01627	-0.363117	-0.439496	0.115794	-0.92788	-0.699738	-0.610097	0.254999	-0.482346
TCGA-CN-A498	0.364872	-1.35016	-1.06507	-1.08647	0.74965	0.185497	0.469071	0.900865	-0.746433	0.199999	0.120556	-0.516404	0.489734	0.773074	0.447965	-0.0467335	-0.0315557	-0.399942	0.179134	1.02331	-0.575198	0.101492	-0.447563	-0.235456	0.466015	0.513244	0.689263	-0.737566	-0.610765
TCGA-CN-A499	0.406014	-1.08251	-1.37345	-0.152066	-0.725838	-1.07859	-0.0140047	0.83467	0.76787	1.59123	0.30812	1.40859	1.87135	-0.0254309	1.11397	0.179511	0.693459	1.55541	1.01762	0.0860007	1.89341	1.77182	1.74555	1.15733	2.74194	1.76971	1.46774	-0.987215	2.025
TCGA-CN-A49A	-1.21046	-1.84384	0.627278	0.284519	0.86979	0.260728	-2.66293	-1.74065	-2.33974	-1.10805	-2.77465	-3.0288	-1.38483	-2.70096	-3.14231	-2.2684	-2.5907	-0.43472	-2.20296	-1.38913	-2.29758	-2.51125	-2.1879	-2.35248	-2.5886	-1.86118	-1.40341	0.528534	0.217788
TCGA-CN-A49B	0.225602	-0.482182	-0.600451	0.16783	0.318494	0.971234	-0.760649	0.0874799	1.50131	1.13382	1.45581	1.75331	1.30963	0.195803	1.84283	-0.0882023	0.65284	0.366908	1.42933	-0.278069	1.20025	1.82929	1.07633	1.05711	1.57956	1.12948	1.08463	0.564583	0.86595
TCGA-CN-A49C	-1.12938	-1.22316	-3.02456	-2.4527	-2.03995	-1.94733	-0.270793	-1.02774	-0.453089	-1.7189	-0.930749	-1.34403	-0.474336	0.352019	0.538215	0.574628	-0.17925	-0.679488	0.368122	1.30213	-0.00975554	-0.149824	0.000832374	-0.133864	0.0179827	-0.462081	-0.932939	-1.55134	1.40666
TCGA-CN-A63T	-0.101737	0.273165	0.173424	-0.416527	0.224236	1.01998	0.954705	1.49412	0.433535	0.644452	1.75364	1.85603	-0.395699	-0.0852028	1.28217	2.78849	0.378268	1.12904	0.248673	0.434527	0.862419	0.697771	0.808456	0.805153	-0.285606	0.9149	0.0429331	0.0332691	0.516565
TCGA-CN-A63U	-1.17355	-1.96931	-2.08751	-2.59169	-1.7367	-2.00865	1.28451	-0.701265	-2.81187	-1.70774	-1.46498	-1.54553	-1.88359	-1.2546	-1.43382	-0.400811	-3.37838	-0.81186	-2.00374	0.336794	-0.853337	-2.12587	-1.40352	-2.10772	-2.85517	-1.28415	-2.01552	-1.44428	0.0215782
TCGA-CN-A63V	0.148081	0.0531225	1.32641	-0.282088	0.75589	-0.162139	-0.300904	1.04099	-0.12813	-0.269498	-0.315829	-1.40154	-0.730589	-0.753193	-2.07994	-0.716834	-0.686908	-1.56358	-0.432684	-0.946086	-1.10988	-1.41323	-0.859057	-0.491358	-0.576458	-2.25289	-2.0252	0.418554	-1.15461
TCGA-CN-A63W	0.417431	-1.1317	-0.416109	-0.646924	0.481923	-0.595033	0.297431	0.270803	-1.44943	-1.25608	0.202086	0.0407818	-2.22802	-0.979633	-0.96705	0.287249	-0.855554	0.732247	-0.39062	-1.08466	0.62628	-0.857374	0.364051	-0.893878	0.602818	0.251312	-0.341803	-0.725311	-0.51019
TCGA-CN-A641	-0.787491	-0.240663	-1.34262	-1.93915	-0.98218	-1.48541	1.225	0.237181	-0.82617	-1.7135	-0.501833	-1.0954	-1.98633	-0.310672	-1.72143	-0.129489	-1.51796	-1.98967	-1.22313	0.0277124	-1.66376	-1.41392	-1.67294	-1.5449	-0.539957	-2.34739	-1.21755	-1.72843	1.13788
TCGA-CN-A642	0.427495	-0.37215	-0.653171	-0.647068	-0.803342	-0.837489	-0.720426	-1.16914	0.878136	-0.329243	-0.5865	-0.216273	0.945356	-2.10335	-0.33753	-1.07131	1.34466	0.795062	-0.0124538	-0.712785	1.66734	0.76723	1.34748	0.750406	1.32377	1.03159	-0.197131	-0.250514	-0.67189
TCGA-CN-A6UY	-1.04473	-0.0104203	-2.28141	-2.53734	-2.84678	-0.524827	-1.37473	-0.424701	0.207921	0.336932	-0.301505	0.765989	2.29764	1.23457	1.87148	0.991845	1.13579	1.05586	3.26031	1.17926	2.11765	1.88013	2.68345	1.59325	0.759999	0.774694	-1.78181	-2.70059	1.23815
TCGA-CN-A6V1	-3.58144	-0.81576	-2.56445	-3.69253	-2.23692	-1.29535	-0.681412	-3.51473	1.53612	1.03295	-0.560936	0.96771	2.15113	2.46039	2.50388	0.936721	1.40512	2.0536	3.59445	4	3.29347	2.9548	3.06387	2.56477	3.29419	1.77904	-0.242301	-1.70438	0.201595
TCGA-CN-A6V3	0.128282	-1.24131	-0.862269	-0.607497	0.759896	-1.58473	0.671782	0.422198	-0.436321	-0.439043	0.368212	-0.348639	-1.5798	-0.00042175	-0.310895	1.43364	0.482695	0.856049	-0.540409	1.04416	0.543651	0.344804	0.480357	0.024023	1.19037	0.838996	0.98158	-1.54838	0.699206
TCGA-CN-A6V6	-2.38383	-0.145411	-0.881738	-1.20469	-0.850048	-0.688746	0.867535	-0.80217	0.460916	0.48743	-0.76907	1.31054	1.62504	-0.08624	1.94416	0.915602	0.748583	0.0334548	0.283498	1.92989	2.00401	1.95622	1.8794	1.51086	0.346488	1.37578	0.811073	-0.957245	0.356796
TCGA-CN-A6V7	-2.58023	-3.04624	-4	-4	-2.38172	-2.3264	-1.26781	-1.57308	-0.744447	-1.45969	-2.02693	-0.0878647	-0.129445	-0.71701	0.980171	0.865528	-1.04989	-0.355996	-0.00239066	0.264133	-0.0911466	-0.264828	-0.0727194	-0.188876	-0.274924	-0.305383	-2.16246	-2.31636	1.82107
TCGA-CQ-5323	-0.823108	0.185381	-0.664571	-0.0548918	-1.47405	-0.481852	1.0597	-0.283582	-0.665564	0.310749	-0.692757	-0.294827	-0.0696916	0.534929	0.122697	0.43452	0.633146	-0.390668	-0.746896	1.02423	-0.161306	-0.160934	0.020242	0.388334	0.97016	0.427125	1.184	-1.31207	1.79396
TCGA-CQ-5324	0.308538	0.00316887	0.134092	0.104014	-0.421463	0.179359	-0.531987	0.272072	-0.0910368	0.234837	-0.0515661	0.475907	-0.0925488	-0.472646	0.575636	0.219887	-0.316912	-0.0977468	-0.59792	-0.0547289	0.934124	0.405448	0.666757	0.0922586	0.663032	0.991623	0.930606	-0.0993405	-0.202557
TCGA-CQ-5325	0.238654	1.56761	1.03012	0.977514	0.766675	0.108541	0.868208	0.456589	2.07101	2.02037	0.835216	0.671138	1.5233	1.60784	0.87581	-0.349951	0.936846	0.61471	1.66867	2.89479	2.25713	2.93813	1.93067	1.83163	1.69564	1.78202	1.04473	0.881076	-0.732005
TCGA-CQ-5326	2.36728	-0.498951	0.694926	0.449284	0.568693	1.40775	1.61872	2.36799	2.05883	1.91427	2.99906	1.94334	-0.435464	-0.152259	-1.56175	1.51723	-0.128498	1.96951	-0.0974281	-0.966248	-0.542651	0.229651	-0.62532	-1.40828	-0.93185	-0.768819	0.712916	0.664667	0.939004
TCGA-CQ-5327	-0.444264	-0.321048	-0.508135	-0.648555	-0.3036	-1.36231	1.0947	-0.163884	1.70479	0.382515	-0.310931	0.16771	-0.00827512	-0.102758	0.607937	0.955344	0.96917	0.39831	0.774941	0.602165	1.48703	1.57727	1.59779	0.899684	1.66361	1.02424	1.11398	-0.834604	0.227127
TCGA-CQ-5329	0.53273	-0.426102	0.991755	0.882289	1.84794	0.0972944	-0.15407	0.729105	1.42701	-0.446654	1.17399	-0.0384523	0.104405	-0.231061	-0.643528	-0.865377	0.768385	0.656911	0.773803	-0.332439	0.423344	0.538391	0.472433	0.306401	0.798608	0.666478	0.917241	1.33698	0.482415
TCGA-CQ-5330	0.384538	2.00798	1.35942	1.60035	1.25941	0.813485	0.123518	-1.51869	2.05317	1.26719	0.102923	0.454985	1.06414	-0.281416	0.562255	-1.1023	0.994024	0.266837	1.18824	-0.43076	0.682453	2.00284	0.913357	0.815628	1.24573	1.43035	1.74646	2.03514	0.40749
TCGA-CQ-5331	1.48139	1.70914	-0.179091	-0.0117001	-1.30202	0.742815	1.72058	0.945128	1.63876	2.75912	1.40698	2.08397	1.95417	0.37345	0.507024	0.991754	1.15969	1.33322	0.884929	1.00256	1.67625	1.84485	1.55787	1.27265	2.80216	1.26861	1.75487	-0.892477	-0.0974636
TCGA-CQ-5332	0.896637	-0.178401	0.775354	0.69369	0.532247	1.41607	-0.45196	-0.175035	0.303752	-1.17042	-0.102583	-0.0320008	0.631476	0.114161	-0.785987	0.590579	-0.451582	-0.192222	-0.721172	-0.266089	-0.893809	-1.31419	-1.461	-0.578817	-1.23617	-1.33604	-3.51254	0.0684254	0.114042
TCGA-CQ-5333	-1.23015	-0.839794	-1.02372	-0.751913	-0.511546	-0.401685	0.525452	-1.79468	2.79598	1.70511	0.444692	1.22301	0.590424	-0.385291	2.07351	1.33507	1.3053	2.08891	2.01869	0.375035	1.6161	2.86163	1.81683	1.42175	0.988204	1.50573	-0.0182646	-0.338085	-0.430701
TCGA-CQ-5334	1.83912	2.2908	1.38275	1.49398	0.665321	0.139704	0.714035	-0.75902	1.47176	1.14791	0.901941	0.141808	0.581064	-0.0103016	1.59315	-0.412352	0.955375	0.971713	1.23489	-0.182856	1.5036	1.88931	1.89732	1.38766	0.807906	1.51174	1.44584	1.45603	0.4601
TCGA-CQ-6218	0.723272	-0.13329	0.500614	0.370119	0.972788	1.13396	1.29017	0.624734	0.564695	0.81654	0.216918	1.66182	-0.112511	0.637403	-0.258861	0.829508	-0.41348	0.932765	0.150925	0.0749691	-0.0345093	0.304691	-0.0311948	0.078709	-0.0624239	0.713183	0.51305	0.305086	-0.132322
TCGA-CQ-6219	-1.49948	-0.2323	0.637242	0.600512	1.01072	-0.00203476	-0.281949	-0.383994	1.00667	0.505469	-0.0178006	0.693251	0.724542	-0.621807	-0.450777	-0.876698	1.23443	0.244315	1.04989	-0.410112	1.63524	1.42285	1.44449	1.17094	0.903604	1.5539	1.36863	-0.00435051	1.0114
TCGA-CQ-6220	0.532404	-0.493051	-0.638246	-1.21718	-0.320904	-0.38588	0.614588	0.554928	-0.0701538	-0.169616	0.577923	0.614992	0.125415	-0.0640803	-0.564002	-0.192834	1.01789	0.12416	0.320782	-0.491682	0.114027	0.422599	0.353232	0.13329	1.14707	0.200157	1.25477	-0.411302	0.726775
TCGA-CQ-6222	-1.44214	0.221552	-0.654362	-1.01988	-0.186046	-0.796147	0.821616	-1.19564	2.08496	1.25105	0.529109	0.878459	0.721423	1.61082	0.361042	-0.393808	0.852127	0.474045	1.02512	-0.129133	1.26608	1.781	1.29134	1.24991	0.424291	0.942131	0.092737	-0.461308	-2.57046
TCGA-CQ-6223	-1.1704	-1.12296	-1.34306	-1.05182	-1.58791	-0.946383	0.705806	0.0517036	0.0308172	-0.165792	0.486169	0.107291	-0.324138	1.14847	-0.567456	0.09782	-0.183362	0.0178437	-0.641855	0.517663	0.0139465	0.159665	0.0369487	0.00425833	0.110541	0.525813	0.88063	-1.04792	-0.847496
TCGA-CQ-6224	0.814625	0.970929	1.81532	1.69997	1.47028	0.855492	-0.781745	-1.85861	1.13733	0.461756	-0.280541	-0.272359	-0.294059	1.35319	-0.494776	-0.56731	0.396595	0.0287498	0.638861	-0.479712	-0.734612	0.445185	-0.581161	0.144907	-0.247253	0.614247	0.160167	2.18127	-1.60326
TCGA-CQ-6225	-1.34308	-1.90046	-3.09626	-3.80168	-1.44852	-2.68663	1.77024	-2.6309	-1.58932	-1.60023	-2.24494	-2.10098	-3.39107	-0.532088	-1.83987	-1.13374	-2.95488	-1.45399	-0.82782	-0.806577	-2.02502	-2.21951	-1.65051	-2.57004	-2.72937	-2.67815	-3.69126	-2.59458	0.210942
TCGA-CQ-6227	2.32979	1.89493	1.366	1.05051	-0.014764	1.13626	0.0799573	0.683985	-0.343596	0.0369608	0.920332	0.168287	-0.786649	-0.79524	-2.29544	-0.836726	-0.313741	-0.288888	-1.26876	0.386043	-0.776594	-0.645198	-0.695755	-0.630042	-0.33604	-0.291938	-1.13448	1.46912	-1.09086
TCGA-CQ-6228	0.570501	0.00195186	0.245248	-0.568548	0.939571	-0.767997	-0.901753	-0.361238	-0.127599	-1.11689	0.093416	-1.02185	-1.99402	-0.71318	-0.732624	0.207847	-1.22423	-0.591856	-0.492702	1.28165	-1.10816	-1.6731	-1.98058	-1.5845	-2.3386	-1.72411	-2.63516	-0.591604	-0.632639
TCGA-CQ-6229	-0.247735	-0.0320341	0.13952	0.296699	0.115879	-0.385294	1.11994	-0.782598	-0.159825	-1.25407	-1.23001	0.604931	-1.29036	-0.144702	-1.2999	-1.22357	0.20442	-0.497174	-0.519833	-0.102292	0.695179	0.555433	0.630236	0.222023	1.14366	0.703468	0.971873	-0.118012	-0.694776
TCGA-CQ-7063	0.220131	0.0408898	-0.870495	-0.273554	-0.141781	0.498026	0.764053	-0.122005	1.14598	1.76183	0.112489	2.08598	2.04277	0.560886	2.03826	1.27834	1.11843	1.79399	1.79984	0.284588	1.74932	2.58859	1.50909	1.41375	2.48065	1.61618	1.68283	-0.562925	-0.833292
TCGA-CQ-7065	-1.95973	-0.984474	-0.44197	-0.224799	-2.22217	-1.41629	0.569752	-2.20489	-1.86135	-2.6902	-3.26054	-2.80343	-1.21091	-1.51657	-1.93572	-3.24079	-3.32804	-2.04638	-2.14965	-0.90423	-1.57224	-1.85095	-2.37004	-2.26312	-1.11934	-2.69204	-0.289004	-0.61101	-0.849583
TCGA-CQ-7067	-0.543566	0.538237	0.171776	0.49394	-0.317352	-0.346922	-0.735157	-0.57615	-0.291239	0.546107	-0.286172	-1.6016	-1.51451	-0.508146	0.258246	-0.777529	-0.0637176	0.0892148	-0.284071	-0.941161	-0.289452	-0.194177	-0.34094	-0.567491	0.0561343	0.612675	0.995441	-0.257839	-1.30468
TCGA-CQ-7068	-0.22032	-1.04459	-1.90236	-0.653593	-0.356928	-0.641603	-0.438797	-0.330349	1.02725	2.27965	0.0268208	0.80917	0.507369	-0.0575128	1.42477	1.63015	1.22472	2.11465	1.99443	-0.237333	2.63405	2.89926	2.34097	1.64139	2.88659	1.85786	1.48918	0.017345	-0.290455
TCGA-CQ-7069	2.93237	1.54509	0.685758	0.716316	-0.158967	1.21833	0.341065	1.63203	-0.622618	-0.249919	1.28308	0.484336	0.507702	0.778454	-1.31076	0.408644	-1.4195	1.26893	-0.770863	-0.727555	-1.58005	-0.671342	-1.22879	-1.36717	-1.18299	-0.450316	0.32843	1.07873	-3.32084
TCGA-CQ-7071	1.40104	-0.397896	0.382726	0.297571	0.787557	0.313176	1.55152	1.06189	0.330292	0.477156	-0.200871	0.852222	0.304481	-0.526301	0.148497	0.956042	0.496217	0.36246	0.423001	0.298698	0.614378	0.623774	0.633807	0.188067	1.52735	0.650202	0.405975	0.72904	-0.807935
TCGA-CQ-7072	0.909271	0.703026	1.7572	1.48437	1.28236	1.40399	-1.47453	-2.01642	-0.225112	-1.69048	-0.633982	-2.49858	-1.96264	2.06966	0.479051	-0.859556	-0.488403	-0.785201	0.132352	-1.54485	-1.16204	-1.44852	-1.33706	-0.774219	-0.0929777	-1.84729	-1.60584	1.95053	-1.09707
TCGA-CQ-A4C6	0.48269	-0.28437	0.568333	0.596174	0.657698	1.37282	0.719588	1.30497	0.150593	1.09726	0.966447	1.80256	2.46485	0.783244	0.0559524	0.454822	0.634901	1.55509	0.0582783	-0.193185	0.216865	1.60079	0.4543	0.272962	1.73324	1.29285	1.27259	0.413569	-0.0943601
TCGA-CQ-A4C9	-0.800105	0.804983	0.57285	-0.483145	-0.522897	-0.515791	1.6075	-1.10108	-0.428549	-0.236384	-0.453154	-2.06595	-0.303201	0.491271	-0.182496	0.694192	-1.4412	-0.967264	-0.866277	0.650343	-1.63186	-0.729698	-1.6468	-1.3972	-2.38788	-1.56036	-0.809329	-0.63415	0.295401
TCGA-CQ-A4CB	1.41909	1.04783	1.32747	1.25488	0.808652	1.74729	0.937729	1.71357	0.806853	0.628292	3.18569	0.176105	1.29065	2.70834	-0.678655	1.26389	0.051231	2.02627	0.155283	0.455954	-0.924235	0.114611	-0.876082	-0.573069	0.673318	0.238043	0.806925	0.864489	1.70708
TCGA-CQ-A4CD	0.543942	-0.744785	-1.10634	-0.153954	-0.0302379	1.59856	0.0971668	1.65875	1.0214	0.00289501	1.32896	0.958707	0.510936	-1.55597	-0.0454245	0.79975	0.882806	0.570636	0.0675936	-0.42307	0.503477	0.607348	0.216647	-0.378423	0.204782	0.454318	0.951481	1.19684	0.893041
TCGA-CQ-A4CE	-0.363031	0.48668	-0.965895	-1.40449	-1.71169	-0.283555	2.3541	0.498085	-1.14664	0.0386486	-0.60736	0.804808	0.386728	0.479822	0.0498621	1.1239	-0.0650088	-0.473422	-0.553969	0.292136	0.412552	-0.0277301	0.42014	0.319325	1.43712	-0.0637765	0.721535	-0.816545	-1.01117
TCGA-CQ-A4CG	1.03762	-1.16443	0.685007	0.589654	0.13267	2.05872	-1.31474	1.55885	-0.534007	0.111731	1.95519	0.0364601	0.202315	-1.35946	-0.748276	0.291123	-1.9548	0.614798	-0.226983	-0.938544	-1.22851	-0.726642	-1.00588	-2.02685	-1.79704	-0.422449	-0.0147555	0.35401	0.823368
TCGA-CQ-A4CH	1.09216	0.309057	0.155662	0.115181	-0.143066	-0.42522	0.598862	1.08232	-0.255917	-1.147	1.27348	-0.950392	0.694784	0.0745228	-2.62249	1.62012	-1.93928	1.60403	-1.83852	0.365689	-1.54285	-0.907984	-1.47981	-1.64337	-0.695274	-1.77656	-0.689595	0.44119	-0.494507
TCGA-CQ-A4CI	-0.736567	-0.501506	0.450833	-0.00134225	-0.744972	1.2945	-1.85099	-1.98146	-1.31025	-1.60847	-0.321648	-0.771766	-1.41926	-0.721026	-1.44109	-0.684449	-3.1668	-0.872873	-1.381	-1.06175	-1.95236	-1.40154	-1.50456	-1.68097	-2.05946	-2.22236	-1.95938	0.154996	1.13521
TCGA-CR-5243	0.223499	1.36438	0.78693	0.969435	0.370297	-0.131281	-1.84576	-1.14795	-0.869429	-0.572274	-0.936097	-1.09894	1.07259	1.36704	1.99532	-1.20009	0.472853	-0.608135	1.25424	1.32204	0.120659	0.233538	0.905192	1.23989	0.153333	0.300647	-0.0885248	-0.432393	0.899411
TCGA-CR-5247	0.341561	-0.15021	1.63028	1.01875	1.62519	0.167247	-0.884714	-0.958559	-1.32965	-1.91869	-0.882936	-1.845	-0.0416376	-0.872555	-1.18358	-0.0725588	-3.00455	-0.39254	-1.29658	-1.04955	-1.46843	-1.30858	-1.9551	-1.92765	-2.51479	-2.74338	-1.08753	1.56327	0.113185
TCGA-CR-5248	-2.68297	-0.460828	-1.5251	-1.76617	-2.98291	-1.69028	-1.38406	-2.5601	1.86145	1.56434	-0.675577	0.00894577	1.22139	2.05444	2.64726	-0.489085	0.810551	1.69619	2.30268	3.76708	4	2.20249	3.24616	2.3677	3.77118	1.57851	-0.698391	-1.85761	1.59008
TCGA-CR-5249	-0.173489	0.583934	-0.733403	0.637412	-0.630717	-0.84386	-0.497221	-0.455582	-0.188121	0.106376	-0.302295	0.118303	1.50455	1.7764	1.50214	1.34767	0.927938	-0.21285	1.64047	4	0.715011	0.791538	0.926453	1.90648	0.906881	0.390227	0.332053	-1.43919	0.255821
TCGA-CR-5250	-0.625181	1.41988	0.12113	1.21748	-1.4506	-0.299695	-1.406	-0.315986	-1.45326	-1.13307	-0.798143	-1.26255	0.151689	1.75514	1.4668	0.984139	-0.221837	-1.57819	1.32382	2.31884	-0.445772	-0.409942	0.216742	1.25811	-0.552444	-0.000170081	-1.28293	-1.29571	-0.0336669
TCGA-CR-6467	-1.46203	0.02966	-1.16852	-2.04354	-2.46384	-1.59978	-1.23237	-1.17255	-0.0820753	0.629559	-0.675107	1.18227	0.628856	1.06229	2.21007	0.359082	0.739275	-0.900842	1.81227	3.33396	1.70489	1.19508	2.01216	2.0507	0.892792	0.899182	-1.24545	-1.2891	2.17722
TCGA-CR-6470	0.000680866	1.21736	0.43663	1.10108	0.161139	-0.138715	0.229042	-0.387582	0.210798	1.32861	-0.0467179	1.75928	1.68035	1.21081	1.49528	2.1567	0.86924	0.75453	2.3147	4	1.22864	1.59559	1.90094	2.1445	0.751609	0.953141	-0.0514387	0.264465	0.348838
TCGA-CR-6471	-0.195995	0.851402	0.804511	0.824649	-0.73036	0.365545	0.672053	0.771489	0.390632	1.10058	0.798981	-0.267981	2.80274	2.14605	1.03428	0.146477	0.407058	-0.455433	0.349783	1.09383	0.889924	0.992948	1.06665	1.67325	0.997299	0.343147	0.83983	-0.240107	0.198606
TCGA-CR-6472	-2.42118	-0.192138	-0.0649701	-1.47684	-2.69443	-2.74418	-1.54289	-2.29275	-1.50259	-1.07322	-2.35204	-0.752286	0.785146	-0.242486	-0.0527697	-0.0937034	-1.92471	-1.90392	-1.1118	1.09487	-0.0915707	-1.28596	-0.33693	0.0398816	-0.622737	-0.936855	-4	-1.00099	1.11426
TCGA-CR-6473	0.261328	-0.574245	-0.69386	-1.17377	-0.471224	-0.639235	-1.10742	1.27785	-1.71796	-0.292907	0.726009	0.752624	1.44426	2.04967	0.119233	2.95829	-1.49538	0.440718	0.554093	-0.138437	-0.774189	-0.328284	-0.59106	0.383527	0.532662	0.0113422	-1.39595	-1.42087	1.95883
TCGA-CR-6474	3.06099	2.03993	1.79017	1.52195	1.41806	3.92137	3.26128	2.18518	0.968883	0.362183	2.5906	1.72832	2.31982	1.36286	1.342	1.60069	-0.112609	2.38257	1.26188	0.149781	-0.136744	0.121916	-0.031618	0.00815778	-0.585406	0.369632	0.0929979	3.48754	-1.14512
TCGA-CR-6477	2.23601	1.97928	1.15275	0.59408	1.24059	0.839481	-0.142437	0.924723	2.00609	1.25727	1.43995	-0.139878	2.63413	3.73366	0.930768	1.44067	0.13876	1.28026	1.0522	0.575267	-1.16762	0.372044	-0.864113	0.595924	0.120803	-0.472343	-0.477428	1.1206	0.149142
TCGA-CR-6478	2.22647	1.30611	0.126871	0.136862	1.33412	-0.0114765	1.24064	1.44504	2.71214	2.6268	2.50345	1.91216	1.91249	1.64265	0.706774	1.5012	1.01057	2.1302	2.29314	1.71606	1.62818	2.74993	1.89599	1.71297	2.10279	1.66737	1.81078	0.0949688	1.15603
TCGA-CR-6480	-1.41244	-0.20552	-2.63904	-1.20309	-3.45784	-2.45041	-0.756899	-0.984106	-0.909495	-1.10621	-2.2548	-0.375321	-0.273731	1.10529	0.814656	2.16696	0.440542	-0.901729	-0.284696	0.92298	-0.0654072	-0.142495	-0.069335	0.311388	0.0468273	-0.293938	0.37064	-2.40007	0.831125
TCGA-CR-6481	0.510664	2.447	-0.172155	-0.595692	-0.443269	-0.212123	-0.0584124	-1.6653	2.00273	1.89967	0.534381	1.11161	3.05726	1.95952	2.51984	1.08323	1.1224	2.03758	3.31719	4	2.72015	2.62905	2.58589	2.63396	2.21757	1.67018	0.22759	-0.669913	0.515553
TCGA-CR-6482	0.0691989	2.31147	-0.0203709	0.640563	-1.59389	-0.748815	0.707627	-0.878859	1.53582	1.32614	0.528037	0.51069	0.573066	2.06249	1.07911	0.180441	1.28263	-0.565965	1.59801	4	0.50163	1.18366	0.746473	2.15319	1.7867	0.69692	0.983987	-1.06051	-0.342767
TCGA-CR-6484	1.04648	1.71519	0.644136	-0.414455	0.169112	0.735768	2.1095	0.769724	2.45342	1.77703	1.83396	1.8111	0.860894	0.51503	1.0834	0.874769	1.38636	1.06669	0.944613	1.88775	0.610147	1.61806	0.724772	1.10548	0.269067	0.934019	1.56702	0.462572	-0.160709
TCGA-CR-6487	-1.25929	1.2419	-0.315105	-2.00687	-2.41581	-0.822064	-0.413571	-1.86135	2.37775	1.96237	0.124238	1.1932	2.23444	1.86477	3.50126	1.68576	1.29685	1.7557	2.90594	3.58642	2.85078	3.41668	2.83323	2.61081	3.01516	1.82042	1.28865	-1.18749	1.00053
TCGA-CR-6488	0.948412	1.04854	1.6369	1.37274	1.12843	2.67105	0.658851	0.627686	2.09285	1.02249	1.16711	1.68807	1.29168	0.233052	0.402782	-0.691846	-0.0420294	0.849671	-0.316266	-0.69628	-0.647674	-0.0450102	-0.409387	0.189068	-0.384332	-1.10741	-0.403707	1.44803	-1.87089
TCGA-CR-6491	1.42581	0.114317	-0.288145	-0.495967	0.0538368	1.16483	-0.42081	0.441675	-1.35828	-1.06775	-0.1821	-0.322589	0.00423814	-0.527657	-0.246929	1.31823	-2.11666	0.38801	-0.591347	0.114495	0.267496	-0.339199	0.0306933	-0.201535	0.376835	-0.521414	0.185858	-0.694043	0.0868712
TCGA-CR-6492	0.201976	-0.414473	-0.135044	-0.912183	-0.700968	-0.130643	3.10839	1.37496	-0.325494	0.620964	0.575349	-0.560945	-0.6134	0.740434	-0.360885	0.86422	0.0596146	0.0569107	-0.688093	1.08853	-0.0435569	0.157023	-0.0582015	-0.108014	-0.0674936	0.64973	0.649957	-0.701204	-0.470006
TCGA-CR-6493	1.08262	-0.592229	-0.930127	-0.0411325	-0.37403	-0.671766	0.330853	0.631716	-0.497639	-0.039476	-0.343361	-0.34303	-0.604192	0.316159	-1.30785	-0.296814	-1.41159	-0.0800289	-0.697486	-0.221134	-0.905057	-0.228682	-0.907383	-1.45446	0.392267	-0.114849	0.679786	-0.899525	1.46136
TCGA-CR-7364	0.40253	0.634808	0.0996828	-0.510967	-0.88485	-1.13599	2.3533	1.98293	-1.05444	-0.73426	0.194311	-0.433797	-0.357037	0.765833	1.052	1.51178	-0.601634	-0.463559	-0.480247	0.681214	-0.421933	-0.576631	-1.44107	-0.0775476	-0.354398	-1.16424	-0.958038	-0.715869	-1.06393
TCGA-CR-7365	1.05263	0.314192	1.26799	0.48459	0.56761	-0.343209	0.464011	0.806735	0.142009	-0.803464	-0.239052	-0.414238	1.38398	-1.63502	-1.46014	-0.966107	-0.743978	-1.46161	-1.15693	-0.547149	-0.687618	-0.827841	-0.680924	-1.11447	0.554159	-0.728431	0.121199	0.901368	0.239543
TCGA-CR-7367	1.30914	1.58753	1.76921	1.53428	1.70127	1.46422	0.750135	0.354419	1.06337	-0.0614602	0.671783	0.267909	-0.814848	-0.0656972	-0.684272	-0.743184	0.000873026	-1.40035	-0.241502	1.36201	-0.653873	-0.492394	-0.357969	0.148767	-0.456251	-0.493878	-0.809819	1.24559	-0.716075
TCGA-CR-7368	-0.101608	0.285485	-0.324877	0.190147	-0.308193	-0.834893	0.170634	0.429629	0.423049	-0.497337	-0.325489	0.0671958	-0.0252802	1.33932	1.5592	-0.275317	0.251343	-0.523684	-0.419531	0.86176	0.460212	0.0415639	0.389451	0.353213	0.642979	-0.236284	0.652645	-0.466322	0.955545
TCGA-CR-7369	0.566882	0.410907	0.800445	0.710698	0.735485	1.20205	1.08453	0.67671	-0.339692	-0.340954	0.687386	-0.419899	1.50407	0.615281	0.0240243	-0.292106	-0.523418	-1.07497	-0.725417	1.12204	-0.273247	-0.730606	-0.305777	0.0448385	-0.109128	-1.36012	-1.15786	0.447057	0.410368
TCGA-CR-7370	-0.0693714	0.46867	0.576691	0.808087	-0.116299	0.499163	-1.09677	-0.66072	-0.181215	-0.0162021	-0.529945	0.736277	-1.39495	-1.18427	0.000931694	-1.37634	-0.679169	-1.57553	-1.17278	-0.382412	0.0446079	-0.00301907	-0.504502	-0.554206	-0.833779	-0.632012	-1.52658	0.346637	0.0632846
TCGA-CR-7371	1.30682	1.08426	0.947708	0.788005	0.520481	0.348209	3.41335	2.40954	0.110906	0.454505	1.48021	0.374326	0.169251	1.73732	0.816179	1.63374	0.101536	0.337472	-0.380538	0.463008	-0.151901	-0.118676	0.0455007	0.991536	-0.492799	0.349771	-0.349036	0.395325	0.419606
TCGA-CR-7372	0.785915	1.57857	1.3227	0.529179	-0.320956	0.863179	0.94096	-0.223913	-0.366774	-0.192544	-0.637326	-0.118475	-0.239021	-0.402493	-0.331894	-1.3189	-0.906713	-0.501076	-0.988283	0.15871	-0.914247	-0.973403	-0.972845	-0.42772	-0.591122	-1.49613	-0.366995	1.09515	-0.482473
TCGA-CR-7373	1.20355	-0.00422315	-0.222345	-0.352009	0.161692	-0.0490385	-0.225529	0.564911	1.25503	2.0074	1.07386	1.38288	1.19355	0.929553	2.38594	0.430814	0.532413	1.47669	1.18148	0.574057	1.58033	2.34501	1.62768	1.17705	2.81564	1.04417	1.64812	0.0926152	0.817655
TCGA-CR-7374	-1.34414	0.238769	-0.133833	0.133942	-1.94226	-1.38533	0.813121	-1.71789	-1.21166	-0.694746	-0.967369	-1.22473	-0.0174792	0.799631	0.695268	-0.703993	-0.312896	-0.879629	-0.0323055	1.6915	-0.887588	-0.810028	-0.825572	0.455646	-1.01401	-1.62091	-0.221698	-0.843578	0.892311
TCGA-CR-7376	1.68129	3.0443	2.13121	1.65951	1.72686	3.4211	0.789747	0.900841	3.45982	2.95331	2.38378	3.31871	3.39173	1.30272	1.85523	1.76585	1.19221	2.01953	2.65649	0.874713	1.55613	2.52678	1.88522	1.9911	0.775302	1.90685	1.32224	2.75276	-1.29268
TCGA-CR-7377	0.7169	2.75266	1.3724	1.57651	0.569932	1.18161	0.278243	-2.13818	1.28262	1.29782	-0.110684	0.287528	0.854622	0.933094	0.246324	-1.40671	0.67087	-1.06434	1.11813	1.7926	0.839538	1.09464	1.36215	1.76847	0.376347	0.909327	1.01696	1.83202	-0.727257
TCGA-CR-7379	1.84284	1.11668	1.26902	0.953606	1.33178	2.15286	3.6256	2.03476	1.24955	-0.121656	1.71717	1.47287	-0.879954	-0.59067	-0.439811	-0.0727045	-0.636682	-0.102904	0.171422	0.419783	-1.23787	-0.552649	-1.16717	-1.29179	-0.307933	-1.38672	-0.80872	2.09623	0.352587
TCGA-CR-7380	1.22144	1.21705	1.01302	1.37018	0.608386	0.971537	0.858475	0.74833	1.0329	0.838342	0.309511	-0.488496	3.22282	0.784874	-1.29987	-0.52577	-0.275967	-0.759257	-0.40452	0.318345	-1.1027	-0.291402	-0.952585	-0.154879	0.647152	-0.810833	0.40293	0.400263	-0.236526
TCGA-CR-7382	3.40085	4	1.90484	0.781818	0.581201	2.8945	2.18406	2.4164	2.79348	3.03271	2.62225	2.94076	1.36615	0.137224	0.84348	1.32472	0.748124	1.65346	2.08268	0.553563	1.12712	2.00085	0.933472	0.854666	0.978147	1.50839	1.60393	2.99379	-0.166435
TCGA-CR-7383	0.660343	1.81279	1.08758	1.17154	0.547217	1.4729	0.583141	0.0721513	1.38884	0.730426	1.082	0.100752	1.24263	0.615431	1.22047	-0.402176	0.522267	0.649443	0.790049	0.9792	0.430548	0.330662	0.559811	0.678639	0.74053	0.430442	-0.970578	0.893055	1.02229
TCGA-CR-7385	-2.13221	-1.17727	-1.62276	-1.9766	-1.91794	-2.07251	0.108982	-0.376658	0.682227	-0.223092	-0.19054	0.293049	0.592543	2.7258	2.5714	1.93433	0.833469	0.0114677	0.601805	2.65898	0.953253	0.83397	0.990246	1.52088	1.28793	0.649145	-0.0605368	-1.84786	1.13577
TCGA-CR-7386	0.445889	1.87261	2.02078	1.80592	1.53518	1.91823	0.576058	-2.02576	2.09648	1.24136	-0.0140944	1.88943	0.120405	0.284345	1.03991	-1.64362	0.902907	-0.167547	2.26473	-0.0760903	0.70219	1.43675	0.698597	1.32657	0.809092	0.732603	0.906043	2.83544	-2.39318
TCGA-CR-7388	1.53087	1.59881	1.0044	0.659533	-0.0565452	0.638637	3.235	2.44511	0.52451	1.27554	2.77088	0.387037	0.715386	1.1329	1.1839	1.19077	0.169052	0.783851	0.253367	2.43168	-0.573664	-0.0625147	-0.374576	0.747494	-1.04021	-0.228196	0.116796	0.21834	-1.05576
TCGA-CR-7389	1.15449	2.08512	0.757164	0.288453	-0.831961	-0.657851	0.73585	0.340436	0.693733	0.556216	0.113506	-1.34464	1.0737	1.08349	0.787351	-1.10273	0.0865003	-1.38878	-0.697805	1.30884	-1.03897	-0.705898	-1.41872	-0.305618	-1.79365	-1.26758	0.617573	0.507401	-2.67399
TCGA-CR-7390	2.19915	0.725176	1.13257	0.741152	1.0094	1.22365	2.68066	2.01077	-0.354038	-0.744334	1.63307	-0.747794	-0.508599	-0.748627	-1.13924	1.33404	-2.01095	0.0831213	-2.02517	-0.660413	-2.28112	-1.37022	-2.14549	-1.94848	-0.677265	-2.31244	-1.12093	0.936748	1.00983
TCGA-CR-7391	1.50919	2.51727	1.2814	0.272822	0.140226	0.295312	3.30087	1.68711	1.10775	1.67302	1.39246	0.426223	0.709871	1.57832	0.817104	0.0229236	0.691911	0.408918	0.637429	1.10332	0.796897	0.600166	1.04399	1.6347	0.896337	1.02944	0.386713	0.884756	-2.87461
TCGA-CR-7392	2.09318	2.43382	1.6711	0.832269	1.2806	1.84782	1.91255	1.78321	1.80208	1.78073	1.58445	1.57507	1.51058	2.04265	1.37089	-0.321161	0.83395	0.665066	1.10359	2.80724	0.456369	1.18343	1.08671	1.44883	1.62815	1.05021	1.38482	1.54457	-1.69322
TCGA-CR-7393	0.889748	2.99599	1.52377	0.678726	-1.01687	1.92366	2.24157	0.395837	1.86604	2.82682	1.31932	1.72481	3.27362	2.58279	1.07952	1.34501	0.734561	1.64561	1.1298	1.43667	0.978445	0.53949	1.21248	2.06295	0.104984	0.846317	-0.843449	2.0254	-3.86764
TCGA-CR-7394	2.22964	2.52325	0.917257	1.07747	0.199621	0.284359	2.94518	1.049	1.89482	1.78126	1.34629	1.51553	2.24989	1.37695	0.989225	1.24755	0.975027	-0.0564277	1.0448	2.19467	2.11812	2.21865	2.2197	2.32422	1.64526	1.37655	1.40638	0.849941	-2.2916
TCGA-CR-7395	1.76228	1.66299	0.818563	0.88295	0.762823	1.14747	2.63764	1.69947	1.22045	1.79754	1.21403	2.37824	2.42745	3.05077	2.12092	0.508254	1.00674	0.673906	1.64643	1.88176	1.72608	2.16621	1.77377	1.63005	0.877694	1.26751	1.00144	0.972306	-0.65167
TCGA-CR-7397	1.6639	2.08736	1.99277	1.45664	1.4783	0.433101	0.114483	-0.345696	0.796279	0.728551	0.119902	-0.279423	0.105471	0.453194	-0.315171	-1.20761	0.323944	-1.18072	0.541937	-0.904072	-1.10507	-0.356901	-0.803896	0.508426	-0.453989	0.0961191	0.00239218	2.55407	-1.4332
TCGA-CR-7398	-1.10782	-0.420113	1.24742	0.473422	0.225791	-0.677228	3.12806	1.10214	0.132713	-0.270253	-0.438457	-0.391075	-1.25128	1.43862	1.30637	-1.73226	-0.839339	-2.49913	-0.536343	-0.643992	-0.66232	-1.0788	-1.12753	-1.18596	-1.32521	-1.53298	-0.911586	0.841323	1.01795
TCGA-CR-7399	-1.46585	-0.859142	-0.764532	-0.919136	0.0281291	-0.951503	-0.00770552	0.211786	1.51923	1.00378	0.0104766	1.04637	0.0426355	-0.0289367	1.07618	-0.619876	0.885324	-0.240283	2.31065	-0.289751	1.01553	2.43198	1.64229	1.84285	1.07709	1.31698	0.229916	-0.0397978	1.4682
TCGA-CR-7401	0.844122	0.818197	1.52121	1.12944	0.102076	1.75805	1.51474	0.351643	-0.216342	0.483315	0.395519	-0.122869	0.82566	1.38128	0.214014	-1.21621	0.101571	-0.530091	-0.021199	-0.506583	-0.962011	-0.499677	-0.774034	0.154782	-0.0758894	-0.0464459	-0.0876146	1.75908	-1.67131
TCGA-CR-7402	-0.446725	0.310461	-0.172973	0.177091	-0.327352	-0.922925	-0.282057	0.810264	-1.5269	-0.933746	-0.338825	-0.815872	-1.28859	-0.37518	0.742152	-0.127403	1.44424	0.43512	0.310279	1.40978	-0.072566	-0.333541	-0.0808519	-0.0343703	-0.586833	-0.998051	-0.615266	-1.31961	0.67314
TCGA-CR-7404	-0.252055	0.441306	-0.191764	-1.11512	0.0557661	-1.20558	1.0858	0.271644	0.787667	0.539455	0.407068	0.210163	0.658423	1.03962	1.42145	0.0929956	0.615461	0.192718	0.0340896	2.58309	1.19979	0.76821	1.18854	1.40642	1.71457	0.742564	0.24618	-1.26277	1.16512
TCGA-CV-5430	-1.17737	-0.673615	-0.49222	-0.47829	-2.51476	-1.46706	-1.0957	-1.26709	0.632083	-0.398472	-1.13175	0.891736	-0.531219	-0.0984195	1.00513	-0.270398	0.80667	-1.14723	0.815384	0.77743	-0.147504	-0.171109	-0.143774	0.569632	-0.397832	0.499558	0.446154	-1.55036	0.999442
TCGA-CV-5431	0.295729	0.0470314	1.02442	1.3714	1.46283	1.01271	0.954695	1.64085	0.527967	1.44166	2.38153	1.62708	1.52265	0.381678	1.57645	1.19154	0.87457	1.05211	2.92474	2.30289	1.35505	1.82947	1.66988	1.66279	0.928661	0.87005	0.0823798	2.03376	0.560756
TCGA-CV-5432	-0.880858	-0.530782	-0.546337	-0.468811	-0.643406	-0.127942	-1.54793	-1.1888	-0.435827	-0.832541	-1.37419	-1.51203	-0.909308	-1.04566	-0.840704	-1.55109	-0.500185	-2.02622	-1.56424	0.486301	-0.877796	-1.15782	-0.664571	-0.619728	-0.45094	-1.21244	-1.65525	0.0298989	1.30058
TCGA-CV-5434	0.718752	1.95166	0.875522	1.52145	0.81875	1.41779	-0.685819	-1.66521	2.13909	1.37093	1.24274	0.501368	0.0989312	1.19475	-0.0379762	-1.65249	0.387632	-1.15783	0.452189	-0.500492	-0.455177	0.464267	-0.964358	0.320479	-1.37223	0.0358787	-0.18588	0.0594425	-0.5559
TCGA-CV-5435	-1.53674	-0.939355	-0.0191658	0.00134225	0.13498	-0.999588	-1.72406	-1.50605	-0.939508	-1.79234	-1.5875	-1.88192	-1.2363	-2.35859	-1.66986	-1.39376	-1.19631	-1.68866	-1.18649	-1.20876	-1.14843	-1.34296	-1.16559	-2.11718	-2.31079	-1.54065	-0.0132868	-0.102714	-0.126446
TCGA-CV-5436	0.556738	-1.03147	0.115234	0.253815	1.03899	1.21485	-0.360321	-0.699629	-0.771992	-0.665151	0.17251	-0.198788	0.224096	0.298067	-0.910582	-1.06493	-1.09241	-0.351513	1.17195	-0.162817	-0.12211	-0.268953	-0.24658	-0.544241	0.00847127	-0.155069	0.885218	0.119234	1.3554
TCGA-CV-5439	-0.610115	-1.08573	-2.0193	-2.25319	-0.96045	-0.656279	-0.74131	-0.97128	-1.08125	-0.584096	-1.27063	-0.350566	-0.607722	-0.789517	-0.936773	0.134373	1.10048	-0.764945	-0.35804	0.837842	-0.116933	0.223489	0.0663857	0.149435	1.11225	-0.489524	1.43429	-1.20228	-1.95117
TCGA-CV-5440	-0.873068	-0.480091	-1.37649	-0.539736	-1.33602	-1.04842	-1.45431	-1.47611	-0.971677	-0.300448	-0.889248	-0.983386	-0.904647	-1.64833	-1.6616	-1.10383	-1.08221	-1.36173	-2.15091	-1.11878	-0.514683	-1.31106	-1.16437	-2.08636	-0.423745	-1.03684	0.203882	-1.2163	-2.3605
TCGA-CV-5441	1.62104	0.491681	-0.286991	0.220249	-0.521188	-0.0576514	-0.158243	-0.616107	-1.05077	-1.20414	-0.571686	-0.494531	-0.00823906	0.525494	0.544056	-0.907209	-1.22564	-0.268331	-0.607476	-0.159693	0.227244	-0.759364	0.256841	-0.296552	-1.40346	-1.03226	-0.093821	0.0511191	0.227409
TCGA-CV-5442	-1.60864	-2.68824	-2.83539	-4	-2.19214	-1.7154	0.397146	-0.66578	-1.25827	-2.00944	-2.15304	-2.42209	0.864418	0.197528	-0.219032	-0.386297	-2.20587	-0.452086	-1.32464	-0.565172	-0.953828	-0.603112	-0.960148	-1.29796	0.748442	-2.20687	-4	-1.87704	-0.515401
TCGA-CV-5443	-1.7429	0.327058	-0.442652	-0.334311	-0.647899	-0.331688	0.392976	-0.498887	0.684068	1.34375	0.174197	1.60725	0.113245	0.688433	0.275639	1.74106	0.834524	0.402467	0.979882	2.13292	1.5553	1.82532	1.80346	1.3757	0.792119	0.792708	-1.41079	-1.63627	1.0632
TCGA-CV-5444	-0.452563	1.5103	1.77447	2.39264	0.773446	0.767214	-1.03519	-2.91679	2.13122	1.25019	-0.191897	0.0813331	1.28271	-0.413771	0.309232	-1.46725	0.988603	-0.503175	0.850099	-0.336137	0.353594	1.00804	0.631086	0.529418	-0.161496	0.58909	0.993307	1.81856	-1.60537
TCGA-CV-5966	-0.634649	-1.13813	-0.3041	0.0234572	-1.0478	0.810772	-0.622607	-0.216898	1.92758	2.25233	0.249802	1.26416	0.436867	-0.19928	0.406022	0.716541	0.430051	1.65789	1.70384	-0.73784	0.867612	1.84716	0.833934	0.241716	1.3906	1.20348	1.80067	1.24089	2.29645
TCGA-CV-5970	0.296264	0.203562	0.734301	0.721289	0.836741	-0.53335	0.272304	0.279107	0.0237465	0.0628516	-0.0909967	-0.424021	-0.176798	1.26597	-0.417943	0.123512	0.248957	-0.0960544	-0.470163	0.485351	-0.832901	-0.310425	-0.585633	-0.494007	0.106215	-0.333376	0.275996	0.388926	-1.94536
TCGA-CV-5971	1.33338	4	1.77948	0.0832055	0.507331	1.78729	0.913345	0.464826	1.22344	1.76886	1.65911	1.19629	0.994276	1.45667	-0.240251	-0.00495252	0.59393	0.0854463	0.311827	0.678615	0.588455	0.222642	0.845808	1.18688	0.582432	0.726604	-0.663443	1.92339	-2.24016
TCGA-CV-5973	-0.366199	-2.02058	-1.66573	-2.04613	-1.96683e-05	-1.65828	1.97199	-0.0630545	-0.509979	-0.822241	-0.437219	-2.06258	-0.553284	0.536237	0.376675	1.36699	-1.9196	1.84621	-0.071212	-0.394471	-1.50888	-0.906825	-1.70946	-0.868452	0.0423431	-0.775111	-1.87531	-1.66179	-3.6348
TCGA-CV-5976	-0.379399	-0.721896	-0.0530934	0.146789	1.96683e-05	0.879427	-1.10597	-0.391069	-0.513732	-0.922072	-0.955728	-1.29699	-0.24271	-0.803901	-0.669035	-0.809493	-0.802404	-0.905037	-1.29307	-1.21206	-1.00811	-0.87848	-0.979681	-1.52609	-0.598443	-0.160894	0.567421	0.118177	-0.467416
TCGA-CV-5977	0.123094	-1.76861	-0.623981	0.0211857	0.0620851	0.242832	0.374423	0.855691	-0.653451	-0.321633	-0.611707	0.51595	1.3781	-1.44387	0.118042	0.0957828	-1.41483	1.24871	0.283755	-0.797191	-0.454583	0.0295564	-0.325841	-1.43626	0.616173	1.06402	0.759785	-0.0528479	1.10576
TCGA-CV-5978	-0.217648	0.341794	1.53412	1.38354	0.972439	-0.912838	-0.761183	0.354445	2.81161	2.0183	1.08347	-0.313123	0.414728	3.02968	-0.960997	-0.729911	0.199503	0.665045	0.347523	0.451525	-1.2793	0.639663	-1.14122	-0.0986202	-1.44235	-0.767962	-0.848882	0.858297	-1.04762
TCGA-CV-5979	0.194698	-1.68084	-0.339416	-0.214187	0.149518	-0.346456	-0.401326	-0.235399	-0.473451	-0.942844	-0.824868	-0.928055	-1.17418	-0.357747	-1.62584	-0.560831	-1.42548	-0.418205	-1.27323	-0.790404	-0.646499	-0.586423	-0.655072	-1.56822	-0.400015	0.0270227	0.287761	0.444284	-0.0134131
TCGA-CV-6003	-0.223659	-1.60211	-0.971586	-0.981488	0.243196	0.406178	-0.19837	-0.776949	-0.869889	-1.12446	-0.30307	0.2934	-0.988854	-0.579626	-0.815393	-0.237141	-1.87292	0.925656	-0.353169	-0.915338	-1.16036	-0.34611	-1.05438	-1.57154	-0.0918834	-0.0459887	1.05913	-0.738908	1.47535
TCGA-CV-6436	0.537598	-0.571068	-1.55508	-1.48447	-1.04891	-1.19008	2.37005	0.719953	0.989706	1.5394	-0.195643	0.497061	-0.711138	-1.59665	0.339452	0.693361	0.419459	0.979425	1.10427	0.0445055	2.69715	1.91773	2.33091	1.37414	2.68998	1.51597	-1.20423	0.340122	-0.442576
TCGA-CV-6441	-3.29008	-3.12325	-3.55233	-4	-4	-3.25022	-1.34954	-2.64939	-1.76832	-2.3263	-2.88898	-0.833805	-0.123049	-0.334436	0.175827	-2.52208	-1.85077	-2.58773	-1.18654	-1.22557	-0.418007	-1.37132	-0.862623	-2.24734	-1.25223	-1.61809	-1.46305	-1.61035	0.267515
TCGA-CV-6933	-0.417345	-0.623226	0.0618139	1.26504	0.329051	-1.16137	-1.20766	-0.473146	2.36454	1.17701	1.45873	0.56872	-0.452262	1.68407	-1.21188	0.277876	-0.278801	1.36436	0.098241	-0.613091	-0.912696	-0.349068	-1.4556	-0.744221	-1.83524	-0.683055	-0.923325	-0.265042	0.0376171
TCGA-CV-6934	2.11732	3.7811	1.88525	2.41618	1.98989	3.02518	0.0257642	-0.665637	2.29572	1.48487	1.82279	1.88869	1.3136	0.0565181	0.254841	-0.934683	0.61196	0.281171	1.42457	-0.323691	1.10468	0.624228	1.27708	0.986051	0.537148	0.70584	0.824507	2.93382	-2.42101
TCGA-CV-6935	0.203068	0.293853	0.61639	0.833983	0.525142	0.276709	-1.16709	-1.84417	-0.00266343	-0.467348	-0.406544	-0.857859	-0.601219	-1.00338	-0.625928	-1.94149	-0.545692	-1.69583	-0.505863	-0.527256	-1.66069	-0.63793	-1.50906	-1.06704	-2.23414	-1.30342	-2.44769	0.36228	-1.45646
TCGA-CV-6936	0.175118	-0.849505	-0.268813	-1.01783	-1.01112	0.0543621	-1.07593	-0.155272	-0.486344	0.335228	0.0980882	1.0128	0.04847	-1.81151	-1.12323	0.112227	0.880018	-0.940792	-0.418541	0.411653	0.776521	-0.324023	0.617192	0.292397	0.382599	0.152825	1.33504	-0.756365	1.50214
TCGA-CV-6937	-2.61212	-2.12819	0.0491528	0.179301	0.00471127	-1.31592	-1.40075	-1.84091	-0.133015	-0.396107	-0.826924	-2.94136	-0.248738	-0.213869	-0.231551	-0.0948035	0.26097	-1.27257	0.166235	-1.2109	-2.31861	-1.30854	-1.73519	-1.26834	-1.01768	-1.59243	-0.361838	-0.0533405	-1.91311
TCGA-CV-6938	-0.837814	-1.66871	-1.6418	-0.0543614	-0.556746	-0.686718	-0.0493873	-1.01283	2.20811	1.49689	0.467707	1.2947	3.33707	3.28159	0.603192	0.79947	1.02128	1.50955	1.94866	-0.346602	1.71953	2.44182	1.77503	1.23825	0.959555	1.5334	0.654596	-0.968472	-0.605012
TCGA-CV-6939	-0.0176733	1.74099	0.426621	0.0529004	0.359476	0.966013	-0.737039	0.573918	0.330206	0.892393	1.30794	1.65889	-0.155048	-0.0128407	0.520459	-0.258692	0.843908	-0.786425	0.774104	1.26123	0.218007	0.380958	0.361843	0.57446	-0.826545	0.52873	0.412057	-0.291825	0.803454
TCGA-CV-6940	-1.06739	-1.29201	0.333401	0.344936	0.373902	-0.46599	-0.747611	-0.229012	-0.697217	-1.02844	-0.0633714	-1.79414	-0.983632	-1.06737	0.107184	-1.1844	-1.20803	-0.866093	-1.12576	-0.774613	-0.56252	-1.01566	-0.453398	-0.813961	-1.39115	-1.60216	-2.16806	-0.546398	0.524837
TCGA-CV-6941	0.221005	0.385679	1.21841	1.21228	0.704948	0.253877	0.243826	-0.0972986	0.279535	-0.48093	0.0710072	-0.0957227	-0.312667	0.272891	0.747411	0.861714	-0.357855	0.0149211	-0.153987	0.169347	-0.360193	-0.685464	-0.822398	-0.476539	-0.642047	-0.727022	-0.319742	0.164509	-0.161434
TCGA-CV-6942	2.30493	2.45877	1.21831	1.25031	0.782967	1.97159	1.84661	1.50891	1.51805	2.12598	2.12734	1.75909	3.99784	2.14243	1.04379	0.454881	0.690659	1.39983	1.55187	2.88684	2.1638	2.46435	1.77602	1.33671	0.448547	1.70026	0.68892	1.4178	0.612454
TCGA-CV-6943	0.00154528	2.30933	1.67008	1.47232	1.41316	1.39304	1.12183	-0.165228	1.94214	2.36542	0.61348	1.4219	0.678287	0.120757	1.45811	-0.0323231	1.23123	0.689104	1.87968	1.4192	2.21708	2.41874	2.52604	2.15335	2.05833	2.07681	1.4615	1.39838	-2.33159
TCGA-CV-6945	-0.682761	-3.26307	-0.204487	-0.278042	0.842246	-1.1221	-1.13807	-0.161227	-0.97395	-2.31261	-0.321869	-1.87796	-0.549387	-2.30239	-1.21352	-0.276741	-2.57875	-1.11039	-1.20191	-1.26954	-1.77857	-1.34937	-1.83234	-1.84572	-1.92793	-2.03958	-0.210484	0.603664	0.230948
TCGA-CV-6948	-1.95177	-0.808597	-1.12063	-1.38301	-1.48318	-2.13785	-1.20239	-2.92922	-0.223288	0.0341102	-1.62445	-1.09078	-0.812667	-0.753643	-1.16371	-2.23016	0.162685	-0.0563778	-0.662474	0.241098	1.27461	-0.816847	0.397814	0.45448	-0.743724	0.000488279	-0.277226	-2.13408	1.04564
TCGA-CV-6950	1.12997	-0.5244	0.470242	0.77867	1.52834	1.28684	-0.63313	0.527445	-0.145825	-0.928134	0.37324	-1.20526	-1.46593	-0.715047	-0.417586	-1.12973	-0.812099	0.053964	-0.630283	-0.54726	-0.348172	0.191698	-0.2983	-0.798847	0.553242	0.568937	0.922833	0.608933	1.27577
TCGA-CV-6951	-1.22261	-1.58524	-0.828965	-0.0109006	-1.68687	0.533761	-0.915411	-1.26501	-1.35806	-2.88592	-1.84367	-1.30174	-1.52976	-1.43902	0.240053	-2.67589	-2.22706	-1.75895	-1.30411	-0.810635	-0.710572	-1.32421	-1.12174	-1.14101	-1.76923	-2.14335	-1.38287	-1.19023	-2.06869
TCGA-CV-6952	0.278232	-0.434722	-0.327618	-0.21882	0.227676	-0.0457673	0.584438	0.0304123	0.131036	-0.0923138	-0.278408	1.50152	0.324418	0.294796	-0.0858687	0.453479	0.0417427	0.285438	0.380938	0.33258	0.360304	0.938487	0.372345	0.183644	0.583474	0.595796	1.0926	-0.263853	-1.0019
TCGA-CV-6953	0.233271	-0.788133	-1.14696	-2.33715	-1.88695	-0.465426	0.192883	0.568837	0.325718	-0.309441	-0.308569	0.0146135	-0.251008	0.200461	-0.0601304	0.0745178	-0.259593	-0.461344	-0.342985	1.70285	0.366203	0.168122	0.23987	0.196762	0.249128	-0.783494	-2.82569	-0.576649	-2.83196
TCGA-CV-6954	0.747013	-0.259478	0.808218	-0.206401	0.14937	0.995287	1.07504	-0.579042	0.0199461	0.113244	-0.0838332	1.95244	-1.02333	0.179027	0.338824	-1.89474	1.13996	-1.23143	1.51417	-0.345514	-0.0771566	0.00313355	-0.649849	-0.19018	0.349007	0.265206	1.04926	0.423688	-0.0717731
TCGA-CV-6955	-1.31617	-0.602501	-3.2581	-3.90773	-2.95085	-1.3709	2.50618	0.411658	0.0518266	0.464251	-0.00429625	0.889938	0.728008	1.42409	0.518412	0.974849	0.793178	-0.0108766	0.173199	-0.49443	1.4905	0.515476	0.912953	0.809386	0.399488	0.49799	1.21798	-1.95245	-1.60448
TCGA-CV-6956	-0.397618	-0.641253	-0.359805	-0.293332	-0.950577	-0.873656	-0.538961	-1.9743	-1.8985	-3.10788	-2.38775	-2.4238	-0.465469	-1.07863	-2.96123	-0.953105	-4	-1.87918	-2.15273	-1.34513	-1.49856	-1.60842	-2.07043	-2.88573	-1.76065	-2.51729	0.155515	-0.232586	0.68413
TCGA-CV-6959	2.53447	1.23916	0.577334	0.460859	0.236116	0.539134	1.51916	1.3186	0.793247	0.84602	1.9255	1.47987	0.433948	-0.0155284	-0.541192	0.663272	0.595828	1.57051	-0.783086	0.315132	-0.114201	0.429308	0.0252499	-0.359648	0.165376	0.872159	1.11896	0.463123	0.545189
TCGA-CV-6960	0.173477	-1.14952	-0.975264	0.0466123	-0.621272	-1.26159	-0.662139	-0.431877	-1.02606	-1.86443	-0.146657	-0.990217	-2.0153	0.421192	-0.619572	0.0294034	-1.88516	-1.35598	-0.580464	-1.104	-1.66738	-1.42277	-2.28208	-2.3674	0.136615	-2.6271	-2.01755	-0.647418	0.0826956
TCGA-CV-6961	1.3207	0.343436	0.807096	0.371011	0.49896	1.74323	0.552354	1.75413	0.448581	0.539001	1.4024	1.87457	-1.78411	-1.05435	-0.463347	-0.552664	0.710831	-1.94325	-0.51584	-0.954263	-0.265154	-1.0338	-0.435411	-1.14698	-0.677542	-0.592133	0.08371	1.10813	1.05969
TCGA-CV-6962	0.863362	0.569753	-1.03551	-1.2471	-1.32159	-0.234717	-1.05787	-1.24664	-1.16969	-1.29325	-0.113675	-1.5016	-2.10686	-1.33505	-2.12914	-0.798779	-3.54899	-1.10245	-2.34688	-1.34324	-1.86731	-1.78913	-1.81985	-2.32774	-1.61234	-2.37997	-3.69198	-1.47359	0.301891
TCGA-CV-7089	0.655853	0.341407	-1.34278	-0.19734	-0.843824	-0.490293	1.16077	0.34686	-0.457805	0.0635942	-0.179212	-0.759662	-1.13925	-0.0283505	0.0915027	0.762612	-0.187961	-0.321013	-0.252362	0.0326998	0.14658	0.684686	-0.0637545	-0.17609	-0.00907167	0.298409	0.544175	-0.660227	0.258874
TCGA-CV-7090	2.9596	1.62166	0.879269	0.509109	1.76607	1.4566	0.778818	1.30456	2.61646	2.34529	1.61964	2.28589	1.08677	1.27729	-0.292549	0.275459	0.348154	1.78174	0.450502	-0.356411	0.113726	0.991592	0.365689	0.525344	1.14045	1.03646	1.24653	1.57662	-0.121602
TCGA-CV-7091	0.11491	-0.00147141	1.00927	0.775086	0.616416	0.0856876	0.813945	0.4023	-0.51857	-1.0064	-0.537399	-0.766601	0.261254	0.907899	0.738188	0.0246615	-0.3245	-0.205358	-0.164587	-0.218733	-0.282473	-0.0620852	-0.0685927	0.161647	0.499622	0.213879	1.07241	0.253511	0.135579
TCGA-CV-7095	-0.0104902	-1.4865	-0.166711	0.105361	0.444781	-0.895055	-0.234699	-0.105277	-0.0536975	-0.924611	-0.184107	-1.42357	-0.269495	-0.255837	-0.802258	0.633917	-0.568419	0.934009	-0.0955316	0.0339498	-0.83038	-0.678385	-0.832916	-0.94419	0.754078	-0.487202	-0.0270152	-0.487869	0.217037
TCGA-CV-7097	1.30837	0.306562	1.00279	0.510114	1.29237	1.52797	0.39377	0.411511	2.26835	1.81949	2.41972	1.41548	-0.658027	-0.901216	-0.400113	1.14116	-0.0142283	0.939722	1.05862	-0.327619	0.663494	0.974527	0.576276	0.115973	-0.332986	0.333264	0.398915	1.29808	0.95779
TCGA-CV-7099	-0.672592	-1.53212	-1.26934	-0.0710689	0.589024	0.395725	0.723164	0.727948	1.11399	0.383513	0.208485	2.24321	1.57682	0.618389	0.506832	-0.0427184	0.165486	0.00402307	0.752155	-0.0098407	1.37726	1.51127	0.91834	0.386584	1.08786	1.14805	1.49129	-1.54867	0.371542
TCGA-CV-7100	0.758157	0.331487	-0.0385244	1.17869	-0.7225	0.880029	0.52678	-0.0517508	0.185789	0.481388	-0.00514835	0.489261	-1.10929	-0.951245	-0.0251363	-0.713245	0.258365	0.0293996	0.250289	-0.804581	0.769306	0.808882	0.797918	0.46915	0.695351	1.40485	1.28717	-0.479251	1.87835
TCGA-CV-7101	-0.367124	0.352684	-0.281709	0.343281	-0.18269	-0.297158	-0.765443	-0.208665	0.948411	0.522693	0.139375	0.876994	-1.79071	-0.398026	0.0358667	-0.540103	0.339575	-0.898943	-0.763766	2.14721	0.387449	-0.248819	-0.0376879	-0.31399	-1.00947	0.0603282	-0.97372	-1.28685	-1.74534
TCGA-CV-7102	1.36345	1.64048	1.26523	1.44432	1.39864	0.00203476	-0.12817	-0.992536	1.8101	0.54144	-0.163303	-1.13686	0.580186	0.683076	-1.07478	-1.85348	0.164867	-0.786547	0.094752	-0.934169	-0.940374	-0.339824	-0.703195	-0.410386	-0.709407	-0.424857	0.62399	1.87448	1.30431
TCGA-CV-7103	-0.795775	0.708554	1.71079	1.50335	1.2892	0.547537	-1.12495	-3.02172	-0.741064	-1.12427	-2.22831	-2.72698	-0.612754	0.47322	0.802824	-2.01843	-0.604596	-0.619243	-0.435263	-1.10015	-1.78337	-1.25255	-1.61883	-0.514383	-1.6253	-1.21026	-3.03539	1.9305	-1.93258
TCGA-CV-7104	-0.449588	0.293365	0.720214	1.05562	1.6833	0.535109	0.349796	0.0709915	1.63655	1.45829	0.698762	0.776808	1.04162	1.49229	0.611141	-0.618752	0.448473	-0.45497	1.47463	-0.178001	-0.542017	1.04163	-0.116081	0.252235	1.02811	0.521075	1.03363	0.803354	-1.4944
TCGA-CV-7177	-0.421357	0.918942	1.26157	1.89075	0.414274	0.159587	-0.351953	-1.97574	0.215284	-0.266996	-1.53551	-1.77354	-1.12068	-0.794441	-0.57016	-0.626916	-0.492608	-1.85575	-0.623764	-0.379843	-1.53463	-1.13031	-1.75613	-1.39817	-1.74648	-1.95043	-2.44019	0.643709	-1.20625
TCGA-CV-7178	0.454007	0.698892	1.3026	1.66117	0.0904218	0.93995	-0.570158	-0.273956	1.09486	0.536948	0.715281	-0.116189	-1.25836	-1.23055	0.082823	-1.37177	0.609495	-0.391659	0.49355	-0.244487	0.405226	0.192043	0.582075	0.542743	0.334317	0.337336	1.46523	0.676031	-0.248569
TCGA-CV-7180	-1.17932	-1.40722	-1.73062	-1.8907	-2.91802	-1.77736	1.37543	-0.545036	-2.15389	-1.54418	-2.30972	-0.503551	-1.39786	-0.696334	-1.36052	-1.0283	-1.99454	-1.39301	-1.41455	0.147863	0.0192206	-0.797455	-0.117967	-0.0165938	0.83735	-0.662831	-0.574367	-1.30168	0.841212
TCGA-CV-7183	1.92175	1.0249	0.402318	0.347972	-1.05744	-1.03104	1.99133	0.523651	-1.64465	-1.99122	-1.2092	-1.0817	-0.968499	-1.05456	-2.41678	-0.82052	-3.01796	-2.09725	-2.19104	-0.664496	-1.23395	-1.09189	-1.34028	-1.46101	-0.322826	-1.86612	-1.0017	-0.121758	-1.99893
TCGA-CV-7235	0.961053	1.75282	1.21727	0.548498	1.83513	1.96657	-0.955095	-0.320657	0.78669	1.7428	1.32244	1.76334	0.858983	-1.13681	0.432307	0.521422	0.53105	0.515838	2.0951	-0.835135	1.17558	0.921183	1.1894	0.739054	1.92654	0.24819	1.06627	2.64019	-1.52587
TCGA-CV-7236	0.992072	0.593673	0.934723	1.19394	0.265577	2.06395	-1.2498	0.807806	-0.297473	0.234408	0.629229	0.139164	-0.675293	0.615043	-1.45089	0.981857	-0.296291	0.534673	-0.314802	-0.54295	-0.946901	-0.532341	-0.943703	-0.77733	-1.16471	-0.0932441	0.196327	0.601853	-0.0535915
TCGA-CV-7238	-0.560879	0.801809	0.298368	0.364387	0.49144	0.114288	-0.747434	-0.639685	-0.134413	0.0800623	-0.709108	-0.795343	-0.130712	0.295281	0.834991	-1.17336	0.237158	-0.407755	-0.0122614	1.3911	0.260309	-0.0513914	0.751209	0.772017	0.220561	0.467795	0.48868	0.74835	-1.06802
TCGA-CV-7242	-0.927318	-0.189764	-1.51933	-0.889751	-1.05958	-1.32396	0.117363	-0.0358214	-1.08697	-0.246092	-0.361458	-0.569197	-1.53259	0.706352	0.570189	0.443733	0.486111	-1.21318	-0.10431	2.1995	1.44821	-0.0921058	1.06866	1.00119	-0.837834	0.144918	0.0533729	-2.18607	-1.98131
TCGA-CV-7243	0.622459	0.384925	1.17841	1.29887	0.422038	0.555154	-0.604354	-1.27619	-1.16795	-1.68902	-1.67545	-2.13501	0.212541	-1.09181	-1.66072	-1.9166	-1.40566	-0.317083	-0.827829	-1.17576	-1.49005	-1.41839	-1.36513	-1.19882	-1.4871	-0.468101	0.015027	1.33488	-1.63766
TCGA-CV-7245	0.773755	-0.161195	0.655739	0.263922	0.737073	-0.226957	0.239186	0.370745	-0.890662	-1.45204	0.6392	-0.33227	0.415575	1.27377	-1.52735	0.367399	-1.69129	0.483799	-1.03179	-1.13916	-0.0813281	-0.8949	-0.528445	-0.964571	-0.668799	-1.71003	0.754254	0.585472	0.589303
TCGA-CV-7247	0.326214	1.27823	0.304647	0.0940377	0.230511	-0.678787	-1.18538	0.0217477	-1.5484	-0.243444	-0.937657	-2.19898	-1.90168	-1.7692	-2.77912	-0.945743	-2.47174	-0.550294	-2.20751	-0.737426	-1.54043	-1.61416	-1.65079	-2.32554	-1.24343	-1.65424	-0.540265	0.343857	1.42623
TCGA-CV-7248	-0.0937272	1.81218	0.476341	0.563233	-0.380887	0.485181	-0.471762	-0.886866	-0.220689	0.295672	0.243632	-1.02732	-0.949357	-0.674907	-0.223452	-1.90041	-0.263671	-1.78215	-0.504219	3.11698	-0.495492	-0.7504	-0.0711141	0.532986	-0.992596	-0.621306	-0.393771	0.232231	-0.039869
TCGA-CV-7250	-0.371286	-0.794024	-1.35623	-0.635557	-1.11323	-0.702214	0.167604	0.782502	-0.0308531	-0.155073	-0.43699	-0.47415	0.864944	-0.124327	-0.547556	2.86848	-1.16399	0.867835	-1.06583	-0.142285	0.172039	-0.565893	-0.0172184	-0.439996	0.409814	-0.914273	-0.646962	-1.99468	-0.896088
TCGA-CV-7252	2.37251	1.63443	0.491539	0.525353	0.734385	0.688671	0.418801	0.313799	0.275815	-0.444835	0.613081	-0.59564	0.767007	-0.00801169	-0.6927	-0.316574	-0.263814	-0.232427	0.713804	-0.134737	-0.0420397	-0.156794	-0.0729331	-0.430362	-1.46863	0.157727	0.561963	0.328287	-0.473824
TCGA-CV-7253	-0.682637	-1.55187	-1.89037	-1.91474	-1.59148	-1.32609	-1.33757	-1.15519	-1.69211	-2.73951	-1.26547	-1.33759	-0.931733	-0.244519	-0.757523	-0.385992	-2.34789	-2.11335	-1.7055	-0.920796	-1.03432	-1.18195	-1.51688	-2.39656	-1.60881	-3.18106	-0.901678	-2.14832	-0.495802
TCGA-CV-7254	-0.0656296	2.46468	1.14103	0.467943	0.442445	1.56859	0.0800793	-1.49679	1.49909	1.14913	1.14975	1.25264	0.785742	2.30062	-0.465438	-0.458974	0.860565	0.933489	1.0875	3.61452	1.3474	1.36304	0.542425	1.23223	0.402651	0.505188	-1.22224	1.26929	-0.503584
TCGA-CV-7255	0.478818	-0.727642	-0.195173	-0.545948	0.00908115	-1.28358	0.241886	-0.471218	-1.53654	-1.67441	-1.73349	-1.56562	-2.17405	-1.87538	-2.66091	-2.22062	-4	-1.5707	-1.39578	-1.14468	-1.2887	-1.34064	-1.27803	-2.17245	-0.62006	-1.84866	0.402215	-0.47582	-0.157266
TCGA-CV-7261	0.186076	0.355698	0.629791	1.38781	0.553691	-0.0250331	-0.603143	-0.13041	0.0065429	-0.62223	0.669806	-0.417083	-1.26592	-0.646559	-1.16619	-0.563677	-0.267391	-0.334572	-1.57151	0.311836	-0.819943	-0.875144	-1.26454	-1.1143	-1.32147	-0.348717	-0.256586	0.257492	0.276218
TCGA-CV-7263	-0.881814	1.27758	1.1889	0.724709	0.584065	0.0197501	0.0657061	-1.40569	1.3075	0.48718	0.418585	0.800747	0.168929	-0.0624848	0.463606	-1.44218	0.222375	-0.0712132	0.14181	1.29734	-0.177037	-0.23016	-0.306301	0.0954592	-1.07454	-0.253531	-0.192088	0.63024	-0.74572
TCGA-CV-7406	-0.200398	0.64381	0.598853	0.581734	-0.752043	0.010061	-0.792793	0.859854	-1.23799	-0.37756	-0.0937899	0.154476	-1.68474	-1.13994	-0.39611	-0.0861063	-0.9478	-0.694635	-1.98182	-1.02394	-1.62713	-1.8642	-1.61832	-2.30111	-0.828681	-1.77868	-3.77836	-0.87931	0.160468
TCGA-CV-7407	-2.08459	-1.16233	-1.6836	-0.445606	-0.565885	-1.33505	-1.10182	-2.02534	0.457189	1.01893	0.255899	0.206974	0.708594	-0.700437	0.164965	0.250971	0.553528	-0.156433	-0.0528217	-0.724995	1.07465	0.934203	0.641732	0.391207	0.772887	0.603409	1.02113	-0.343222	-0.869202
TCGA-CV-7409	-1.6048	-1.52292	-1.12536	-0.562814	-0.368811	-1.68666	-1.72133	-1.17888	-0.0242932	-0.171419	-0.761439	-0.492462	-0.656455	-0.362419	-0.626676	-0.967332	1.19192	0.896108	-0.131355	-0.561237	1.85242	0.813664	1.257	0.60373	0.176911	0.65289	0.979223	-1.36677	1.40643
TCGA-CV-7410	0.732187	1.97761	0.658013	1.32732	0.503423	-0.448809	0.264061	-1.88453	0.580095	0.830343	-0.0351286	0.764687	1.09888	1.54414	0.990616	-0.541614	1.3447	-0.34471	2.77228	4	1.0475	1.64085	1.33157	2.65885	2.39971	0.29694	1.41492	0.865642	0.337422
TCGA-CV-7411	1.17573	0.546646	0.456607	0.104096	0.565576	-0.0173728	1.7116	0.0910362	-0.585223	-1.03803	-0.426219	-1.09523	-0.163571	2.30417	-1.44577	-0.0965947	-1.01761	-1.17546	-0.65068	0.486488	-0.424333	-0.470984	-0.445326	-0.138309	-0.925813	-0.993615	-0.473562	0.0385956	-3.34006
TCGA-CV-7413	-1.14745	-0.738543	1.12076	0.949553	1.54418	-0.602771	-0.173836	-1.1612	0.394436	1.04952	-0.889544	0.0983101	-0.476435	-0.0245694	0.356228	-0.839378	0.254871	-0.0841279	0.573571	-0.777013	-0.641119	-0.0472374	-0.302159	0.118173	-0.235449	-0.0883163	0.339403	0.407871	-2.04823
TCGA-CV-7414	-0.734506	-0.296657	0.622669	1.67057	-1.24578	-0.731624	-0.795673	-2.35323	-1.65282	-1.16226	-2.18812	-2.40961	-1.90306	-1.57137	0.0012346	-2.01745	-1.48835	-1.65213	-0.845626	-1.03125	0.613027	-1.03966	0.083345	-0.786296	-1.76113	-1.02999	-0.81105	-0.474932	-0.794842
TCGA-CV-7415	-0.614224	0.297318	0.38535	1.17461	0.954444	-0.253406	-1.49616	-2.76282	0.312273	-0.305697	-1.40943	-0.327281	-2.25178	-1.61397	0.377191	-2.11088	0.543824	0.0202341	1.52526	-0.245609	0.609444	2.04586	0.605728	0.323123	0.32025	1.15497	0.838784	0.792671	-0.154739
TCGA-CV-7416	1.65566	0.401747	1.20859	0.588689	0.679439	-0.868939	-1.48601	0.324182	1.0955	0.0243983	0.0484338	-1.34159	-0.835233	0.387487	-1.78332	0.150968	-0.212446	-0.456763	-0.300975	-1.21373	-1.53624	-0.660677	-1.39182	-1.96214	-2.01977	-1.65841	-0.333331	1.22462	-0.464548
TCGA-CV-7418	-0.725097	-0.385445	-1.57344	-0.706767	-1.77714	1.00723	-1.50419	-0.775503	-0.482818	-0.893349	-0.325495	1.13631	-2.03297	-1.87557	-0.00662421	-0.733394	-0.652082	-1.6954	-0.753298	-0.319832	0.673059	-0.200626	0.237865	-0.247147	-0.168958	-0.0153164	-1.19821	-0.77863	0.623299
TCGA-CV-7421	0.489298	1.43682	0.810273	1.22457	0.318101	1.09011	-0.95041	-0.696492	-0.152818	0.15534	-0.568185	-0.2768	-2.53714	-1.53234	-2.74453	-1.64433	-0.889813	-1.4711	-1.02601	-1.10584	-1.1307	-0.960907	-1.14373	-1.57911	-0.0805344	-0.941461	-1.83345	0.947238	-1.06546
TCGA-CV-7422	0.177278	0.218994	-0.133971	0.407151	-0.255307	0.640396	0.976689	0.798191	0.0970269	-0.0997893	0.328972	1.16563	-1.5064	-0.897228	-0.310658	1.13497	-0.703266	0.835511	0.35632	1.77226	-0.30068	0.363282	-0.355558	-0.0905576	-1.00199	-0.106368	-0.016538	-0.671115	0.409192
TCGA-CV-7423	1.04154	-0.666496	0.438733	-0.232977	-0.36184	-0.82653	0.456124	1.38681	-1.11528	-1.16644	0.0685272	-0.581621	0.352945	-0.211281	-1.77616	0.669569	-2.69936	0.369423	-1.07826	-1.33731	-1.54547	-1.09699	-1.73128	-1.95948	-0.929401	-1.46081	-0.0749553	0.679183	0.305845
TCGA-CV-7424	-0.622885	-0.440402	1.29526	0.00962061	0.412974	0.901587	-0.691177	-1.7849	-0.678711	-0.847684	-0.101561	-0.448882	-0.274469	-1.85758	-0.148662	-2.16247	-0.399833	-1.41737	-0.224379	0.952027	0.928474	-0.423934	0.418746	0.29581	-1.36885	0.0675371	-1.36935	0.932705	-1.32942
TCGA-CV-7425	-0.400205	0.481417	-0.365491	-1.14575	-0.637952	-1.55366	1.7625	-1.40184	-0.0762647	0.907521	-0.842632	-1.0298	-0.287222	0.47162	-0.14823	-0.182329	0.583499	0.0163637	0.525602	-0.0659589	0.4436	1.48828	0.804315	0.717371	1.55075	0.795081	1.01258	-0.932594	-1.51463
TCGA-CV-7427	0.562749	-0.263496	-1.12634	-0.928069	-0.896966	-0.0409733	2.00427	0.549664	1.03467	1.77152	0.687572	1.09239	1.27797	0.908085	0.952514	2.29993	1.30943	1.24977	0.832306	-0.0831949	1.6464	2.03057	1.40585	1.28548	2.70014	1.14955	1.86835	-1.02524	-0.190069
TCGA-CV-7428	0.0134337	0.198265	-0.0254034	0.159747	-0.0126238	0.319054	0.94593	-0.0289821	0.434829	0.936045	0.146083	1.08117	-0.351769	0.611064	0.47694	0.123007	0.678573	1.30399	0.690697	0.278395	1.1067	0.763187	0.921366	0.600096	1.50732	1.14532	1.24536	-0.808674	0.491642
TCGA-CV-7429	1.62116	1.03963	0.435944	-0.635971	-1.50384	0.22996	-0.970558	0.360039	0.87017	-0.41067	0.776613	-1.14805	-1.27505	-3.30001	-1.93286	-1.5635	-0.28263	-1.95375	-0.00489627	-0.826076	0.154783	0.276968	-0.0706278	-0.232309	-0.817454	-0.974627	-1.04064	1.4863	0.0955925
TCGA-CV-7430	-0.594839	-0.890424	-1.6122	-1.49173	-1.98467	-1.45672	-1.11272	0.012079	-1.44782	-2.04129	-1.26199	-2.354	-1.65414	-1.30494	-0.838848	-0.127818	-2.83006	-1.71004	-1.69502	-0.810547	-1.36468	-1.30941	-1.49515	-1.97691	-1.3673	-2.28255	-1.47187	-0.820893	0.695864
TCGA-CV-7432	1.19563	-0.572939	-1.23675	-0.599083	-0.0868892	-0.609017	-0.356852	-0.0556335	-0.509322	-0.663715	-0.541586	-0.758938	0.232145	-0.721468	-1.06401	-0.671064	-2.02995	-0.706815	-0.377319	-0.941608	-0.754572	-0.479369	-0.828645	-1.44445	-1.09177	-0.713237	0.767397	-0.753883	1.88862
TCGA-CV-7433	1.35673	1.87453	1.58493	1.95756	1.53087	0.964707	0.170496	0.0178828	2.68156	1.53419	1.62885	1.13743	1.1467	1.80932	2.43604	1.36818	0.914209	1.86638	2.7933	-0.454098	1.23629	2.30517	1.81706	1.61939	0.827803	1.61235	1.44719	1.27278	-0.198053
TCGA-CV-7434	0.748263	-0.584442	-0.496493	-0.609353	-0.612512	0.995046	-0.905878	0.147978	0.74814	0.604124	0.236788	1.27566	0.493367	-1.73616	-1.62804	-0.349723	-1.04327	0.460484	0.124832	-1.0123	0.366949	1.53376	0.428	-0.725032	0.539108	0.893427	1.22351	0.134245	0.875982
TCGA-CV-7435	0.478592	1.55079	1.82779	2.18105	1.67734	1.54325	-0.458545	0.20049	1.50863	1.2825	0.831933	0.623869	0.119067	1.01785	1.49488	-0.0896128	-0.221311	0.19175	0.693106	0.689377	-0.938509	0.269533	-0.38226	0.0374963	0.957845	0.118036	0.129665	1.31574	-1.65431
TCGA-CV-7437	-1.42349	-2.26151	-1.20335	-1.30808	-0.479213	1.09381	-1.65692	-0.982107	-0.563917	-0.571449	-1.48354	-0.0635507	-2.03705	-1.05342	-0.593443	-0.838784	-0.856036	-0.712471	-1.60566	-0.645664	-1.30251	-0.97293	-1.48398	-1.47714	-1.0629	-1.72882	-0.589403	-1.43679	-0.321619
TCGA-CV-7438	0.428639	-0.315709	0.713144	-0.0242231	1.00155	0.596283	-0.77752	0.230735	0.132946	0.134134	0.584275	-0.15774	-0.282153	0.598664	0.416554	0.345654	-0.019277	1.66741	0.869361	0.416904	-0.311311	0.182772	-0.469237	-0.248294	-0.209812	1.02212	0.513901	1.20858	0.379018
TCGA-CV-7440	1.74067	1.02976	0.1242	-0.293251	0.455148	0.873485	-0.139418	1.23626	-0.692482	-0.231706	1.45703	1.07514	-0.896034	0.124207	-1.2181	1.57475	-0.890462	0.441051	0.179254	0.203985	-0.585783	-0.563744	-0.810339	-1.23193	-1.29256	-0.718437	0.494779	-0.0632063	0.361657
TCGA-CV-7446	-0.71448	-0.780041	0.0757798	-0.331702	0.0864452	0.39066	-1.24047	-0.305183	-0.756905	-0.444084	-0.768011	-0.394937	-0.657111	-0.891365	-0.42168	-1.4592	-0.637742	-0.983074	-0.629	-1.02494	-1.37021	-1.20688	-0.962006	-1.10313	-0.259658	-0.630863	0.0665919	-0.975137	-1.53567
TCGA-CV-7568	-0.591961	-0.178731	1.26483	0.735848	1.04295	0.227308	-0.994357	-2.01857	-0.760708	-1.85271	-2.19765	-0.57335	-1.06358	-1.26481	-2.24861	-2.79089	-0.65265	-2.07507	-1.11468	-0.946106	-0.55394	-0.40654	-0.417274	-0.459409	0.156911	-0.779101	-0.175481	0.847202	0.140456
TCGA-CV-A45O	0.428142	-0.767147	-1.43641	-1.72288	-1.91565	-0.984074	3.48133	0.425894	0.269623	0.403677	-0.548058	1.136	1.65434	-0.862835	-0.158172	-0.140462	0.0233202	-0.642947	-0.546261	-0.279159	0.223754	1.08156	0.0934265	-0.0577398	0.305749	-0.464341	0.964724	-0.597906	-4
TCGA-CV-A45P	0.554865	-0.501374	-1.08104	-1.38814	-0.636034	-0.554507	2.5265	0.787768	-1.36258	-1.32323	-0.271728	-1.02002	0.706629	0.371205	0.625558	1.96022	-1.90558	-0.370888	-0.602129	-0.41571	-0.104914	-0.49217	-0.345601	-0.739228	0.292552	-0.46002	0.248565	-0.85585	-0.988827
TCGA-CV-A45Q	-0.806397	-1.44655	-1.84494	-2.57669	-0.434881	-0.40132	1.78091	0.113864	-0.688263	-1.33834	-1.55784	0.608621	1.76981	-0.16577	-1.10855	-1.78536	-0.848758	-0.635944	0.0135518	0.0656129	1.44564	1.05819	0.485095	-0.100502	1.14486	-0.32251	-0.961096	-0.178906	-0.457634
TCGA-CV-A45R	-1.04571	0.326903	0.0237369	0.510834	0.157987	0.42825	0.270765	-1.35366	0.452702	0.0731019	-1.24602	-0.354342	0.920358	-0.0974564	1.0218	0.362868	-0.295158	0.320535	-0.295096	-0.40366	0.327287	0.917904	0.180969	-0.176615	0.140192	0.870832	0.72316	0.120869	-2.80457
TCGA-CV-A45T	0.177599	0.681091	-0.150614	0.00150653	-0.496409	0.959042	0.455796	0.852675	0.758367	2.15361	1.94716	2.93222	2.39661	1.55171	0.948217	0.797652	0.662115	2.48982	1.5689	4	1.99189	1.94087	2.0343	1.94828	1.67911	1.60481	0.556982	1.61342	-0.450735
TCGA-CV-A45U	-2.11672	-3.31555	-1.25113	-0.567891	0.376263	0.418777	-1.60114	-1.17042	-1.77911	-0.703626	-1.44783	-0.847503	-1.10671	-1.26506	0.472589	-0.636379	-1.41232	-0.596164	-0.857543	-0.485824	-0.108811	-0.544453	0.176687	0.36847	0.309325	-0.151422	0.402731	-0.281686	1.54908
TCGA-CV-A45V	0.503966	0.602747	0.272254	0.130667	-0.477443	0.565356	2.1764	0.314862	0.112666	0.419331	0.216853	1.58012	0.304174	-0.0775668	1.02879	0.16828	0.253063	-0.715281	0.00707528	-0.150796	0.857594	0.253406	0.698922	0.166172	0.096904	-0.346448	0.379688	-0.503804	-1.56371
TCGA-CV-A45W	-0.330634	0.843216	0.0751756	-1.09418	0.265761	0.783511	0.389049	-0.711296	1.33151	1.04717	1.50199	1.48762	-0.496218	-0.395785	0.092889	0.558332	0.204474	-0.124145	0.51056	3.39198	1.44018	1.27127	0.952484	0.599646	-0.7324	0.419503	-0.879465	-0.670265	-0.462848
TCGA-CV-A45X	-0.494908	-1.14604	-1.43839	-1.42668	-1.57921	-0.413059	1.09521	0.291752	-1.15563	-0.681406	-0.462625	-0.17549	-0.423862	-0.311814	-0.516554	0.905411	-1.20494	-0.444371	-1.4062	-0.107882	-1.16346	-1.08951	-1.4653	-1.28372	-1.21681	-1.74336	-0.31591	-0.805868	-0.69534
TCGA-CV-A45Y	-0.878986	0.0819823	0.924436	1.17165	0.938954	0.138032	-1.24987	-0.909128	1.09415	1.33657	-0.127925	0.0908362	2.1669	3.97447	1.64738	-0.586955	0.681563	0.627471	1.83008	2.71331	0.306589	1.24209	0.607799	1.20919	0.719464	0.924808	0.541834	1.22563	-1.8236
TCGA-CV-A45Z	-2.21295	-1.25597	-0.288683	-0.299154	-0.723337	-1.61461	0.224372	-1.79108	0.000954665	0.792578	-0.727715	-1.05924	-0.316617	-0.413547	0.915458	0.0612188	0.287982	0.45796	0.104475	-0.226912	1.09545	0.522757	0.563744	0.309439	-0.743576	0.516906	-0.397554	-0.642201	0.0383367
TCGA-CV-A460	0.134424	0.864026	0.331781	0.346861	0.15703	-0.083743	-0.412445	0.813694	0.795459	1.28175	0.371977	0.942872	0.541729	0.562142	1.72647	1.71071	0.481576	1.97902	2.44404	1.5005	0.948334	1.33958	1.16232	1.32558	0.75505	0.974144	-0.553926	0.0993868	-0.0669895
TCGA-CV-A461	-3.6687	-1.36783	-0.826383	-0.185874	-0.920428	-1.38653	-1.09562	-3.03395	1.49653	1.52054	-0.485558	0.842558	0.715216	0.551252	1.31876	-1.3406	1.3009	0.800078	2.06141	1.05771	2.60835	1.94651	2.24127	1.44381	1.76372	1.4176	0.475954	-0.330142	-1.44349
TCGA-CV-A463	-1.71114	-0.765697	-1.99752	-2.00002	-3.54578	-1.86833	-0.321555	-1.60109	-1.59872	-1.45212	-2.03522	-2.44646	-0.343572	-1.1463	-2.45259	-1.76708	-0.425104	-1.74319	-1.78448	0.48437	0.321158	-0.349511	0.186176	-0.598704	-0.132303	-0.650111	0.362125	-1.09901	-0.678265
TCGA-CV-A464	-0.666806	1.27538	1.19453	1.57785	-0.316521	0.816904	0.681642	-1.97405	-0.343621	-0.297198	-1.55895	-1.01038	0.165994	-0.249686	0.591214	-1.9896	0.170813	-0.0373139	0.331674	-0.103872	-0.00789431	-0.254485	0.13701	0.125276	0.373612	0.702993	1.01885	1.97775	-0.661142
TCGA-CV-A465	-1.48829	-1.37262	-1.4013	-1.08029	-1.77966	-1.49944	-0.593181	-0.829369	-2.03009	-2.71901	-1.91553	-0.239884	-1.27085	-1.55607	-2.17685	-1.9329	-2.67904	-0.676674	-1.8542	-0.344197	-1.51285	-1.75473	-1.70481	-1.91397	-0.736625	-1.30062	-0.0598622	-0.825422	-0.336041
TCGA-CV-A468	-0.764537	0.508081	1.19637	1.46767	0.0803441	1.78364	0.0912004	-1.0464	0.401413	1.19029	0.607495	0.729688	-0.283777	1.15754	1.31958	0.101224	0.950632	-0.213452	1.40061	1.37362	2.02089	1.80077	2.17975	1.83896	0.914515	1.22702	0.468037	1.38868	-2.4306
TCGA-CV-A6JD	-0.0240385	-1.79567	-0.259877	-0.00882155	0.143012	1.29545	-1.13004	0.679455	1.10174	1.40727	1.40238	2.01576	-0.797662	0.316998	0.334684	0.792614	0.79202	2.32148	1.82781	-0.700775	0.776232	1.85757	1.15644	0.710572	0.712664	1.52288	-0.110182	2.08893	-1.59481
TCGA-CV-A6JE	-0.291229	-0.919571	-0.37962	-0.0793423	0.785536	-0.3668	-0.366832	-0.0247915	0.705547	-0.506787	0.642617	0.0883992	-0.863632	-0.103133	1.23456	0.0292038	0.174976	1.7362	0.836836	0.106293	1.94446	1.48095	1.63105	0.830352	1.77319	0.717654	-0.192647	1.55534	-0.915456
TCGA-CV-A6JM	-1.57175	-1.1944	-1.18187	-1.90452	0.40568	-1.36243	-0.6578	-1.44837	0.735116	-0.77864	-1.18543	-0.00470945	0.6518	1.86253	-0.167303	-0.441092	-1.17748	1.27653	0.676823	0.439233	-0.0196436	-0.00771707	-0.339049	-0.744318	1.22749	-0.972317	-3.09839	-0.160121	0.15466
TCGA-CV-A6JN	-0.0616771	-0.383448	-1.82299	-1.7951	-0.414562	-0.26541	1.92759	0.53718	-0.0517171	0.450807	0.534375	0.228521	1.14766	-0.228283	0.308264	1.46731	0.0365037	1.57206	0.835192	0.21421	0.66709	1.17919	0.822694	0.436972	0.104389	0.431865	-0.426597	-0.25997	-0.00363351
TCGA-CV-A6JO	0.235668	-0.793422	-1.294	-0.489266	-0.76382	0.737452	0.446951	0.939746	0.811347	0.613722	0.845115	1.06295	0.717667	-0.706505	1.08513	1.8372	0.718922	0.852108	1.15952	-0.199105	1.44872	1.91984	1.52419	0.828157	0.857689	1.29247	1.22146	0.0586412	-0.929331
TCGA-CV-A6JT	-0.827817	-0.559667	0.44548	0.247984	0.75771	0.215204	0.827412	-0.486175	0.208241	-0.193264	-0.445829	-0.190965	0.90169	1.15478	0.175058	0.0700441	0.238786	1.55306	1.24946	-0.474159	0.910019	1.02784	0.60339	0.346037	0.401402	0.000170081	-0.853621	1.24539	-3.35313
TCGA-CV-A6JU	-2.3994	-0.180581	-0.734634	-0.5228	-1.64688	-0.975494	1.24593	-2.09425	-0.19894	-1.6459	-0.594854	-0.904741	-2.17251	0.455838	-0.332969	-2.02631	0.182716	-1.34011	0.8094	-0.344208	-0.540609	-0.661895	-1.45035	-1.03506	-1.92644	-1.74277	0.308877	-0.365329	-1.27
TCGA-CV-A6JY	-0.755332	-0.212611	-1.58443	-3.48649	-2.91251	-1.42552	2.09148	-1.36279	-1.5583	-1.38514	-2.00568	-0.557355	-1.04129	-1.21004	-0.706408	-1.89737	-1.50793	-2.23464	-2.28419	0.341235	-1.4493	-1.30774	-1.28639	-1.20467	-0.56487	-2.58551	-0.168423	-1.56884	-0.970651
TCGA-CV-A6JZ	-2.5245	-0.433815	0.667201	0.414886	1.12539	-0.954371	-0.875117	-3.01699	2.63036	0.557965	-0.145433	0.10801	0.916744	0.657789	0.566528	-1.12941	1.14201	0.551221	1.00514	0.359129	2.0619	1.91576	2.12732	1.77082	2.29057	1.75792	1.13719	0.324246	1.37346
TCGA-CV-A6K0	-0.679224	0.560508	1.12236	0.661324	0.0243107	1.4906	-0.0244873	-0.748019	0.7446	1.42218	0.630039	1.00129	0.920662	2.1508	1.47031	-0.0306357	0.795723	0.133412	0.659996	0.488884	0.818715	1.19912	0.941206	1.08682	0.959972	1.13451	0.602139	1.22916	-1.2557
TCGA-CV-A6K1	-0.758477	0.0871337	-1.31773	-2.44705	-1.01544	-1.38695	0.857892	-0.438349	-0.0130862	-0.32051	-0.759279	-0.611252	-0.2222	-0.988226	-0.127697	-1.05967	-0.896228	-0.185599	0.122291	-0.221524	0.818918	0.417531	0.68539	0.177696	0.230997	-0.581977	0.135578	0.00759639	-0.355343
TCGA-CV-A6K2	-1.27937	-2.0253	-1.20367	-1.733	-0.228139	0.728843	0.795076	0.632483	0.15789	0.0665453	0.601984	-0.117698	0.587948	-1.48789	-0.919888	0.298167	-0.361459	0.420046	-1.11647	-0.647551	0.520014	0.608692	0.471746	-0.357374	-0.0369491	-0.0785691	0.117448	-0.510862	-0.215281
TCGA-CX-7085	3.07605	2.89474	1.81295	0.307179	1.46019	2.4452	4	2.93302	2.5099	2.09444	3.82893	2.84084	3.29066	1.63707	1.65736	1.9947	0.897215	1.24368	2.15814	2.22515	0.854796	1.87187	1.29047	1.79226	1.30552	1.18619	1.15882	2.21857	-3.25979
TCGA-CX-7086	-0.435235	0.292681	-1.90077	-2.70887	-3.12253	-0.875942	1.81867	0.702352	-1.02493	-0.527392	0.00577567	0.0736969	-0.900678	-0.469716	0.627437	2.24007	-0.430174	-0.895592	-0.683998	0.175479	-0.864225	-0.337922	-0.85742	-0.600768	-0.52835	-0.463212	-0.0334053	-1.33459	1.18679
TCGA-CX-7219	1.16946	0.782168	1.26141	0.947542	0.857001	1.63627	0.264336	1.16201	1.48556	0.455085	1.61072	1.18791	0.540314	0.526664	0.453554	0.14537	0.3569	0.0194681	0.607591	0.359063	-0.292317	0.393786	-0.105062	0.246137	-1.03207	0.339815	0.814684	1.59356	0.222119
TCGA-CX-A4AQ	-0.763226	0.614297	-0.791216	0.504604	-1.32799	-1.55597	-1.49119	-1.0544	0.726965	1.56628	0.0459567	-0.240763	0.632627	0.828295	1.45133	0.583568	1.29328	1.11261	3.57553	4	0.535348	0.94013	1.16171	1.34206	-0.290187	0.712335	-1.31108	-0.175059	0.286248
TCGA-D6-6515	-0.342716	1.04894	1.09988	2.01384	0.951193	0.732825	1.04416	0.230355	1.62238	2.29251	1.31347	0.927558	1.30438	1.12503	1.5698	0.162475	1.26752	0.726254	1.76889	0.268681	1.36177	2.39662	1.6169	1.60921	1.88017	1.4899	1.61834	0.337279	-0.516314
TCGA-D6-6516	0.00712713	1.02357	-0.44135	-0.481789	-1.4971	-0.922551	0.78953	0.174134	0.173508	0.554442	-0.535338	0.563155	-0.144451	0.0693178	-0.345897	-0.00913295	0.169417	-0.12419	-0.434633	-0.00645764	1.34107	1.19793	1.19824	0.81744	1.54174	0.865659	1.24665	-0.572059	-0.16947
TCGA-D6-6517	0.630035	0.0205025	-0.134671	0.0107432	0.904536	-0.279459	-0.138541	-0.214167	0.396921	0.130785	0.458892	-1.23288	1.31874	3.58706	0.083112	0.465568	-0.0625221	1.37449	1.06535	1.38905	-1.46293	0.121271	-1.28516	0.164379	-0.588984	-1.2079	0.107875	-0.629415	0.00263541
TCGA-D6-6823	0.581761	0.0172576	0.346152	-0.194709	-0.903428	0.58536	2.20056	1.34084	-1.02247	-0.794908	0.742305	0.711797	-0.926571	-0.357178	-0.510263	-0.301208	-1.86517	0.20216	-1.1378	-0.20052	-0.962948	-1.32858	-1.09213	-1.48679	0.22718	-0.893048	0.631459	-0.623915	1.54992
TCGA-D6-6824	1.6681	2.65946	0.961738	1.41385	-0.310134	1.41616	1.75101	0.267374	2.23301	1.24247	1.13704	1.5892	-0.22351	1.61467	0.336554	0.249438	0.849877	-0.875471	-0.178475	0.546938	0.548331	-0.0987673	0.505286	0.835691	-0.779311	0.512845	-0.380071	0.575908	-3.27593
TCGA-D6-6825	0.919961	1.45576	0.406601	0.680751	0.900197	0.4965	1.50645	0.608324	1.94632	1.28426	0.549142	1.88221	2.05733	0.861523	1.8827	0.955436	0.890843	1.03351	1.27096	0.503905	1.41337	1.86981	1.45226	1.62209	2.35501	1.27124	1.7679	0.317284	0.0557448
TCGA-D6-6826	3.32626	1.16136	1.08853	-0.134949	1.42065	2.40353	2.67271	2.05821	3.08634	2.06611	3.62867	1.67586	-0.100246	1.64344	-0.8652	2.02594	0.612148	1.87752	0.417546	0.0606106	-0.771511	0.0484402	-0.499828	-0.0266426	-0.835164	0.381742	-0.508279	1.12587	-0.805898
TCGA-D6-6827	-1.68285	0.305117	-0.482724	-1.09894	-1.56568	-3.29638	-0.736394	-2.67986	-0.0802824	0.136991	-1.88789	-1.1048	-2.12595	-0.786613	-0.626264	-2.78025	-0.290347	-2.18869	0.836829	-0.485457	-1.93794	-1.3864	-1.78892	-1.15968	-0.908306	-1.16154	-1.7011	-0.590125	-0.223968
TCGA-D6-8568	2.14776	1.92279	1.00541	0.682671	0.252424	1.93475	3.07727	2.57597	0.465534	0.831886	3.02395	1.13705	1.57789	0.309349	0.244613	1.31048	-0.508036	1.92675	0.227771	0.11387	-0.587012	-0.417882	-0.60315	-0.835338	-0.18319	0.603009	1.30816	1.04123	0.887536
TCGA-D6-8569	0.686037	0.0122275	0.306077	-0.194873	0.106871	1.01562	-0.0637942	0.293888	-0.272839	0.269914	1.11851	0.557225	0.243691	1.16195	0.259532	1.15994	0.0291098	0.883976	0.137586	-0.123153	-0.655392	0.139951	-0.308752	-0.356261	-0.772869	-0.231877	1.40778	-0.0861477	1.75381
TCGA-D6-A4Z9	0.536525	-0.294809	0.186132	0.605578	0.258893	0.807926	0.204659	0.658263	-0.466641	0.148205	-0.277629	-0.0386248	0.190347	-0.559634	-0.854014	0.600479	-1.17744	1.23357	0.0121565	0.297985	0.102921	-0.0398818	0.100807	-0.851566	-0.183635	0.0191596	1.68612	-0.612781	1.7545
TCGA-D6-A4ZB	-0.576088	-1.45034	-0.209818	0.264005	-0.355547	-0.462154	-0.00486237	0.724856	-0.818898	-0.39402	0.798718	0.158165	-1.27876	-1.0946	-1.05761	0.0279275	-1.88512	0.0596425	-0.75646	1.30978	-0.475522	-1.04442	-0.739332	-0.875992	-1.48322	-1.15487	-0.624668	-0.0864701	-1.01557
TCGA-D6-A6EK	-0.431356	0.259297	-1.44911	-2.10085	-0.982661	-1.84501	1.09445	-0.62221	0.160046	0.382492	-0.759477	0.0449851	1.10818	3.53719	1.28067	1.63081	0.533231	0.518053	1.75342	1.9698	1.67982	1.85595	1.76028	1.48061	1.72825	0.641456	-0.24337	-1.11158	-0.944812
TCGA-D6-A6EM	-0.991935	0.112622	-1.82791	-1.9474	-0.979841	-0.286288	0.795396	-0.0583168	1.39906	1.73502	0.240312	1.19888	-0.158684	-0.00394123	0.804415	1.51089	1.00625	2.66951	2.45692	1.51782	2.17737	2.26742	2.11964	1.12145	0.683725	1.05915	0.144218	-0.715466	0.967989
TCGA-D6-A6EN	0.0778082	-0.169887	-2.45116	-1.7114	-0.548128	-0.246352	0.842601	0.608589	1.44662	0.921928	1.16854	1.42204	0.0646772	-0.474431	1.34849	2.21186	1.00141	3.19566	3.54728	0.43879	2.68332	3.18771	2.83881	1.63686	1.98127	1.82846	-0.0908442	0.214716	0.56999
TCGA-D6-A6EO	0.408817	0.964858	-0.569935	-1.00609	-1.62014	0.149196	0.641907	0.672717	-1.75531	-0.593127	0.951492	0.660692	-0.639977	-0.147415	-0.512224	-0.707736	-3.18265	0.00172505	-1.31792	-0.158641	-1.14905	-1.20426	-0.63285	-1.60674	-1.63392	-0.738766	0.705	-1.42596	-0.4536
TCGA-D6-A6EP	-2.61127	-0.518475	-0.617998	-0.782499	-1.63931	-0.79851	-1.57091	-3.0525	-0.584199	-0.25828	-3.30374	-2.43606	-0.641809	-0.896906	-2.31072	-2.7622	-0.728276	-3.01596	-0.0666049	0.526257	0.184822	-1.35192	-0.273043	-0.633583	-1.20897	-1.50062	-4	3.92309	-1.18227
TCGA-D6-A6EQ	-0.686017	-0.0573421	-0.0660687	0.0856223	0.788606	0.290134	0.717188	-0.324437	0.444738	0.983679	0.105759	0.236198	0.028853	1.67901	0.302322	-0.462602	0.470392	0.677971	1.11384	1.22663	0.83451	0.430495	0.65396	0.62777	-0.68776	0.0549711	-2.3085	1.2387	-1.49155
TCGA-D6-A6ES	-0.216383	-0.561977	-2.04462	-3.0064	-1.29838	-2.08409	1.91489	0.507005	0.374558	-0.519643	1.07756	-0.284145	0.353145	2.13156	-1.49549	-0.478665	-0.371335	1.73399	-0.168888	0.0115028	-0.158889	-0.574167	-0.781698	-0.516636	-1.09548	-1.22859	-2.54141	-0.91734	-1.58596
TCGA-D6-A74Q	-1.7795	-0.848364	-0.0803778	-0.335188	-0.4104	0.486204	-0.0656327	0.394208	-0.900461	-0.683637	0.583677	0.150821	-1.08094	0.335126	0.351409	2.44222	-1.20418	1.30726	-0.378412	1.41472	0.32273	-0.499757	0.699332	-0.138504	-0.263887	-0.574133	-1.84418	-0.314095	-0.548415
TCGA-DQ-5624	0.236193	-0.240972	1.05603	0.145902	1.20046	2.62875	-0.439748	0.504201	-0.266931	0.298247	1.05512	0.421195	2.24454	2.39308	0.990742	0.491203	-0.292447	0.898828	1.13559	0.284493	-1.49002	0.0867567	-1.32002	-0.146769	-0.84661	-1.37314	-0.893794	1.78366	-1.56103
TCGA-DQ-5625	-0.00780033	0.221769	-0.081613	-0.0835793	0.351023	-0.558237	-0.0907341	0.323405	0.398767	1.60608	-0.258228	0.669774	0.848724	-0.336384	1.82773	-0.541874	0.86712	1.53439	1.18997	-0.479612	2.16956	2.20044	2.13497	1.59079	2.67455	1.6917	1.39823	0.436949	-2.36197
TCGA-DQ-5629	-0.186908	-0.150823	0.0492595	0.68007	-0.670388	0.670439	-1.93237	-0.704158	-1.42789	-2.40425	-0.491517	-0.848518	-1.49169	-1.45779	-1.03008	-0.595598	-2.65916	-1.7748	-1.79476	-0.352093	-1.31312	-1.28404	-1.49667	-1.86237	-1.31405	-1.89798	-0.914664	-0.687486	0.174331
TCGA-DQ-5630	-0.0373952	0.0264538	0.920005	0.600345	1.08837	0.497653	-0.601381	0.437938	0.559031	1.06495	0.161967	0.615771	1.26422	-0.0790679	1.00191	0.657267	0.957178	0.52486	0.959644	0.198218	2.23207	1.31864	1.76845	0.833588	1.22174	1.24841	1.10835	1.63697	-2.77866
TCGA-DQ-5631	0.975389	0.0356936	0.800577	-0.0636077	0.430126	-0.601536	-1.23057	-1.2874	-0.767969	-1.53136	-0.905304	-2.13118	-0.99305	0.705573	-1.96168	0.00920627	-0.833927	0.115398	-0.999737	-0.237161	-2.23615	-1.22944	-1.86799	-1.85862	-1.14817	-2.54111	-0.258344	0.884233	0.757429
TCGA-DQ-7588	0.0802424	-2.07893	-1.34828	-1.28911	-1.1795	-1.16985	0.0313022	0.241471	-2.01338	-2.31681	-1.63602	-1.38446	-0.302192	-1.78679	-3.64335	-0.611988	-4	-0.43334	-0.154426	-0.930322	-1.63508	-1.12444	-1.52136	-2.23073	-0.379891	-2.86944	-0.672515	-0.605831	2.31532
TCGA-DQ-7589	0.197986	-0.195878	0.261411	0.24659	-0.968234	0.963389	-0.467185	0.801996	-1.8062	-0.919728	0.22798	-0.154842	-2.14797	-2.0807	-1.90122	-0.478714	-2.47923	-1.61839	-1.87773	-1.25819	-1.49761	-1.73055	-1.8925	-1.6385	-1.95138	-1.52252	-2.14689	-0.144266	1.36845
TCGA-DQ-7590	-0.0947426	0.671292	0.155797	0.0971368	0.614649	0.0308086	0.182756	-0.135501	2.77389	1.77267	1.06519	2.31433	2.46714	3.21746	2.85915	3.46116	1.23118	3.02794	2.90885	-0.0426254	2.37411	2.92783	2.71961	2.22675	1.91064	1.84822	-0.160818	-0.0428343	0.772248
TCGA-DQ-7591	-0.697776	0.113317	-1.89796	-2.14033	-2.83877	-2.7235	-0.850947	-0.858378	-0.283871	0.0720222	-0.959042	0.7701	2.01214	3.10214	1.13387	1.31025	1.00986	1.37123	1.69573	2.33018	1.13257	0.687606	1.53845	1.52564	1.19585	0.877014	-1.14829	-0.75996	1.31315
TCGA-DQ-7592	-0.668178	-0.607483	0.914357	0.248036	0.561373	-0.14555	0.0311942	-0.690904	-0.0385028	0.0303157	-0.726818	-0.543627	-1.02291	-0.639882	-0.756105	-1.7709	-0.428118	-0.594139	-0.673629	-0.55637	0.514357	0.0552793	0.367381	-0.233949	1.4154	0.550814	1.57974	0.710238	-0.15329
TCGA-DQ-7593	-0.693605	1.22066	-1.57728	-2.86166	-2.67003	-0.745942	0.125039	-0.197044	-0.745896	0.815888	0.72098	0.93819	1.31266	2.97929	2.32659	2.26527	0.954448	1.3421	2.55675	4	1.82218	1.33374	1.91987	2.37171	1.41379	0.921869	-0.964979	-1.27957	0.147009
TCGA-DQ-7594	-0.105617	0.915556	-0.63255	-0.595327	-1.2017	-2.04374	0.0368627	-0.111026	-0.858571	0.0863992	-0.470892	-0.579727	-1.57748	1.35557	0.325632	0.368609	1.06825	-0.100328	0.223813	3.5538	0.560309	0.153922	0.81321	1.47231	1.84012	1.15355	0.629939	-1.91332	0.260996
TCGA-DQ-7595	-1.116	0.170122	-0.791319	0.136659	-3.04147	-2.76556	-0.0955679	-1.0682	-1.73475	-1.31685	-2.01464	-2.93128	-0.657957	0.0163954	-0.473466	-1.19066	0.191378	-1.91828	-0.608262	0.0144906	-1.29042	-1.37417	-1.50845	-0.175043	-1.70272	-1.85129	-1.63086	-1.7464	-0.254557
TCGA-DQ-7596	-0.572959	0.0405961	-3.68558	-3.82327	-3.60864	-2.58395	-0.724383	0.198464	-1.06071	-0.650067	-0.889623	-0.0761655	0.502033	0.561209	0.169195	0.647224	0.272636	-1.14836	0.11553	3.65307	-0.141216	-0.174127	0.20102	1.28139	0.96189	-0.204624	-1.81842	-2.31254	1.11463
TCGA-F7-7848	0.0432406	1.44098	0.0637437	0.376126	-1.27406	0.636953	1.62196	0.768985	-0.114455	0.0634521	1.26418	0.127623	0.861918	0.744336	1.574	0.952705	-0.0626817	-0.61941	0.161236	1.86379	0.153372	-0.283895	0.240536	0.71854	-1.4136	-1.21934	-1.94038	-0.346071	-0.402575
TCGA-F7-8298	1.06368	0.207001	0.615425	0.61847	1.87963	1.50673	-1.1787	0.263254	0.113163	1.08281	0.938057	-0.718614	0.254573	-0.530075	-1.86679	1.46079	-0.887301	2.17456	0.157268	-0.528439	-0.0308594	0.00281282	0.00943175	-0.810503	-0.37786	-0.746511	-0.145949	0.148356	1.41704
TCGA-F7-8489	0.420588	-0.0920676	0.00440546	-0.0277577	0.57913	1.43398	-0.561533	0.301339	-0.133173	0.13165	0.884856	0.971442	1.35569	0.700266	1.37205	-0.13118	0.945741	0.559904	1.23107	0.682568	1.09729	1.42369	1.21508	1.08905	0.839227	1.11681	1.4938	-0.0986855	-0.807827
TCGA-F7-A50I	0.830715	-0.774842	-0.145263	0.326885	-0.129691	1.19646	-0.915771	0.359522	-0.669459	-0.680221	0.976251	0.996159	-0.502092	0.799987	-0.204565	0.179713	-0.0541694	0.260781	-0.451675	-0.308165	0.179341	0.248347	0.262233	-0.197102	0.705368	0.928164	-0.0783723	1.36626	-2.83247
TCGA-F7-A50J	0.340319	-0.686752	-0.0853618	-0.236186	0.654068	1.1211	0.675382	0.788442	-0.611722	-0.371941	0.805444	1.48354	1.21971	0.0511894	0.33726	0.548511	-0.545467	0.474446	-0.152889	0.521186	0.549306	0.138681	0.597635	0.421969	0.537877	0.145555	0.176214	0.937712	-0.426647
TCGA-F7-A61S	-0.351192	-1.2282	-1.60306	-1.20825	0.454318	0.438973	0.97704	-0.184342	0.356905	1.77592	0.363172	0.755724	0.978407	0.723138	0.698086	0.964207	0.284342	1.98313	1.34059	0.715462	1.34976	1.76854	1.45657	0.897493	1.10942	0.969241	0.603064	-0.743427	0.72008
TCGA-F7-A61V	-1.40739	-0.717302	-1.22115	-1.11699	-1.04219	-1.015	-0.683004	-1.15928	-1.43588	-1.34289	-1.38518	-1.05578	-1.01158	-0.121055	-1.05532	-1.3468	-1.3224	-0.401527	-1.22238	0.961656	-1.03108	-0.102836	-0.464398	-0.357622	-0.497911	-0.809356	-1.14424	-1.12273	0.106156
TCGA-F7-A61W	-0.0123609	-1.09344	-1.15352	-0.841738	-1.08858	-1.45522	-0.473486	-0.683906	-1.30576	-1.63004	-1.92888	-1.64801	-1.42786	-1.23812	-2.11738	-2.34675	-2.23485	-0.669364	-1.62114	-1.25156	-1.73523	-1.09959	-1.89943	-2.37193	-0.379986	-1.61404	0.178895	-0.706914	0.823803
TCGA-F7-A620	-0.127012	-0.458862	-0.57515	-0.712568	-1.03085	1.32762	0.107077	0.502463	0.162102	1.40859	1.60746	1.37867	0.967975	-0.351477	0.913106	1.37653	1.16864	2.18193	0.929954	1.39681	2.1456	2.05957	1.89947	1.05754	1.72284	1.70003	1.2913	0.261597	0.182073
TCGA-F7-A622	-0.57172	-1.05898	-1.93667	-2.37522	-1.38383	-0.893488	2.29729	-0.45128	-0.921705	-0.313954	-1.24088	-1.36219	-1.10817	-2.13934	-0.742789	-0.177498	-2.71915	0.209908	-0.754019	-0.850429	-0.410505	-0.942466	-0.884412	-1.7136	0.510553	-0.743032	-2.01437	-0.566387	-0.0282875
TCGA-F7-A623	-0.464657	-0.59616	-0.994854	-1.81927	-0.96047	-1.60392	0.114468	-0.41464	-0.817583	-0.781226	-1.15806	-0.79322	0.835562	-0.809124	0.122278	-1.08256	-0.883216	-0.871861	-0.941206	0.443722	-0.290031	-0.567809	-0.201048	-0.45384	-0.205908	-0.443381	0.320192	-0.782883	0.879707
TCGA-F7-A624	-1.3655	-0.225611	-2.75041	-4	-3.68444	0.0125434	-0.46383	-2.40892	2.48013	3.3424	-0.350766	1.37747	3.3242	-0.0481806	-0.472576	0.10299	1.12838	1.12707	1.24182	1.88288	3.5517	3.16122	3.0411	1.84028	2.36423	1.6479	-0.296389	0.738749	1.49324
TCGA-H7-7774	-1.7983	-0.521347	-2.82387	-3.32619	-4	-2.46255	0.924748	-1.77026	0.00342399	0.260909	-1.15714	0.243225	1.0913	1.22417	-0.236728	-1.32304	0.0760701	-1.97013	0.0838021	0.196228	0.413728	0.333529	0.256576	0.790392	0.262276	0.177601	1.00092	-1.8787	-1.72779
TCGA-H7-8501	1.12468	-0.277316	-0.308695	-0.38988	0.382255	1.41523	-0.588202	1.92857	1.92443	1.46366	2.54026	1.87641	2.74426	0.157714	1.32024	1.74225	1.20819	3.10199	2.56764	-0.079139	2.97436	3.18298	2.71395	1.94021	2.90919	1.85968	1.03651	0.93087	0.790446
TCGA-H7-8502	1.41539	0.673504	0.361403	0.64732	0.179215	0.0436049	-0.101754	0.527087	0.352835	-0.556466	0.675628	-0.918377	-0.208519	-1.19632	-2.04919	0.560589	-0.626274	1.13865	-0.328726	-0.941382	-0.850868	-0.0766467	-0.869837	-1.12379	-0.0174875	-0.0513132	0.495746	0.48377	0.994859
TCGA-H7-A6C4	0.0874962	-0.429998	0.0676993	0.195868	0.452438	0.224636	2.80838	1.09901	-0.400304	-0.674365	0.80738	0.850688	0.188317	1.81076	0.0896703	0.498112	-0.409613	-0.633148	-0.203399	0.476743	0.0846403	0.644646	-0.139889	-0.0441725	0.226686	0.220879	0.371579	0.612038	-2.16065
TCGA-H7-A76A	-0.94466	0.851995	0.409263	-0.188611	-0.753786	-0.502791	0.133409	-1.31472	2.07361	1.53904	1.08749	1.16719	-0.321161	1.40286	1.89858	1.246	1.03211	0.024417	1.49063	4	2.32925	2.09819	2.10349	1.76118	1.30364	1.4679	-0.390981	0.536055	-1.11226
TCGA-HD-7229	-0.0216261	-1.54343	-1.57557	-0.178455	0.138927	-0.601788	-0.119204	0.134032	-0.486788	0.0140661	-0.343517	-0.160649	0.146109	0.23097	-0.625817	-0.0862838	-0.000873026	0.417184	0.0336063	0.450003	0.761926	1.47219	0.849892	0.360316	0.87556	0.669673	1.50207	-1.1017	0.00107377
TCGA-HD-7753	1.89371	-0.203128	0.947138	-0.325144	1.36517	1.38082	0.163123	1.78562	-0.277176	-0.56272	1.64913	0.418525	3.58805	2.13273	-0.21032	1.64638	-1.12441	1.51788	-0.0442812	0.0945985	-0.324623	0.027197	-0.128402	0.164321	1.03063	0.0649145	0.584344	0.919984	0.0868141
TCGA-HD-7754	0.312206	0.220153	1.21177	0.439296	-0.0600579	-0.91035	-0.417237	-0.0115352	0.698366	-0.882852	-0.18228	-1.4314	-0.935216	1.03858	0.624551	-0.0471163	-0.0527173	-1.20136	-0.934802	0.134356	-1.92769	-1.29559	-1.66033	-1.09439	-1.73133	-2.03784	-4	-0.307606	0.664249
TCGA-HD-7831	1.61565	1.16675	2.21825	2.00641	1.81936	2.30622	-1.0916	-0.04433	0.598553	0.366064	0.0699059	-0.501749	-0.151577	0.148866	-1.03372	-0.272133	-0.56616	0.781688	-0.788251	-0.145207	-2.07488	-0.781566	-1.70013	-0.731391	-0.488298	-1.37046	-0.367932	4	-2.66095
TCGA-HD-7832	-0.485096	-1.35649	-0.592857	0.256807	-0.600491	-0.599981	-0.624563	-0.878402	0.793412	1.23409	-1.47971	0.208581	1.04063	-1.08333	0.39984	-0.115333	-0.146279	0.735621	0.766535	-0.653866	0.397851	1.0227	0.0976308	-0.128294	0.805973	0.73462	1.41844	-0.50512	2.21934
TCGA-HD-7917	-0.332508	-0.383162	-0.230105	-0.268201	-0.540279	-0.349913	1.49972	0.352162	-1.52405	-1.40026	-0.353923	-0.646269	-0.273035	-0.710996	-1.35543	0.999718	-0.833741	-0.476759	-0.500677	0.307289	-0.732133	-0.655799	-1.09885	-1.49248	-0.143775	0.206144	-0.606405	-0.382441	1.37255
TCGA-HD-8224	-1.24642	0.495218	0.447311	-0.768833	-1.53112	-1.11936	-1.27983	-1.65737	0.511551	0.0852485	-1.37301	-2.66195	-0.662951	-0.244163	0.155803	-1.57977	-0.308846	-0.831649	-1.82544	-1.06865	-1.22976	-0.752368	-0.901544	-0.962194	-1.43515	-1.24509	-0.496549	-0.751223	-2.28068
TCGA-HD-8314	-1.7479	0.251372	0.238091	-1.15643	-0.583808	-1.377	-0.674235	-2.98245	1.93547	0.018582	-1.0516	-1.21152	-0.810434	1.83461	0.57008	-2.03773	0.575369	-1.94063	-0.748462	0.00856716	-0.797483	0.0312167	-0.559166	0.339501	-0.908396	-0.37498	-1.60265	-1.71633	1.14838
TCGA-HD-8634	0.264933	-0.407358	-1.2384	-0.828017	-1.60313	-0.428537	1.10871	-0.0301032	-0.947202	-0.321656	-1.0408	0.13365	0.0393815	-0.332933	-0.574706	0.170786	-0.73568	-0.00172505	-0.403824	-0.35423	-0.55585	0.0278039	-0.553207	-0.611427	-0.00847127	0.0530784	1.1212	-0.334388	-0.000573842
TCGA-HD-8635	0.188396	-0.413472	0.217899	-0.112301	0.234025	0.712163	0.203554	0.236313	0.117493	0.466874	0.092898	-0.543414	0.799903	0.855211	-2.31075	-0.687705	-0.750903	-0.908963	-0.942121	0.121141	-0.28609	-0.481174	0.0166233	-0.242819	-1.40473	-0.512042	0.3732	0.268157	-1.34436
TCGA-HD-A4C1	0.87458	0.435226	0.140251	-0.232827	-1.4873	-0.0178693	0.16245	1.56247	-1.24895	-0.763914	0.119434	0.114979	-0.3777	-1.89626	-1.83489	0.237179	-1.03704	-1.29547	-1.36638	-0.0576906	-0.937112	-0.42469	-0.810777	-1.18017	-0.74149	-0.289995	0.919108	0.420147	-0.203017
TCGA-HD-A633	-0.0696569	-0.508892	-0.293111	-0.977002	-0.164281	1.33438	0.248397	0.6302	-0.763776	-0.957163	0.427909	-0.862243	-0.797951	-1.64305	-2.56085	1.07678	-1.77549	-1.60146	-1.28926	-1.00781	-1.06115	-1.00505	-0.944029	-1.95172	-1.42605	-2.41547	-0.609858	0.239629	1.42534
TCGA-HD-A634	-0.802791	-0.736658	-3.09331	-4	-3.66933	-2.0796	-1.25785	-1.3032	-2.6508	-2.67977	-1.42213	-2.51976	-0.0166676	2.47336	-2.80509	-1.57175	-2.28546	-3.40602	-2.76834	0.701107	-1.92856	-2.92098	-2.02785	-2.6618	-0.302362	-3.0187	-4	-2.84098	2.1183
TCGA-HD-A6HZ	0.832274	1.25053	0.83584	0.506977	1.02608	0.904024	1.04276	1.71529	1.18154	0.762924	2.39725	1.48271	0.229291	3.04512	0.344895	0.11572	0.568502	0.579222	-0.226613	1.36839	0.00789431	0.474038	0.263433	0.869586	0.939199	0.752238	0.837782	0.260591	0.214248
TCGA-HD-A6I0	-0.00971142	0.142967	-1.33484	-1.75349	-1.61872	-0.549863	1.66737	0.152816	0.493682	-0.0705479	-0.195359	1.1321	-0.851359	-0.812074	-0.251194	0.212139	0.336039	1.08706	0.763758	-0.157244	1.81063	1.44691	1.37903	0.505596	1.4009	0.551242	-0.461621	0.311805	0.102801
TCGA-HL-7533	-0.98676	-1.26779	-1.11094	0.0349665	0.428326	0.323939	-1.29337	-0.784927	-0.110245	0.177907	-1.79686	-0.0568189	-0.279143	-1.61634	-1.34859	-0.851397	1.27019	0.990377	-0.345258	0.266822	1.88401	2.34086	1.42522	0.840063	0.808121	1.29645	1.1422	-1.48361	1.58009
TCGA-IQ-7630	-0.093604	-2.10483	0.339768	0.150967	0.9637	-0.108259	-0.772842	-0.0455374	0.274531	-1.25588	0.638034	-0.872441	0.707341	0.249067	0.0840055	0.902445	-0.230232	0.639352	0.0908546	-1.22826	-0.114789	0.274444	0.166648	-0.0515342	-0.244769	-0.614398	0.927432	0.914662	0.275832
TCGA-IQ-7631	2.38744	2.7021	1.29852	0.391636	-1.0196	0.0577714	0.60713	-0.960476	-1.98045	-1.94276	-1.13679	-3.76127	-0.784096	-1.18178	-2.68862	-2.58494	-2.57677	-2.82329	-2.17411	-1.34058	-1.62242	-2.4841	-1.46838	-1.73826	-2.69995	-2.41883	-3.28342	1.616	-4
TCGA-IQ-7632	0.156178	-1.0163	-1.43757	-1.75659	-1.7249	0.248872	1.76755	1.1168	-2.11451	-1.89951	-0.0921537	-1.20453	-0.95364	-0.927717	-0.000931694	-0.258926	-2.38483	-1.93529	-0.522496	1.36791	-0.949166	-1.11131	-1.1499	-1.34562	-0.977214	-1.08038	-0.576314	-1.37223	-0.717445
TCGA-IQ-A61E	0.315776	-1.52825	-0.104029	-0.706889	0.948699	0.9322	-0.560266	0.502445	-0.117986	-1.00661	0.353052	0.38775	-0.54396	-0.561074	0.604383	0.326663	-0.0421087	0.890453	-0.321505	-0.279793	0.801555	0.911788	0.935154	0.2466	1.08722	0.533798	1.14876	0.833469	1.13479
TCGA-IQ-A61G	-1.13733	-3.58843	-3.29114	-2.89062	-1.41675	-1.42803	-1.71896	0.942628	-0.946209	-0.915172	-0.585562	-1.66113	-1.17988	-1.11465	-1.12715	1.48531	-1.77179	1.58904	-0.126134	-1.00018	-1.05106	-0.757143	-0.956846	-1.32426	-0.326617	-0.901462	-0.938637	-0.650622	0.777635
TCGA-IQ-A61H	-1.00941	-0.295559	0.231688	-0.0475822	0.442578	0.321249	-1.56201	-1.27909	-0.664757	-0.687798	-0.050428	0.101033	-0.479618	-2.01237	-1.3138	-1.91349	-1.31196	-1.89731	-1.61947	-0.346435	0.0270024	-0.382157	-0.591083	-1.11002	-1.05626	-0.837182	-0.897457	-0.235471	1.16381
TCGA-IQ-A61I	-1.47851	-0.358941	-3.00875	-3.46058	-2.82624	-1.97602	-0.19133	-0.718702	-0.210906	-1.18356	-0.58764	-0.26556	-0.877795	0.731827	0.655915	0.657695	0.947672	-0.509941	1.71714	1.8527	0.95026	0.569711	1.06043	0.842111	0.277531	0.468202	-0.786057	-1.73219	0.836586
TCGA-IQ-A61J	-0.879021	0.340319	1.11473	1.20459	0.869924	-0.119162	0.990651	-0.987308	-0.000954665	0.586652	-0.378605	-0.630192	0.182134	0.0756127	-0.0740031	-1.10039	0.413402	0.663268	-0.582348	-0.825476	-0.238129	0.0116903	-0.0373216	0.199308	0.446838	0.155201	0.668941	0.874295	-2.5347
TCGA-IQ-A61O	0.925588	1.25009	1.96915	0.666071	2.22169	3.23708	-1.27923	-2.02122	1.73795	0.994999	0.859442	0.326136	0.41257	-0.63961	-1.03055	-0.1343	0.570959	0.748464	2.43937	-0.423058	-1.75674	0.340592	-1.24294	-0.217706	-1.08633	-0.926967	-1.87749	3.98089	-2.67367
TCGA-IQ-A6SG	0.106173	-1.11226	-0.570238	-0.159724	0.125764	-0.740336	-0.0475116	0.386969	-0.636747	-1.30558	0.295164	-1.40848	0.463996	-0.0438179	-0.237778	0.118649	-2.44774	-0.410355	-1.50447	-0.986219	-1.02107	-1.40216	-1.24652	-1.54963	-0.112307	-1.77856	-2.37541	-0.391939	0.408452
TCGA-IQ-A6SH	0.386926	-0.393034	-0.936274	-0.632875	-0.358286	-0.843148	-0.408084	-0.526684	0.596245	1.27111	-0.323034	0.178357	-0.491885	0.821888	0.339474	-0.349571	0.257399	1.19325	0.91779	0.424605	1.04016	0.836015	1.06166	0.213819	1.4115	0.711627	0.438016	-0.228102	-0.738293
TCGA-KU-A66S	-0.978615	-1.04627	-1.30041	-1.78377	-1.01878	0.131346	-0.677766	-0.214853	-1.76288	-1.09991	-0.773249	-0.710935	-0.800248	-0.000391317	0.709579	0.275225	-1.13605	-1.93396	-1.59167	-0.131483	-0.634352	-0.822614	0.176311	-0.633335	-2.52438	-1.22523	-2.01175	-0.179288	-0.76777
TCGA-KU-A66T	0.124025	-2.72985	-1.67707	-1.56764	-1.01079	-1.39351	-1.41907	0.148831	-1.66458	-1.94516	-1.34805	-1.27852	-1.4037	-1.11822	-0.990001	-0.768431	-4	-0.134458	-0.934833	-1.22213	-1.55303	-2.14535	-1.60794	-2.57551	-0.82076	-0.596271	-1.72785	-0.894537	0.859937
TCGA-KU-A6H8	-1.30407	0.247416	0.162356	-1.62857	-3.62319	0.154602	0.378122	-1.24822	-0.947854	-0.155126	-0.330722	-0.742404	0.251117	-0.677042	-1.42752	-0.19061	-0.210801	1.30416	-1.52188	-0.0825359	0.702899	-0.787324	0.597163	0.403637	-1.10007	0.19335	-1.319	0.107387	-2.37033
TCGA-MT-A51W	0.63304	-0.72078	-0.89638	-0.353938	-0.346256	0.0343145	2.27653	1.26679	-0.678858	-0.168798	0.750694	0.80673	-0.188895	-0.323188	-0.662803	0.93017	-0.377344	0.500841	-1.01836	-0.64538	0.677283	0.267867	0.611631	-0.0883119	1.04999	0.559225	0.798753	-0.614929	0.0628669
TCGA-MT-A51X	0.277939	-0.281251	0.394474	0.24707	-0.072041	0.102044	1.70386	0.155548	-1.22393	-0.791433	-1.08007	-0.375339	-0.208126	-0.629326	-0.679428	-0.962388	-1.46526	-0.818961	-1.35338	0.110957	-0.297148	-0.816212	-0.393365	-0.745489	-1.33223	-1.02135	0.12633	0.212773	-1.18564
TCGA-MT-A67A	-1.68467	-0.907083	-1.96451	-2.36738	-2.3758	-1.86242	1.50099	-0.918819	-1.30106	-0.320737	-2.4029	-0.173573	-1.28623	-1.05782	-2.29477	-0.919559	-1.0875	-0.51136	-1.11858	-0.242781	1.67616	-0.365918	1.32833	0.0860948	0.267251	0.392878	-0.359265	-0.489563	-0.925052
TCGA-MT-A67D	1.54161	0.40244	0.677753	0.145902	0.126689	1.60987	3.4452	1.66459	-0.0286373	-0.0522851	1.7524	0.583765	0.0543936	1.75854	0.1151	2.14573	-0.381434	2.24965	0.243312	2.32646	-0.317898	-0.233986	-0.438706	0.00335799	-1.19937	0.226378	-0.416073	0.737603	0.186133
TCGA-MT-A67F	1.70266	0.591508	-0.170691	-0.475721	0.201828	1.18179	4	1.69086	2.16138	1.52433	2.80977	2.89187	3.32214	1.55349	3.15708	3.81179	1.02972	2.59866	2.6245	0.678978	3.27401	3.99404	2.97541	2.54643	3.72052	1.45805	0.536737	1.32023	-1.46767
TCGA-MT-A7BN	-0.701732	0.294074	-0.159253	-0.690176	1.22685	0.893508	0.488622	-1.63412	1.42582	-0.102572	0.140969	1.12365	0.493117	0.7502	0.329699	-2.65296	0.756206	0.39019	0.937544	1.11575	1.72244	1.20853	1.16183	0.914021	0.447468	0.478271	-1.99236	1.42905	0.203077
TCGA-MZ-A5BI	0.600428	0.924964	-1.21725	-1.45893	-1.06147	0.49125	1.47942	0.850297	0.702629	1.46731	2.33852	2.47267	2.3496	2.57502	2.68415	4	1.08887	2.7827	4	3.16553	0.777881	2.08032	1.21246	1.47951	0.183808	1.00304	-0.780296	-1.05993	1.1023
TCGA-MZ-A6I9	-1.53365	0.213626	-2.1131	-3.5085	-2.17306	-2.00157	-0.458412	-1.04361	-1.72006	-1.31559	-1.70088	-1.31448	0.780805	0.628885	-1.00421	0.0657372	-0.483091	-0.925127	-1.00663	2.58852	-0.330677	-1.04553	-0.599426	-0.37077	-0.781324	-1.3327	-2.33328	-1.83022	1.33395
TCGA-MZ-A7D7	-0.622495	-3.37741	-2.90559	-2.51467	-1.88838	0.514624	1.41497	1.07337	-1.93537	-0.986193	0.460529	-0.949201	0.427943	-1.70037	-0.584663	0.829327	-3.3053	0.199135	-1.44016	-0.493378	-1.42824	-1.12809	-1.47758	-1.90889	-0.270941	-0.839688	-3.81717	-0.61267	-0.11706
TCGA-P3-A5Q5	-3.20828	-0.957557	-2.21126	-3.1309	-1.93531	-1.95298	-0.139744	-2.30528	2.5133	2.11361	-0.633043	0.0593326	3.01816	2.28119	2.31002	-0.274179	1.09991	1.56739	2.33048	2.46445	3.01823	2.32042	2.80903	2.18395	2.09774	1.43402	-2.66038	-1.74488	0.645505
TCGA-P3-A5Q6	-0.652166	0.22197	0.726081	1.02455	0.440772	0.132256	-1.17422	-0.911843	-0.0321088	-0.573459	-0.706086	-1.92264	-0.526759	1.31786	-0.973907	-1.45227	-0.583232	-0.690875	-0.696206	-0.557043	-1.78529	-0.621535	-1.50618	-0.821829	0.918261	-1.17222	-0.818247	1.09231	0.770876
TCGA-P3-A5QA	0.290701	-1.4663	1.44689	-0.548881	1.6094	3.21919	-1.90933	0.987847	-1.15423	-0.230704	1.23573	0.765625	1.9434	-1.06078	-1.90702	1.27359	-2.56241	2.65962	-1.26702	-0.845919	-0.677503	-0.495704	-0.197342	-1.79783	0.813778	-0.944384	-0.557494	3.17842	0.534466
TCGA-P3-A5QE	-2.42704	-1.7135	-2.3022	-0.901542	-3.3752	-1.98239	-0.877077	0.304448	-1.26421	-1.10038	-1.17875	-0.302193	1.84554	0.000391317	2.55417	0.0261513	1.09641	-0.522585	1.50296	0.92017	0.977076	1.02935	1.5617	2.02921	0.496643	0.818802	0.816127	-2.7208	1.13565
TCGA-P3-A5QF	-2.6586	-1.01831	-2.18291	-1.8866	-2.00742	-1.58829	0.0335699	-2.41397	-0.00441774	-0.388118	-2.34909	-1.10227	-0.52241	0.675824	1.03379	-0.11816	-0.590967	-0.784679	-1.1348	-0.827025	0.292899	-0.0919969	-0.000832374	-0.42966	0.541438	0.0378197	-1.45829	-1.65339	1.18264
TCGA-P3-A6SW	-2.23723	-0.680413	-1.15812	-1.99158	-0.630228	-0.582105	-0.675701	-1.72862	0.212211	-1.48596	-0.223127	-0.159716	0.563966	-1.00151	0.224868	-1.22763	0.455926	-0.713197	-0.238575	2.23258	1.59334	1.28939	1.45828	0.970185	0.62093	0.172412	-0.0324178	-1.17886	0.97167
TCGA-P3-A6SX	-0.30378	-0.88075	0.0541276	0.316378	0.335633	0.0103974	-0.0297347	0.839152	-1.42494	-2.21263	-0.0716341	-2.59824	-1.68898	-2.4045	-3.82293	-2.80386	-4	-0.862928	-1.51184	-0.620539	-1.11306	-1.87019	-1.08905	-1.76381	-1.66797	-2.60609	-1.30445	0.186046	0.902616
TCGA-P3-A6T0	0.243113	-2.1476	0.137648	-0.143399	0.889897	0.57259	-1.10015	0.232163	-1.23227	-2.1352	0.155966	-0.590908	-0.227398	-0.184196	-1.53294	-0.370883	-3.01821	-0.816595	-1.8149	-1.57806	-0.943369	-1.2271	-0.763886	-2.25901	-0.908197	-2.4172	-1.24285	-0.0155253	-0.143776
TCGA-P3-A6T2	0.983002	-0.645982	0.106666	0.151683	-0.646619	0.324005	-0.668221	0.855358	-0.196461	-1.03636	0.328478	-0.503656	1.13227	0.200241	-1.21	0.649342	-2.03765	0.240244	-0.202636	-1.07066	-0.501618	0.32047	-0.514444	-1.21418	-1.0068	-0.120197	-0.0510143	0.412559	1.1927
TCGA-P3-A6T3	0.233315	-2.47698	-0.224612	-0.225108	0.491839	-0.580501	-1.22236	0.663174	-1.12182	-1.8231	-0.47763	-1.17154	0.0647049	-1.00341	-1.85646	-0.498348	-2.75957	-0.0874911	-1.65534	-1.1706	-1.13279	-1.09491	-1.35835	-2.01911	0.220184	-1.51715	-0.38832	0.965478	-1.26175
TCGA-P3-A6T4	-0.774687	-1.41675	-0.728814	-0.84914	-0.511517	-1.12513	0.101299	0.028684	-1.20545	-1.21172	-0.286923	-1.0171	-1.29298	-0.45625	-0.609753	-0.686572	-1.34109	-1.67974	-1.42874	-0.348243	-1.31188	-1.34775	-1.3803	-1.14173	-0.12988	-1.99512	0.164876	-0.263963	-2.06181
TCGA-P3-A6T5	0.193839	-0.354653	0.190209	0.467092	0.768993	0.531742	0.788425	0.565527	0.103438	0.0619215	-0.353336	0.372429	0.00188797	1.05378	-0.142442	-0.679801	-0.605976	1.20891	-0.640744	-0.277479	-1.03961	-0.23873	-0.595601	-0.612578	-0.532219	-1.00967	-1.0155	0.417093	-0.779104
TCGA-P3-A6T6	-1.61758	-0.10662	-2.361	-3.08669	-2.85338	-2.53232	-1.44417	-0.396928	-2.18645	-2.20037	-2.36537	-2.43555	0.174836	0.471552	-1.24827	-1.14167	-1.89316	-2.10864	-2.48091	-0.542457	-1.49155	-1.55717	-1.16425	-1.64448	-0.219122	-1.65441	-1.4984	-2.20607	1.17014
TCGA-P3-A6T7	0.0332252	-0.433975	0.0294343	-0.388171	1.03735	0.0793818	0.301043	0.0646135	-0.94156	-1.52115	0.133076	0.278953	-0.212695	-1.09563	-2.71865	0.506379	-1.51397	0.164244	-0.28774	-0.630859	0.255733	0.193009	0.0284843	-0.683664	0.697423	0.310439	0.602027	0.78391	0.584043
TCGA-P3-A6T8	1.44174	0.681714	1.81636	1.32008	0.715805	1.08436	-0.623519	0.521165	-1.08407	-0.704726	0.203193	-0.801285	-0.879127	1.77423	-0.11781	-0.962982	-2.78286	-1.00696	0.0147476	-1.44598	-1.79207	-1.04012	-1.35452	-2.09504	-1.04391	-2.61977	-1.43926	2.25579	-0.318552
TCGA-QK-A64Z	-1.72776	-1.52894	-0.0264579	0.0441094	0.384519	-0.32273	-0.293447	-0.159625	-0.719863	-0.171038	-0.921677	-1.48824	-1.49109	-1.40269	-1.85706	-0.598422	-1.17763	0.13756	-1.16045	-1.25349	-0.282205	-0.191923	-0.0340166	-0.85844	0.284012	0.440299	1.09713	-0.780035	-0.58637
TCGA-QK-A652	-1.57872	-0.0118697	0.319891	0.173142	-0.602425	-0.414485	0.910047	-0.271975	0.0553165	0.349876	-0.737236	-0.487934	1.42185	1.52767	0.481298	0.0497461	0.118606	-0.204212	-0.194207	0.48995	-0.156631	0.177349	0.149444	0.635257	-0.316059	0.52659	0.515346	0.271362	-2.08014
TCGA-QK-A6IF	-3.46496	-0.949656	-1.24829	-0.870521	-1.32796	-0.868354	-1.71428	-2.88388	-0.491505	0.0397114	-1.2381	-0.186692	1.48331	0.59761	1.87498	0.845984	0.959023	0.623058	3.0114	4	0.698535	1.27282	1.26861	2.1118	0.597086	1.12374	-1.77432	-0.756724	0.396256
TCGA-QK-A6IG	-0.114393	-0.626131	-0.36345	0.0905766	0.0644774	0.852281	0.580012	1.21437	0.0992422	0.477175	1.07591	0.368099	-0.930393	-0.427108	0.22145	1.22396	-0.212908	2.54746	-0.156693	-0.260247	1.19645	1.15568	1.22574	0.384193	1.78023	0.977598	1.28677	1.85078	1.60361
TCGA-QK-A6IH	-0.188957	-0.979788	-0.457806	-0.425366	0.832831	0.607626	-0.883284	0.253812	-0.250594	-0.3414	-0.516161	-0.0966482	-0.80574	0.267696	-2.23027	-0.237501	-0.766061	0.690197	-0.517937	-1.06917	-0.281205	-0.625844	-0.297024	-1.09484	-0.619999	-1.04125	-1.04887	0.827051	-0.844237
TCGA-QK-A6II	-0.00817921	-0.788203	-2.2359	-2.93668	-1.15632	-0.748671	1.05933	0.712063	-0.963747	-0.826982	1.06584	0.21556	-0.0915832	-0.545387	-0.894159	2.37099	0.500959	1.9651	-0.299123	-0.458889	1.37366	0.686686	0.510512	-0.526516	1.35831	-0.123643	0.618346	-0.109156	-0.935333
TCGA-QK-A6IJ	-0.588509	-1.595	-2.13541	-2.20733	-0.333158	-1.66654	3.61928	0.766045	0.131484	0.58016	0.590597	-0.513133	-0.549731	1.9448	1.18068	1.62035	0.860731	1.83762	1.06111	0.400562	0.438729	0.520998	0.218592	0.450863	1.38022	0.773403	0.310466	-0.561709	0.0459608
TCGA-QK-A6V9	-2.22361	-1.46956	-3.26182	-1.14944	-1.71199	-2.26622	-0.256128	-2.2579	-0.981021	-1.1657	-2.4003	0.00470945	1.1272	0.332869	1.05043	0.639737	0.798524	-0.313031	0.935889	2.28447	1.68086	0.566033	1.25873	1.10221	0.299722	1.22665	0.212329	-1.82118	1.67283
TCGA-QK-A6VB	-1.65804	-0.70768	-0.481453	0.35569	-0.537242	-2.02711	-0.569702	-1.69991	-1.01108	-2.45017	-2.39007	-1.78924	-2.59464	-1.27867	-0.59603	-2.3443	-3.04637	-3.00524	-1.58955	-1.09546	-0.807194	-2.2058	-1.77028	-2.58726	-1.65397	-2.76624	-1.05971	-1.18612	0.773729
TCGA-QK-A6VC	0.201067	0.165231	-0.542776	-0.199809	-0.105633	-1.10949	-0.0858722	1.5222	0.0874136	0.445982	0.811086	1.20622	1.15986	1.55366	2.00104	2.3773	0.70074	2.24774	2.1024	1.38448	0.833202	0.661188	0.884573	1.17681	0.559915	1.12654	0.264254	-0.572086	-0.253039
TCGA-QK-A8Z7	-2.55307	-0.868513	-0.328331	-1.80887	-1.21746	-1.94858	0.462212	-3.15646	-1.71961	-2.48076	-2.56277	-2.97344	-1.5117	-0.944222	-0.445618	-1.61979	-2.09508	-2.3722	-0.895678	1.25577	-1.64411	-2.10628	-1.58223	-1.73068	-2.59254	-1.91624	-1.54721	-1.58566	0.571544
TCGA-QK-A8Z8	-0.858089	-0.00216281	-1.79073	-2.0459	-4	-2.25874	0.163205	-0.0222078	-1.7098	-1.68827	-0.370379	-1.40727	-1.19143	0.80333	-0.130553	-0.0872968	1.28199	-0.8178	-1.39454	0.302467	0.180407	-1.23717	-0.644594	-0.881706	-1.79839	-1.40938	0.5498	-2.14018	-0.883497
TCGA-QK-A8Z9	-0.526243	0.32725	1.60522	1.85215	1.25399	0.78681	-0.980783	-2.21882	1.07379	0.216295	-1.0548	-0.973512	-0.00188797	0.219892	1.02628	-1.86832	0.596331	-0.729935	0.232345	-0.366312	-0.562393	-0.00281282	-0.25567	0.284711	0.141289	0.129116	1.123	2.43575	-1.42091
TCGA-QK-A8ZA	-0.0578224	-1.12294	-2.37695	-1.59675	-2.75849	-1.34935	-0.610055	0.401526	-1.49123	-0.686181	-0.231291	-2.12466	0.0845596	-1.28806	-0.254332	0.341389	-3.1224	-0.27232	-1.44017	-1.12227	-1.11486	-0.362445	-1.23052	-1.59788	-0.603098	-1.80457	-0.408096	-2.10318	0.306807
TCGA-QK-A8ZB	0.0453788	-0.532365	0.584527	0.262009	0.656813	-0.226431	0.339992	-0.618639	-0.653941	-0.803049	-0.896966	0.920677	-1.32892	-0.20323	-1.16646	-1.60659	-0.957258	-0.83901	0.00239066	1.43026	-1.60074	-1.16058	-1.52977	-1.25035	-0.552509	-1.15838	-0.780319	0.962979	-2.60903
TCGA-QK-AA3J	-1.78026	-0.565903	-2.52864	-2.89837	-3.94936	-2.27554	1.01365	-0.60913	-1.66738	-0.568586	-1.38915	-1.75889	-0.199631	-0.464327	0.912431	-0.593252	-1.74686	-1.15019	-0.831127	0.337113	0.490207	-0.831309	-0.0274614	-0.315504	-0.522265	-0.924472	-0.0493263	-1.68017	-0.316135
TCGA-QK-AA3K	2.22161	2.1263	1.08892	-0.247964	1.92411	2.80279	-1.87578	0.0554752	1.53403	0.673021	1.85888	0.10517	0.699516	1.70853	-0.0987615	-0.278084	0.205224	-0.0294786	0.779379	0.172462	0.326108	0.0844911	0.565203	0.908626	-0.234209	0.363705	-1.70666	3.12964	-0.255448
TCGA-RS-A6TO	-1.74577	-1.08394	0.138772	0.179954	0.411511	0.491072	-0.943218	-1.93136	1.17441	0.671439	-0.481294	1.31345	-0.448456	-1.50239	-0.732811	-0.719953	0.679169	0.33753	-0.0403651	-0.76691	0.545182	0.777711	0.599827	0.09022	0.824962	0.784613	0.480184	0.485081	0.354336
TCGA-RS-A6TP	-1.48552	-3.05781	-3.29221	-3.95447	-0.571716	-1.64244	-1.08742	0.0205907	-0.886054	0.116554	-1.87854	-0.313324	1.35099	-0.257151	0.354223	0.514872	-0.334698	0.405613	-0.920119	-0.974601	0.847134	0.193965	0.684795	-0.489721	1.83489	0.0320397	1.77591	-2.40102	2.51964
TCGA-T2-A6WX	-0.256327	-0.821339	-2.03605	-1.45505	-1.58675	-0.563422	-0.0460839	0.1524	1.54809	1.85116	0.883737	1.31338	0.225278	-1.16124	0.823171	1.57182	1.11983	2.18804	2.93452	0.650918	2.54195	2.85661	2.8855	1.68088	2.36363	1.96637	0.753465	-1.03482	0.34971
TCGA-T2-A6WZ	-1.24859	-0.898848	-1.25256	-1.163	0.621506	-0.141218	-0.092389	-1.38944	-0.713885	-0.519077	-0.904534	-0.901105	-0.0911959	-0.54263	-0.262711	-1.55798	-0.168469	-0.171807	-0.130668	2.43157	0.172235	-0.114578	0.161877	0.0733783	0.938968	-0.942647	-1.41147	0.522055	0.599818
TCGA-T2-A6X0	-1.58967	-0.768076	-1.23399	-1.82076	-1.57075	-2.16843	-1.75618	-3.40642	0.0421458	-1.95448	-1.90368	-0.307285	-1.08086	-0.714316	0.0629951	-0.34709	0.264328	-2.10947	-0.695734	1.54682	0.474042	0.792562	0.591615	0.540332	-0.369835	0.265003	-0.286059	-0.8003	1.03171
TCGA-T2-A6X2	-0.832384	-0.31731	0.454043	0.489756	-0.687892	-1.01448	-1.65271	-2.52917	0.264489	-0.145197	-1.87187	-0.759883	-0.732105	-1.45741	-0.612095	-0.558953	0.571302	-0.592106	-0.255465	-1.00272	1.30743	0.749809	1.09747	0.278606	1.61825	0.756228	1.63344	0.816246	-1.44695
TCGA-T3-A92M	-1.31878	-0.542858	0.840481	0.657987	0.910747	-0.363848	-0.946517	-0.688433	0.748981	1.75795	-0.894966	-0.419924	0.924338	-0.669662	1.20202	-1.62932	0.364596	0.365893	1.24368	0.903505	0.507748	-0.0813197	0.688964	0.665938	0.621087	0.602048	1.46865	1.10927	1.00389
TCGA-T3-A92N	-0.545564	-1.67965	-1.05025	-0.943452	-0.500747	-0.86449	-1.40157	-0.0371406	0.197905	0.209049	-0.385231	0.103515	2.20165	-1.33509	-0.773378	1.09493	0.137275	0.529248	-0.180079	-0.666503	0.0460045	0.736619	0.271971	-0.105255	1.33607	0.820556	0.540074	-0.764234	0.977491
TCGA-TN-A7HI	-1.75221	-1.29709	-0.999224	-1.88944	0.0316866	0.390408	-0.21129	0.492563	0.0456629	0.314553	0.624417	0.604494	-0.160531	1.94407	0.46094	0.454046	0.365301	0.708998	1.35919	3.45679	1.98451	0.816736	1.64184	1.22022	1.096	0.972214	-2.4977	0.336217	1.65884
TCGA-TN-A7HJ	-0.441966	0.336723	-1.46092	-1.52367	-2.10663	-1.58156	-0.203573	-0.622154	-1.3016	-1.39886	-0.905671	-2.88286	-0.496153	-0.42777	-0.454446	0.090513	-1.51782	-1.52073	-1.49585	1.55456	-1.46956	-0.973079	-1.76483	-1.22052	-1.06395	-1.45943	-1.43324	-1.14453	-0.428758
TCGA-TN-A7HL	-1.84835	-0.881198	-2.71321	-3.08547	-0.622069	-1.18379	-0.68536	-1.09608	1.49164	1.33895	0.0706107	1.42609	3.0393	1.39185	1.72007	1.41938	1.03135	2.01063	1.69245	2.84914	3.70691	3.16913	3.09684	2.01722	3.22162	1.85543	-0.0851695	-0.622506	-0.188597
TCGA-UF-A718	1.36968	0.0580255	0.548447	0.817822	1.32106	-0.134576	-0.232831	0.421932	-0.821152	-0.656016	-0.509478	-0.157909	-0.673892	1.13028	0.292295	-0.703133	0.267683	-0.0632463	1.00016	1.06525	-0.11427	-0.384399	0.134512	0.509079	-0.382751	-0.573378	0.159761	1.02106	-1.19426
TCGA-UF-A719	-1.17514	-1.13132	-1.88368	-2.27845	-3.08839	-1.68378	1.58971	-0.778436	-0.849985	-0.805558	-0.658193	-0.306339	-0.758596	0.187756	-0.485661	2.572	-2.1919	-0.0614465	-1.02961	-0.246707	-0.445139	-0.833932	-0.721538	-1.04811	-1.6677	-1.56275	0.815358	-2.25911	0.93808
TCGA-UF-A71B	0.588459	0.345404	0.109626	0.46387	-0.229213	0.770844	0.59226	0.962471	-0.0478823	0.581853	1.19933	0.519976	0.410536	-0.62961	-0.154285	0.527378	-0.905891	0.151586	-0.581394	0.777227	-0.631789	-0.578693	-0.70376	-0.503935	-0.956631	-0.4676	-1.18306	-0.306012	0.356095
TCGA-UF-A71D	-1.04265	0.30514	-2.0638	-2.26108	-3.05873	-1.9031	0.447499	-1.25584	-1.30329	-1.67392	-1.19995	-1.04443	0.0956	-0.128784	-1.24525	1.34453	-1.44586	-1.56567	-0.74752	1.48779	-0.45571	-0.893325	-0.414897	-0.683506	-1.17139	-1.80712	-0.356409	-1.36446	-0.160565
TCGA-UF-A71E	-0.911516	-1.18184	-0.828637	-1.45969	-1.59813	-0.39445	1.16629	-0.558124	-1.32087	-1.29667	-0.29383	-1.26216	-2.2225	-1.982	-1.73212	-0.172623	-2.53915	-0.610515	-1.73403	0.195806	-1.92265	-1.44554	-1.83313	-2.22548	-2.56249	-2.39073	-1.6871	-0.709947	0.0915533
TCGA-UF-A7J9	1.04661	0.695131	1.75586	1.70759	1.23297	0.752987	-0.686192	0.734216	0.618625	0.377662	1.07954	-0.487042	-1.94709	-1.0485	-0.0983189	-0.61032	-0.20079	-0.185701	-0.427398	-1.21332	-0.569282	-0.748499	-0.738382	-0.756191	-1.40459	-0.647389	-1.66145	1.26512	0.000573842
TCGA-UF-A7JA	-0.706508	-1.56959	0.677971	0.365566	1.68093	0.531657	-1.52657	-0.805024	-1.37127	-0.775985	-1.1892	-1.0788	-2.38649	-1.56431	-1.017	-1.34184	-1.08575	-0.103802	-0.336147	-1.33222	-1.84605	-1.67699	-1.37715	-1.91403	-0.967084	-1.96316	0.00790851	-0.0461805	-0.462614
TCGA-UF-A7JC	0.0629455	-0.870025	-0.644369	-0.175366	-0.640375	-0.986074	-0.260967	0.0101257	-1.56131	-2.19117	-1.73236	0.355021	0.0281501	-1.24575	-2.49741	-0.62866	-3.33917	-1.31978	-1.98239	-0.598915	-1.49715	-0.893956	-1.62916	-2.33334	-0.325157	-1.44039	0.889196	-0.965835	0.396916
TCGA-UF-A7JD	1.09967	1.15258	1.80235	1.23946	1.68049	3.17791	-0.685248	2.10036	-0.189881	0.676531	1.81169	0.431439	-1.67938	-1.23209	-1.4365	1.34565	-1.26418	2.43412	-0.716104	0.191369	-0.643949	-1.49596	-1.16042	-1.44364	-2.36228	-1.35782	-1.65293	2.49303	0.25484
TCGA-UF-A7JF	-1.06173	-0.769321	-2.17982	-1.37878	-0.229894	-0.592524	-0.854423	0.114432	-0.0320562	-0.951832	1.12288	0.31626	-1.81276	1.78606	-0.113889	1.87398	0.351589	1.6268	0.734075	0.429183	0.379518	-0.527699	-0.401897	-0.372442	-1.25401	-0.701933	-2.66804	-1.5716	-0.354096
TCGA-UF-A7JH	0.188306	1.26009	0.872814	1.1559	0.251092	-0.164285	-0.0144061	-0.854458	0.748569	0.975547	0.0820283	0.313208	1.12231	-0.179918	0.0315772	-0.0506693	0.355771	0.51841	0.797306	-0.299671	0.276154	0.0612798	0.171225	0.0317639	0.922619	0.403794	-0.00239218	0.66253	-0.493834
TCGA-UF-A7JJ	0.126855	0.893098	1.6252	0.929192	1.28725	-0.213521	-0.279729	-0.42312	2.06326	1.07464	0.88708	0.00699963	-0.0364179	1.63099	0.36983	-1.19712	0.638817	0.0250227	1.49364	1.95023	0.937564	1.28155	1.22557	1.28506	0.929526	0.358424	1.01411	1.79725	-2.603
TCGA-UF-A7JK	-0.670399	-1.33628	0.139423	-0.100055	0.311371	-0.937529	-0.361356	-1.73374	-1.90603	-1.82521	-2.40323	-1.3975	-1.06731	-2.32212	-3.09149	-2.81434	-3.20624	-1.70272	-2.58642	-1.35307	-2.30271	-2.00264	-2.31006	-2.54541	-1.77868	-2.87171	-0.0816138	-0.716008	-0.851275
TCGA-UF-A7JO	-1.85134	-0.879053	-0.95691	0.225228	-0.511737	0.365441	-0.464533	-1.7191	2.49809	1.14054	0.926635	2.17648	1.07588	2.76853	1.08685	1.37757	0.886422	1.0117	0.92479	-0.451966	1.93231	1.92464	1.78412	1.25381	2.20531	1.23912	0.830842	-0.504907	0.827471
TCGA-UF-A7JS	-1.03981	-0.676868	-1.42133	-1.90681	-0.6582	-1.09245	2.19216	0.0580053	0.681301	-1.16554	0.422187	0.11709	0.681563	2.18687	1.57456	-0.172769	-0.0164105	0.911522	1.68704	0.118196	1.6806	1.11064	0.733084	0.482475	0.0455654	0.498596	-2.03126	0.903899	-0.32913
TCGA-UF-A7JT	0.0165134	0.116745	-0.446651	0.221654	-0.197526	0.832115	1.1988	0.363892	2.29882	3.1169	1.24385	2.08955	-0.156375	-1.15658	0.101433	1.48437	0.799755	1.90579	2.35578	0.74379	2.42737	2.79476	2.55565	1.41573	2.55414	1.65006	0.627743	0.183394	0.116344
TCGA-UF-A7JV	1.57977	-0.84976	-0.077329	0.708034	1.5043	0.738853	-0.722185	1.63902	2.18679	2.19517	2.85944	1.35282	-0.125533	0.0600205	0.414496	3.10905	0.285958	3.52394	2.19625	-1.02255	0.145895	1.75533	0.20678	-0.174337	0.0171069	0.842228	0.23891	1.11327	0.39074
TCGA-UP-A6WW	-1.95288	-0.504652	-0.68926	-0.120724	-0.214264	-1.22864	-1.41906	-2.10862	0.564335	0.502715	-1.38988	-0.302262	-1.33891	1.22305	1.09964	-0.000332117	0.661758	-0.293704	0.813521	0.845543	-0.653349	0.233339	0.22691	0.423283	-0.637575	-0.00128375	-2.0124	-0.768578	0.820307
TCGA-WA-A7GZ	-0.946745	-1.80079	0.516594	0.00572388	-0.160545	-1.0557	-0.343622	-0.948093	-0.864094	-1.4811	-2.43003	-1.10357	-1.8571	-1.46892	-2.90327	-2.73331	-2.46477	-1.59007	-1.07684	-1.00015	-2.06465	-1.84843	-2.08292	-2.42598	-2.77336	-1.34901	0.0880063	-0.235975	1.23552
TCGA-WA-A7H4	-0.89508	0.15171	1.25983	0.990164	0.447632	-0.421497	-1.1693	-0.939692	-0.854451	-0.502063	-1.77289	-2.00039	-1.44864	1.50115	-0.755433	-2.55086	-0.512622	-0.928984	-1.40034	-0.153119	-1.19225	-1.16888	-0.703669	-0.778866	-1.60728	-1.38858	-0.652899	0.729583	-0.840596

## Sheet: Table S2
case_ID	NMF_clusters	TCGA_project	Gender	Age	P_stage	C_stage	MFP	Immune Subtype	OS	OS_FLAG	PFS	PFS_FLAG	ips_ctla4_neg_pd1_neg	ips_ctla4_neg_pd1_pos	ips_ctla4_pos_pd1_neg	ips_ctla4_pos_pd1_pos	Purity	TMB	BCR Shannon	BCR Richness	TCR Shannon	TCR Richness	TCR Evenness	Smoking
TCGA-BA-4076	1	HNSC	M	39	NA	III/IV	D	C1	415	1	286	1	8	7	8	7	0.8953	8.15265	0	1	1.03972	3	0.946395	Current
TCGA-BA-A4IF	2	HNSC	M	59	NA	III/IV	D	C2	895	0	463	1	10	8	9	7	0.7466	2.4195	0	1	1.56071	5	0.969724	Ever
TCGA-BA-A4IG	2	HNSC	M	77	NA	III/IV	D	C2	855	0	855	0	8	7	8	7	0.5479	3.00772	0	1	3.12828	24	0.984338	Ever
TCGA-BA-A6DG	1	HNSC	M	49	NA	III/IV	F	C1	69	1	69	1	7	6	7	6	0.5421	0.551107	0	1	2.89037	18	1	Ever
TCGA-BB-8596	1	HNSC	F	69	III/IV	III/IV	F	C1	2161	0	2161	0	7	6	7	6	0.6137	2.02769	0	1	2.47622	13	0.965407	Ever
TCGA-C9-A480	3	HNSC	F	45	III/IV	III/IV	IE	C2	386	0	386	0	8	8	8	7	0.7466	1.13861	0	1	1.49418	5	0.928383	Never
TCGA-CN-4737	1	HNSC	M	19	III/IV	I/II	F	C1	625	0	625	0	7	6	7	6	0.6941	0.923821	0	1	2.30259	10	1	Never
TCGA-CN-5367	1	HNSC	F	60	III/IV	III/IV	D	C2	352	1	352	0	9	8	9	7	0.6723	2.45734	0	1	1.79176	6	1	Ever
TCGA-CN-6016	1	HNSC	M	64	III/IV	III/IV	IE/F	C2	1443	0	1443	0	8	7	8	7	0.5704	2.88601	0	1	3.09046	23	0.985637	Current
TCGA-CN-6988	3	HNSC	M	47	III/IV	III/IV	D	C1	318	0	318	0	8	7	8	6	0.8421	3.99452	0	1	NA	0	NA	Ever
TCGA-CN-6994	1	HNSC	M	67	III/IV	III/IV	F	C1	1183	0	1183	0	7	6	7	6	0.7647	2.89674	0	1	1.79176	6	1	Ever
TCGA-CN-6998	3	HNSC	M	53	III/IV	III/IV	F	C2	357	1	244	1	8	8	8	8	0.7188	1.74774	0	1	2.07944	8	1	Current
TCGA-CQ-5330	1	HNSC	F	69	III/IV	III/IV	IE	C2	1897	0	1897	0	7	7	7	7	0.599	1.51501	0	1	3.31262	29	0.983761	Ever
TCGA-CQ-A4CG	3	HNSC	F	78	III/IV	I/II	F	C2	430	1	350	1	8	8	7	7	0.8337	1.90346	0	1	NA	0	NA	Ever
TCGA-CQ-A4CI	1	HNSC	M	73	III/IV	NA	D	C1	950	0	517	1	8	7	8	7	0.8828	2.58985	0	1	0	1	NA	Ever
TCGA-CR-5247	1	HNSC	M	48	NA	III/IV	D	C2	358	0	358	0	9	7	8	7	0.8218	1.68795	0	1	1.33218	4	0.960964	Current
TCGA-CR-7397	1	HNSC	M	44	III/IV	III/IV	F	C1	754	0	754	0	8	7	8	7	0.5464	0.870846	0	1	2.79851	17	0.987752	Ever
TCGA-CV-5434	1	HNSC	M	60	III/IV	III/IV	F	C2	3314	1	1859	1	7	7	7	7	0.7074	3.67454	0	1	3.46799	33	0.991845	Ever
TCGA-CV-5442	1	HNSC	F	76	III/IV	III/IV	D	C1	2327	0	2327	0	6	4	5	4	0.8333	6.12538	0	1	0	1	NA	Ever
TCGA-CV-5976	1	HNSC	M	50	III/IV	III/IV	D	C2	1478	0	1478	0	9	7	8	7	0.6939	1.85769	0	1	0.693147	2	1	Ever
TCGA-CV-7243	1	HNSC	M	50	III/IV	I/II	D	C2	954	0	954	0	10	8	9	8	0.7192	1.56152	0	1	1.69574	6	0.946412	Never
TCGA-CV-7245	1	HNSC	M	62	III/IV	III/IV	D	C2	797	0	797	0	9	8	9	7	0.7534	12.337	0	1	2.56495	13	1	Ever
TCGA-CV-7255	3	HNSC	F	32	III/IV	I/II	D	C2	64	1	64	1	9	8	8	7	0.7697	2.7323	0	1	0	1	NA	Never
TCGA-CV-A45P	3	HNSC	F	82	I/II	I/II	D	C2	639	0	639	1	9	8	9	8	0.6923	4.06208	0	1	2.13833	9	0.973197	Never
TCGA-CV-A464	1	HNSC	M	48	III/IV	III/IV	IE/F	C2	1722	0	28	1	10	9	10	9	0.6573	0.515821	0	1	2.48491	12	1	Ever
TCGA-CV-A6JM	1	HNSC	M	85	NA	III/IV	IE	C1	194	1	107	1	7	6	7	6	0.8391	6.38263	0	1	NA	0	NA	Never
TCGA-D6-8569	3	HNSC	M	52	I/II	I/II	D	C2	770	0	770	0	9	8	9	8	0.7823	3.21459	0	1	2.16396	9	0.984859	Ever
TCGA-HD-A6I0	3	HNSC	M	56	III/IV	III/IV	IE	C2	210	0	210	0	9	9	9	9	0.7449	1.93992	0	1	0.562335	2	0.811278	Ever
TCGA-IQ-7630	1	HNSC	M	49	I/II	III/IV	F	C2	485	0	485	0	9	8	9	8	0.7297	3.12236	0	1	2.17157	11	0.905615	Never
TCGA-IQ-A61J	3	HNSC	M	54	III/IV	III/IV	IE/F	C2	1021	0	1021	0	9	8	9	8	0.7146	0.83485	0	1	2.45831	12	0.989297	Never
TCGA-P3-A5QF	3	HNSC	M	49	III/IV	III/IV	IE	C2	330	1	140	1	9	8	8	7	0.6697	8.88165	0	1	0.693147	2	1	Never
TCGA-P3-A6T6	1	HNSC	M	53	III/IV	III/IV	D	C1	395	1	273	1	10	8	9	8	0.8806	3.02996	0	1	0.693147	2	1	Never
TCGA-P3-A6T7	3	HNSC	M	55	III/IV	III/IV	D	C2	487	1	487	0	8	8	8	8	0.7019	3.31495	0	1	1.60944	5	1	Current
TCGA-QK-A652	1	HNSC	M	60	III/IV	I/II	IE/F	C2	645	0	645	0	9	8	9	8	0.7344	1.2112	0	1	3.04452	21	1	Never
TCGA-RS-A6TP	1	HNSC	M	58	I/II	I/II	IE	C2	516	0	516	0	9	9	9	9	0.7913	2.96949	0	1	1.47508	5	0.916516	Ever
TCGA-CN-A63V	1	HNSC	M	59	III/IV	III/IV	F	C1	679	0	679	0	7	6	7	5	0.6159	2.17612	0.186261	2	2.27187	10	0.98666	Current
TCGA-CQ-5327	3	HNSC	F	61	III/IV	III/IV	IE	C2	1660	0	1660	0	8	9	8	8	0.6181	5.78432	0.309882	2	2.3977	14	0.908544	Never
TCGA-CN-4731	3	HNSC	F	63	III/IV	III/IV	D	C2	998	1	243	1	10	9	10	8	0.7358	2.54613	0.383621	2	0	1	NA	Ever
TCGA-HL-7533	3	HNSC	M	65	NA	III/IV	IE	C2	1057	0	1057	0	9	10	8	10	0.6929	NA	0.420381	2	2.65573	17	0.937355	Ever
TCGA-MT-A67A	3	HNSC	F	85	I/II	I/II	IE	C2	914	0	914	0	9	8	8	7	0.7913	2.72554	0.496402	2	0.693147	2	1	Never
TCGA-T2-A6WZ	2	HNSC	M	53	NA	III/IV	D	C2	484	1	229	1	10	9	10	8	0.7466	2.35452	0.516157	2	NA	0	NA	Current
TCGA-CQ-7072	1	HNSC	M	51	I/II	III/IV	F	C1	2359	0	2359	0	8	7	8	6	0.7186	3.22962	0.53793	2	0	1	NA	Current
TCGA-CQ-6227	1	HNSC	M	77	III/IV	III/IV	F	C2	129	1	129	1	8	8	8	7	0.6408	1.13059	0.559228	2	2.5993	14	0.984936	Ever
TCGA-CV-7430	3	HNSC	M	56	III/IV	III/IV	D	C1	495	1	495	1	8	6	7	6	0.8597	2.78007	0.591311	2	1.33218	4	0.960964	Ever
TCGA-KU-A6H8	3	HNSC	M	41	III/IV	I/II	IE/F	C1	327	1	110	1	9	8	8	7	0.7721	0.606954	0.639822	2	2.00823	13	0.782953	Current
TCGA-QK-A6IG	3	HNSC	M	69	III/IV	I/II	D	C2	222	1	142	1	8	8	8	9	0.5704	2.99503	0.653551	2	1.90615	7	0.97957	Ever
TCGA-CV-7091	3	HNSC	M	54	I/II	I/II	D	C2	3381	0	3381	0	9	8	9	8	0.6458	3.28158	0.667661	2	2.96683	21	0.97448	Ever
TCGA-CR-7401	1	HNSC	M	64	I/II	I/II	F	C2	1077	0	1077	0	9	8	9	8	0.6315	1.76757	0.67108	2	3.15271	25	0.979443	Ever
TCGA-CQ-A4C6	1	HNSC	M	63	I/II	I/II	F	C2	1353	0	1353	0	8	9	8	9	0.6573	2.73702	0.678145	2	2.16396	9	0.984859	Ever
TCGA-CV-7180	3	HNSC	M	34	I/II	I/II	D	C2	327	1	327	1	9	8	9	7	0.6014	1.26341	0.67859	2	1.38629	4	1	Ever
TCGA-CV-7236	1	HNSC	F	77	III/IV	III/IV	F	C2	144	1	144	0	9	8	8	7	0.5914	0.919479	0.679834	3	2.19722	9	1	NA
TCGA-P3-A5QA	1	HNSC	M	41	I/II	I/II	F	C2	2182	0	1601	1	8	8	7	8	0.6573	1.72195	0.685356	2	1.09861	3	1	Never
TCGA-CQ-5333	3	HNSC	M	74	I/II	I/II	IE	C2	341	1	176	1	7	8	8	8	0.4879	5.01954	0.686786	2	3.40929	34	0.966801	Ever
TCGA-CV-7446	1	HNSC	M	66	III/IV	I/II	F	C2	1093	1	1093	1	8	7	8	7	0.8474	3.495	0.687097	2	2.33937	11	0.975594	Current
TCGA-CV-7437	1	HNSC	M	77	I/II	I/II	D	C1	506	1	506	1	9	7	8	7	0.7792	3.21264	0.690397	2	0	1	NA	Never
TCGA-CV-6955	3	HNSC	F	74	I/II	I/II	IE	C2	334	1	334	1	10	9	9	9	0.7466	2.51782	0.692174	2	3.12029	23	0.995151	Never
TCGA-CV-6951	1	HNSC	M	57	III/IV	III/IV	D	C2	915	1	915	1	8	7	8	6	0.8205	3.27008	0.753487	3	1.58903	7	0.816598	Ever
TCGA-IQ-A61O	1	HNSC	M	43	III/IV	III/IV	F	C1	421	1	421	0	7	7	7	7	0.6849	0.8266	0.816056	3	1.54983	5	0.962961	Never
TCGA-F7-A50I	1	HNSC	M	72	III/IV	NA	IE/F	C2	92	0	92	0	9	8	8	8	0.7019	3.69946	0.832226	4	1.60944	5	1	Current
TCGA-CN-4728	1	HNSC	M	56	III/IV	III/IV	F	C1	1724	0	1724	0	7	7	7	7	0.4734	2.97185	0.836111	18	3.94509	55	0.984468	Current
TCGA-CQ-7069	1	HNSC	F	77	I/II	I/II	F	C2	1274	0	1274	0	8	7	8	7	0.6701	2.37357	0.876347	3	1.09861	3	1	Never
TCGA-IQ-A6SG	1	HNSC	F	61	III/IV	III/IV	D	C1	579	0	579	0	7	5	6	4	0.7913	2.45637	0.887974	4	0.693147	2	1	Never
TCGA-UF-A7JF	3	HNSC	M	80	III/IV	III/IV	IE/F	C1	1686	0	1686	0	8	7	8	7	0.6573	2.47006	0.890317	5	1.79176	6	1	Current
TCGA-CN-6995	3	HNSC	M	78	III/IV	III/IV	IE	C2	112	1	112	0	9	9	9	9	0.6079	5.63757	0.893903	5	3.72396	49	0.956869	Current
TCGA-T3-A92N	1	HNSC	M	79	III/IV	III/IV	IE	C2	95	1	46	1	8	8	8	7	0.7913	4.09339	0.909039	3	2.48491	12	1	Current
TCGA-CV-7097	3	HNSC	M	53	I/II	III/IV	F	C2	385	1	385	1	8	8	7	7	0.6835	2.08737	0.913987	5	2.55779	14	0.969207	Ever
TCGA-F7-A50J	1	HNSC	F	67	III/IV	NA	F	C2	947	0	947	0	8	8	8	8	0.6126	3.9415	0.933948	3	1.60944	5	1	Ever
TCGA-P3-A6T4	3	HNSC	M	54	III/IV	III/IV	D	C2	62	1	62	1	9	8	9	8	0.9044	3.31665	0.943229	4	1.09861	3	1	Current
TCGA-P3-A6SX	3	HNSC	M	67	III/IV	III/IV	D	C2	1430	1	1430	0	8	7	7	6	0.7347	4.18002	0.946366	3	0	1	NA	Ever
TCGA-CV-6954	1	HNSC	M	59	III/IV	III/IV	D	C2	2002	1	2002	0	10	9	9	8	0.5531	3.23235	0.955716	5	2.42827	13	0.946714	Ever
TCGA-CV-7429	1	HNSC	M	55	III/IV	III/IV	F	C2	107	1	107	1	7	7	7	7	0.6407	1.33493	0.990507	3	2.51163	17	0.886495	Ever
TCGA-CV-5441	1	HNSC	M	58	III/IV	III/IV	D	C1	2886	0	2886	0	8	7	8	7	0.6952	9.16875	1.00679	3	2.25386	10	0.978838	Ever
TCGA-IQ-A6SH	3	HNSC	M	55	III/IV	III/IV	IE	C2	471	0	471	0	9	9	9	9	0.7554	1.64157	1.02996	4	2.44102	12	0.982337	Ever
TCGA-CQ-6229	3	HNSC	M	61	I/II	III/IV	IE	C2	1179	0	1179	0	9	9	9	9	0.5972	0.681006	1.03853	3	2.75192	17	0.971306	Never
TCGA-CV-A45R	1	HNSC	M	46	III/IV	III/IV	IE/F	C2	5480	0	5480	0	8	8	8	8	0.7163	2.12407	1.05363	3	2.09815	9	0.954908	Ever
TCGA-DQ-7592	3	HNSC	M	57	NA	III/IV	D	C2	1143	0	1143	0	9	8	9	8	0.6533	1.86727	1.06338	3	2.3979	11	1	Current
TCGA-CV-6950	1	HNSC	M	64	III/IV	III/IV	D	C2	459	1	258	1	8	8	7	8	0.7027	1.42959	1.08043	3	2.09473	9	0.953352	Ever
TCGA-BA-6868	3	HNSC	M	53	NA	III/IV	F	C2	472	1	344	1	9	7	9	7	0.8347	3.73216	1.08045	3	1.0114	3	0.92062	Ever
TCGA-CV-5444	1	HNSC	M	64	III/IV	III/IV	IE/F	C2	2437	0	2437	0	8	8	8	8	0.4283	2.94894	1.09099	3	3.52336	36	0.983211	Ever
TCGA-CV-6940	3	HNSC	F	80	III/IV	I/II	D	C1	804	1	804	0	7	6	7	5	0.8201	3.28695	1.09835	3	1.60944	5	1	Current
TCGA-UF-A7JH	1	HNSC	M	59	III/IV	III/IV	IE/F	C2	896	0	896	0	9	8	9	8	0.6126	1.81569	1.15918	5	2.21025	10	0.959901	Ever
TCGA-QK-AA3J	3	HNSC	M	69	I/II	I/II	D	C1	466	0	466	0	10	8	10	8	0.7913	2.75003	1.1904	23	2.16396	9	0.984859	Ever
TCGA-CQ-6222	3	HNSC	M	63	III/IV	III/IV	IE	C2	2016	0	2016	0	7	8	7	8	0.5678	1.46035	1.22866	4	3.77881	49	0.970963	Ever
TCGA-CV-7090	1	HNSC	M	39	I/II	I/II	F	C2	5252	0	5252	0	8	8	8	8	0.56	1.11626	1.2327	5	3.1418	24	0.988594	NA
TCGA-CQ-5324	3	HNSC	M	59	III/IV	III/IV	IE	C2	1593	0	1593	0	8	7	7	7	0.785	1.93258	1.29721	4	2.39331	12	0.96314	Ever
TCGA-CQ-7068	3	HNSC	F	80	I/II	I/II	IE	C2	1309	0	1148	1	8	9	8	9	0.7154	2.61227	1.36068	5	3.80088	66	0.907206	Never
TCGA-CV-6933	1	HNSC	M	53	III/IV	III/IV	F	C1	2741	1	2741	0	7	6	6	5	0.6607	2.85363	1.36115	4	1.60944	5	1	Ever
TCGA-CN-6022	1	HNSC	M	49	III/IV	III/IV	F	C1	281	1	101	1	7	7	7	6	0.5588	1.72033	1.36511	4	2.97851	20	0.994251	Current
TCGA-D6-8568	3	HNSC	M	62	I/II	I/II	F	C2	759	0	759	0	9	8	9	8	0.7092	2.62512	1.36815	4	1.09861	3	1	Current
TCGA-HD-A4C1	3	HNSC	F	41	III/IV	III/IV	D	C2	11	0	11	0	9	8	8	8	0.716	4.95249	1.38506	5	1.38629	4	1	Never
TCGA-IQ-A61E	3	HNSC	F	55	III/IV	III/IV	D	C2	1147	0	1147	0	10	10	10	10	0.7893	4.23917	1.41835	6	2.27187	10	0.98666	Current
TCGA-CQ-A4CH	3	HNSC	M	58	I/II	III/IV	F	C1	379	1	210	1	7	6	6	5	0.7466	0.484151	1.44359	5	1.32966	4	0.959148	Never
TCGA-D6-A6EQ	1	HNSC	M	57	III/IV	III/IV	IE/F	C2	368	0	368	0	8	7	8	7	0.679	2.20877	1.44588	5	1.55958	5	0.969022	Never
TCGA-CN-A49C	2	HNSC	M	67	NA	III/IV	D	C2	645	0	645	0	8	7	8	7	0.9253	1.21373	1.46815	5	2.07944	8	1	Ever
TCGA-CN-4736	1	HNSC	F	70	NA	I/II	IE	C2	395	1	209	1	9	9	8	9	0.4891	2.41959	1.47633	5	3.1481	30	0.925585	Ever
TCGA-F7-A61S	3	HNSC	M	62	III/IV	NA	IE	C2	576	0	213	1	9	10	9	10	0.6215	2.56326	1.49781	5	2.77259	16	1	Ever
TCGA-CQ-6218	3	HNSC	F	52	III/IV	III/IV	F	C2	1253	0	1253	0	9	8	9	8	0.7068	2.96894	1.49893	5	3.10797	23	0.991222	Ever
TCGA-BA-6872	3	HNSC	M	47	NA	III/IV	F	C2	384	1	384	1	9	8	8	7	0.7247	4.30459	1.51095	5	1.09861	3	1	Current
TCGA-BA-4078	1	HNSC	M	83	NA	III/IV	F	C1	276	1	276	1	8	7	7	7	0.8611	10.5988	1.51128	5	3.54858	37	0.982737	Ever
TCGA-CR-7398	3	HNSC	F	53	I/II	I/II	D	C2	156	0	156	0	7	6	7	6	0.7968	8.61267	1.51275	6	2.52321	13	0.983727	Current
TCGA-CV-7410	2	HNSC	M	61	III/IV	I/II	IE	C2	6417	1	6417	1	9	10	9	10	0.3888	1.06322	1.51537	11	4.81949	133	0.985511	Ever
TCGA-CR-6493	3	HNSC	M	69	III/IV	III/IV	D	C2	282	1	247	1	9	9	8	8	0.8218	0.841056	1.53125	5	1.03972	3	0.946395	Ever
TCGA-D6-A6EP	1	HNSC	M	62	III/IV	III/IV	IE/F	C1	424	0	424	0	8	6	8	6	0.8249	3.03651	1.53242	5	0	1	NA	Ever
TCGA-BB-A5HU	1	HNSC	M	47	III/IV	III/IV	F	C1	782	0	782	0	8	7	7	6	0.6573	4.17709	1.53584	5	1.38629	4	1	Never
TCGA-HD-A633	3	HNSC	M	74	III/IV	III/IV	D	C1	421	0	419	1	9	7	8	7	0.6796	3.44533	1.5466	5	0.693147	2	1	Never
TCGA-P3-A5QE	1	HNSC	M	49	III/IV	III/IV	IE	C2	1559	0	1559	0	9	9	9	9	0.6573	0.961501	1.5589	5	3.94565	60	0.963682	Never
TCGA-CV-7177	1	HNSC	F	82	I/II	I/II	F	C1	663	1	663	1	7	6	7	6	0.7758	2.45293	1.5626	9	1.79176	6	1	NA
TCGA-CV-A465	3	HNSC	M	24	III/IV	I/II	D	C2	215	1	215	0	9	7	9	7	0.7913	0.824151	1.5666	8	0	1	NA	Never
TCGA-UF-A7J9	1	HNSC	M	75	III/IV	III/IV	F	C1	1358	0	1358	0	7	7	7	6	0.6964	6.22412	1.57654	5	2.16396	9	0.984859	Current
TCGA-DQ-5629	1	HNSC	M	64	NA	III/IV	D	C2	941	1	941	0	9	7	8	7	0.7548	8.19008	1.61844	11	0.693147	2	1	Ever
TCGA-F7-8489	1	HNSC	M	48	I/II	I/II	IE	C2	658	0	658	0	9	10	10	10	0.6751	3.32332	1.64558	9	2.80085	21	0.919964	Current
TCGA-CQ-7063	3	HNSC	F	59	I/II	NA	IE	C2	2133	0	1160	1	7	9	7	9	0.5819	3.22705	1.65139	9	2.47631	21	0.813365	Ever
TCGA-BA-A6DJ	3	HNSC	M	62	III/IV	III/IV	IE/F	C2	407	1	240	1	9	9	9	9	0.7476	6.12374	1.67494	8	2.02533	8	0.973976	Ever
TCGA-CR-7365	1	HNSC	M	60	III/IV	III/IV	D	C2	1191	0	1191	0	8	7	8	7	0.7874	4.09229	1.68388	9	1.79176	6	1	Current
TCGA-BA-A6DE	3	HNSC	F	70	I/II	III/IV	D	C2	440	0	440	0	9	8	9	8	0.7913	2.88832	1.69932	6	1.74787	6	0.975504	Current
TCGA-CV-7238	2	HNSC	F	69	I/II	I/II	IE/F	C2	2727	0	2727	0	9	8	9	8	0.544	1.36713	1.71851	19	2.89142	22	0.93542	Never
TCGA-CV-5432	2	HNSC	M	68	III/IV	III/IV	D	C1	3930	0	3930	0	8	6	7	6	0.6922	6.73762	1.72014	6	0.693147	2	1	Ever
TCGA-F7-A61V	2	HNSC	M	54	I/II	NA	D	C1	759	0	759	0	9	8	9	8	0.6573	2.6885	1.72762	7	1.33218	4	0.960964	Current
TCGA-CV-7406	1	HNSC	M	49	I/II	I/II	F	C1	1748	1	1748	0	7	5	6	5	0.7392	4.59052	1.75709	7	0.693147	2	1	Ever
TCGA-BA-6873	1	HNSC	M	28	III/IV	III/IV	D	C2	122	0	66	1	9	10	9	9	0.7092	1.58995	1.76803	7	2.07944	8	1	Current
TCGA-F7-8298	3	HNSC	M	58	I/II	I/II	F	C1	995	0	995	0	8	7	8	7	0.8047	2.35747	1.76917	6	1.38629	4	1	Ever
TCGA-D6-6827	1	HNSC	F	55	I/II	III/IV	D	C1	568	0	568	0	7	6	8	6	0.8697	0.324587	1.79564	8	2.30259	10	1	Current
TCGA-BA-A6DB	3	HNSC	F	24	I/II	I/II	IE/F	C2	216	0	208	1	9	8	9	8	0.5511	0.423542	1.81002	7	3.21888	25	1	Never
TCGA-QK-A8Z9	1	HNSC	M	56	III/IV	III/IV	IE/F	C2	449	1	205	1	9	8	9	8	0.6399	2.87584	1.84622	8	2.97851	20	0.994251	Current
TCGA-CR-7390	3	HNSC	M	67	III/IV	III/IV	D	C1	1508	0	1508	0	8	6	7	6	0.6645	3.18618	1.85136	8	1.09861	3	1	Current
TCGA-CN-5359	3	HNSC	M	59	III/IV	III/IV	F	C2	377	1	356	1	7	7	7	7	0.4169	3.53201	1.85629	11	4.58367	103	0.988984	Current
TCGA-CN-A641	3	HNSC	M	47	III/IV	III/IV	D	C1	367	0	367	0	8	7	8	6	0.8806	5.21022	1.86654	7	NA	0	NA	Current
TCGA-CQ-6224	1	HNSC	M	52	III/IV	I/II	F	C2	1721	0	1721	0	8	8	8	7	0.5956	1.3335	1.86998	12	2.92642	19	0.99388	Ever
TCGA-CR-7399	3	HNSC	F	60	III/IV	III/IV	IE	C2	181	0	181	0	7	8	7	8	0.6306	7.3917	1.87026	8	4.3494	89	0.968979	Current
TCGA-CN-5374	2	HNSC	F	56	III/IV	III/IV	IE	C2	1732	1	1369	1	10	9	10	8	0.6817	3.44462	1.89919	11	4.15387	66	0.99146	Current
TCGA-CR-7386	1	HNSC	M	69	III/IV	III/IV	IE/F	C2	1430	0	1028	1	8	8	8	8	0.4901	4.31973	1.89973	11	3.64595	39	0.995192	Ever
TCGA-D6-A6EK	1	HNSC	M	67	III/IV	III/IV	IE	C2	875	0	875	0	10	9	10	9	0.6928	4.46931	1.91165	8	2.51266	13	0.979613	Ever
TCGA-CN-A49B	3	HNSC	M	71	III/IV	III/IV	IE	C2	904	0	904	0	8	8	9	8	0.6694	2.69934	1.92316	11	2.89144	20	0.965186	Ever
TCGA-CV-7250	3	HNSC	M	64	III/IV	III/IV	D	C2	2900	1	111	1	8	7	7	6	0.7451	5.31629	1.92467	8	2.44102	12	0.982337	Ever
TCGA-BB-8601	2	HNSC	M	84	III/IV	I/II	D	C1	624	0	440	1	7	5	6	5	0.9776	1.64347	1.94788	11	0.693147	2	1	Ever
TCGA-BB-A5HZ	3	HNSC	M	65	III/IV	III/IV	F	C2	827	0	438	1	8	7	8	7	0.7153	1.63479	1.96715	10	0	1	NA	Never
TCGA-D6-A6EM	3	HNSC	F	65	III/IV	III/IV	IE	C2	232	0	232	1	9	9	9	9	0.6126	2.51377	1.98402	8	2.69231	16	0.971046	Never
TCGA-MT-A67F	3	HNSC	F	60	III/IV	III/IV	IE/F	C2	384	0	384	0	7	9	8	10	0.4473	7.62833	1.98426	10	3.87488	59	0.950298	Never
TCGA-CV-7433	3	HNSC	M	49	III/IV	III/IV	IE/F	C2	601	1	445	1	8	8	8	8	0.4405	2.88133	2.02318	10	4.19049	78	0.961847	Current
TCGA-WA-A7H4	1	HNSC	M	69	I/II	I/II	D	C1	443	0	443	0	9	8	9	8	0.5609	1.59139	2.02624	9	0.636514	2	0.918296	Current
TCGA-CV-A6JY	3	HNSC	M	69	III/IV	III/IV	D	C1	646	0	646	0	9	7	8	7	0.7466	2.38476	2.03483	10	1.38629	4	1	Current
TCGA-UF-A719	3	HNSC	M	54	I/II	III/IV	D	C2	1663	0	1663	0	9	8	9	8	0.7466	2.85463	2.04312	8	1.74787	6	0.975504	Current
TCGA-CV-7413	1	HNSC	F	74	I/II	I/II	IE/F	C2	294	1	294	0	9	8	9	8	0.6189	1.89366	2.05048	10	2.07944	8	1	NA
TCGA-CV-A45U	3	HNSC	M	59	III/IV	III/IV	D	C2	1079	1	1064	1	9	8	9	8	0.7913	4.94372	2.06637	11	1.56071	5	0.969724	Current
TCGA-CR-6472	2	HNSC	M	59	NA	III/IV	D	C1	1050	0	1050	0	7	6	7	5	0.788	11.7339	2.07639	11	2.25386	10	0.978838	Never
TCGA-CR-6477	1	HNSC	F	56	NA	III/IV	F	C2	514	0	514	0	7	7	7	7	0.5555	1.90039	2.07858	47	3.33577	29	0.990638	Ever
TCGA-CN-6997	1	HNSC	M	66	III/IV	III/IV	D	C1	988	1	279	1	8	7	8	6	0.8639	3.61168	2.1	15	2.19722	9	1	Ever
TCGA-CV-7418	1	HNSC	M	62	III/IV	III/IV	IE/F	C2	789	1	494	1	8	7	8	7	0.8646	4.36071	2.12986	17	2.50666	14	0.949832	Ever
TCGA-QK-A6V9	2	HNSC	M	56	I/II	I/II	IE	C2	833	0	833	0	9	8	9	9	0.7913	1.63971	2.13459	9	3.71105	44	0.980672	Never
TCGA-CQ-A4C9	3	HNSC	M	56	III/IV	NA	D	C2	707	0	287	1	9	7	8	7	0.6615	2.32861	2.13571	10	1.94591	7	1	Current
TCGA-H7-7774	1	HNSC	F	75	III/IV	III/IV	IE	C2	407	0	252	1	10	9	9	9	0.7836	3.75321	2.14983	11	3.12242	24	0.982496	Ever
TCGA-P3-A5Q5	1	HNSC	M	54	III/IV	III/IV	IE	C2	910	0	910	0	7	7	8	8	0.5165	7.04548	2.15022	36	4.02833	59	0.987933	Ever
TCGA-CX-7086	3	HNSC	M	53	III/IV	III/IV	D	C2	573	0	573	0	9	8	8	7	0.8171	6.25102	2.15693	11	2.24595	11	0.936635	Current
TCGA-QK-A6IF	2	HNSC	M	61	NA	III/IV	IE	C2	704	0	502	1	8	7	8	8	0.7634	0.663779	2.17024	9	4.25248	71	0.997607	Never
TCGA-D6-6825	1	HNSC	M	73	I/II	III/IV	IE	C2	491	0	491	0	8	9	8	9	0.5428	1.75489	2.17244	16	4.14675	75	0.960455	Ever
TCGA-CV-6962	1	HNSC	M	65	III/IV	III/IV	D	C1	126	1	126	0	7	5	6	5	0.8456	4.07805	2.20971	12	NA	0	NA	Ever
TCGA-CV-6941	3	HNSC	M	51	III/IV	III/IV	F	C2	342	1	342	0	8	7	8	7	0.6266	3.46587	2.2149	25	2.81336	17	0.992991	Current
TCGA-CV-7099	1	HNSC	F	85	I/II	I/II	IE	C2	243	1	243	0	7	8	7	7	0.744	6.93157	2.21583	11	2.43301	14	0.921922	Ever
TCGA-CN-4734	3	HNSC	M	70	I/II	I/II	IE	C2	1690	0	1690	0	8	9	8	9	0.6282	3.39798	2.21916	14	3.38664	43	0.900415	Ever
TCGA-CV-7422	2	HNSC	F	60	III/IV	III/IV	F	C2	1037	1	733	1	8	8	7	7	0.5695	3.40989	2.22474	14	1.58577	6	0.885036	Ever
TCGA-CN-4741	3	HNSC	M	75	III/IV	III/IV	D	C2	2239	0	1716	1	9	8	9	8	0.869	2.70474	2.25676	14	3.3071	29	0.982125	Ever
TCGA-CN-5373	1	HNSC	F	55	I/II	I/II	IE/F	C2	1584	0	1584	0	8	9	8	9	0.5956	3.3631	2.26148	13	3.56462	36	0.994727	Ever
TCGA-DQ-5630	3	HNSC	M	73	NA	III/IV	IE/F	C2	1030	0	1030	0	9	9	9	9	0.5254	1.62404	2.27081	12	2.72325	20	0.909045	Ever
TCGA-HD-8314	1	HNSC	M	58	III/IV	III/IV	D	C2	670	0	670	0	7	6	7	6	0.7466	1.68211	2.30892	29	2.99573	20	1	Never
TCGA-CV-7425	3	HNSC	F	77	III/IV	III/IV	IE	C2	1718	1	1718	1	8	9	8	9	0.6275	2.78439	2.32179	14	2.56428	16	0.924868	Never
TCGA-H7-8501	3	HNSC	M	54	III/IV	III/IV	IE	C2	461	0	461	0	8	9	8	10	0.5162	3.90242	2.32369	16	3.27428	35	0.920944	Current
TCGA-CN-A499	3	HNSC	F	60	I/II	I/II	IE	C2	717	0	717	0	8	8	8	8	0.6126	0.870651	2.35394	20	3.11548	24	0.980309	Never
TCGA-P3-A6T5	3	HNSC	F	79	III/IV	III/IV	F	C2	882	1	335	1	8	8	8	7	0.7419	5.34421	2.36136	11	1.03972	3	0.946395	Ever
TCGA-D6-6823	3	HNSC	M	50	I/II	III/IV	D	C2	701	0	701	0	9	8	8	7	0.7016	2.80841	2.38827	17	2.04319	8	0.982568	Current
TCGA-BA-A6DL	3	HNSC	M	59	NA	III/IV	D	C2	623	0	623	0	9	8	9	7	0.9253	2.18851	2.39054	17	1.79176	6	1	Current
TCGA-CV-7428	3	HNSC	M	47	III/IV	III/IV	IE	C2	1671	1	1671	1	8	8	8	8	0.7328	NA	2.39548	16	2.97138	21	0.975975	Current
TCGA-CX-A4AQ	2	HNSC	M	56	III/IV	III/IV	IE	C2	1555	0	1555	0	10	9	10	9	0.7004	2.49667	2.40139	21	3.03267	22	0.981117	Ever
TCGA-CV-6938	1	HNSC	M	87	I/II	I/II	IE	C2	144	1	144	0	8	8	8	8	0.5011	3.48748	2.42216	15	2.00971	9	0.914658	Ever
TCGA-CN-6020	1	HNSC	M	58	III/IV	III/IV	F	C2	205	1	205	0	8	7	8	7	0.6348	3.263	2.42814	18	2.35167	11	0.980724	Current
TCGA-D6-6516	3	HNSC	M	69	I/II	III/IV	IE	C2	773	0	773	0	8	8	8	8	0.6988	43.6825	2.43069	20	3.14613	25	0.977401	Ever
TCGA-CR-7373	3	HNSC	M	66	III/IV	III/IV	IE	C2	889	0	889	0	8	9	8	9	0.7069	2.54112	2.43201	53	3.34455	29	0.993245	Ever
TCGA-P3-A5Q6	1	HNSC	M	49	III/IV	III/IV	D	C1	480	1	280	1	9	8	9	7	0.7417	3.002	2.45489	15	0.693147	2	1	Ever
TCGA-DQ-5625	3	HNSC	F	52	NA	I/II	IE	C2	1133	1	1058	1	8	9	8	9	0.6083	4.71486	2.46477	20	2.34665	29	0.696894	Current
TCGA-UF-A71E	3	HNSC	M	63	III/IV	III/IV	D	C2	1504	1	1504	0	8	7	8	6	0.8806	3.62728	2.4702	37	1.03972	3	0.946395	Never
TCGA-CV-7568	1	HNSC	F	48	III/IV	III/IV	D	C2	927	1	927	0	8	8	8	7	0.6126	55.4748	2.48337	18	3.12095	25	0.969579	Ever
TCGA-CV-7411	1	HNSC	F	64	III/IV	III/IV	F	C2	2717	1	2717	0	9	8	9	8	0.6196	2.93454	2.49866	14	1.973	8	0.948813	Current
TCGA-CN-5366	1	HNSC	M	51	III/IV	III/IV	IE/F	C2	360	1	276	1	8	8	8	7	0.6571	2.40787	2.5315	22	2.89761	23	0.924131	Current
TCGA-CV-5436	1	HNSC	M	65	III/IV	III/IV	D	C2	584	1	584	1	9	9	9	8	0.7995	2.36173	2.54833	27	1.73287	6	0.967132	Current
TCGA-CV-6952	1	HNSC	F	65	III/IV	III/IV	IE	C2	185	1	185	0	9	9	9	9	0.7229	4.1576	2.57668	16	2.81841	20	0.940809	Ever
TCGA-CV-A45V	3	HNSC	F	87	III/IV	III/IV	IE/F	C2	32	1	32	0	9	8	8	8	0.6123	2.71787	2.58607	16	1.66746	6	0.930628	Never
TCGA-HD-8635	1	HNSC	F	61	III/IV	III/IV	F	C2	695	0	695	0	8	7	7	7	0.6291	4.97001	2.58985	23	2.14584	9	0.976615	Current
TCGA-QK-AA3K	1	HNSC	M	60	III/IV	III/IV	F	C2	253	0	253	0	9	8	9	8	0.5952	2.37673	2.60452	20	2.82156	18	0.976194	Current
TCGA-IQ-7632	3	HNSC	F	68	III/IV	III/IV	D	C2	441	0	441	0	9	8	9	7	0.5942	1.38087	2.61572	31	NA	0	NA	Ever
TCGA-CQ-5329	1	HNSC	F	46	I/II	III/IV	F	C2	2143	0	2143	0	9	9	9	8	0.6857	0.846673	2.63407	17	2.91249	19	0.989151	Never
TCGA-CV-7104	1	HNSC	F	61	III/IV	III/IV	IE/F	C2	393	1	393	0	8	8	8	8	0.6532	2.49405	2.63842	21	3.2581	26	1	Never
TCGA-IQ-A61H	1	HNSC	M	76	I/II	I/II	D	C1	1138	0	1138	0	7	7	6	6	0.7913	3.44374	2.66497	18	1.09861	3	1	Ever
TCGA-UF-A71D	2	HNSC	F	54	III/IV	III/IV	D	C2	1461	0	1461	0	9	8	8	7	0.7913	10.7288	2.6678	17	1.09861	3	1	Current
TCGA-CV-A45Z	3	HNSC	M	75	I/II	I/II	IE	C2	1466	1	1466	1	8	8	8	8	0.6592	18.5239	2.692	29	3.06243	23	0.976699	Current
TCGA-CN-5370	3	HNSC	M	78	III/IV	I/II	F	C2	259	1	123	1	7	8	7	8	0.5548	2.58928	2.71775	17	3.77109	48	0.974139	Ever
TCGA-CN-A63T	3	HNSC	M	60	III/IV	III/IV	F	C2	225	0	225	0	9	8	9	8	0.6573	6.0596	2.71775	39	2.99573	20	1	Current
TCGA-CR-7393	1	HNSC	M	26	III/IV	I/II	IE/F	C6	993	0	993	0	8	8	8	7	0.5316	0	2.72059	34	4.20333	69	0.99273	Never
TCGA-D6-A4Z9	3	HNSC	M	59	III/IV	III/IV	D	C2	539	0	539	0	9	8	8	8	0.7243	2.25081	2.72341	27	1.09861	3	1	Ever
TCGA-BA-5558	3	HNSC	M	65	NA	III/IV	F	C2	1995	0	1995	0	8	7	8	7	0.6303	3.25714	2.72824	31	2.84146	19	0.965026	Never
TCGA-CQ-A4CE	3	HNSC	F	76	I/II	I/II	D	C2	897	0	897	0	9	8	8	8	0.7019	1.67406	2.73462	22	2.81336	17	0.992991	Never
TCGA-CN-6992	1	HNSC	M	61	III/IV	III/IV	D	C1	1066	0	1066	0	8	7	7	6	0.7872	8.55451	2.73742	19	3.07642	24	0.96802	Current
TCGA-KU-A66S	3	HNSC	F	69	III/IV	III/IV	D	C2	406	1	389	1	8	7	9	8	0.7019	13.0736	2.74926	27	1.73287	6	0.967132	Current
TCGA-CR-6473	3	HNSC	M	68	NA	III/IV	D	C2	1125	0	1125	0	7	6	7	6	0.9104	2.37675	2.7606	21	2.77259	16	1	Ever
TCGA-UF-A7JT	3	HNSC	F	72	III/IV	III/IV	IE	C2	993	1	718	1	8	9	8	9	0.5323	4.77767	2.77676	32	3.4507	36	0.962936	Never
TCGA-CR-7385	2	HNSC	M	42	NA	III/IV	IE	C2	997	0	997	0	7	7	7	7	0.6465	0.934984	2.7807	19	3.56462	36	0.994727	Ever
TCGA-UP-A6WW	1	HNSC	M	58	NA	III/IV	IE	C1	518	0	518	0	8	7	8	7	0.7913	0.979919	2.80161	42	2.54004	13	0.990287	Never
TCGA-CV-A463	2	HNSC	F	82	III/IV	III/IV	D	C2	23	1	23	0	10	9	10	8	0.836	5.19202	2.8227	19	1.03972	3	0.946395	Never
TCGA-CQ-5332	1	HNSC	M	87	III/IV	III/IV	F	C1	317	1	317	0	7	6	6	5	0.8518	3.71728	2.83186	29	2.43079	12	0.978222	Ever
TCGA-F7-A623	1	HNSC	M	70	III/IV	NA	D	C2	616	0	616	0	9	7	8	7	0.6126	4.46407	2.8428	50	1.60944	5	1	Current
TCGA-CN-6989	1	HNSC	M	64	III/IV	III/IV	F	C1	980	1	436	1	7	7	7	7	0.607	2.45401	2.8455	27	3.42473	36	0.955689	Current
TCGA-CV-7440	3	HNSC	M	38	I/II	I/II	F	C2	675	1	675	0	9	8	8	7	0.6011	5.65241	2.84977	73	1.33218	4	0.960964	Current
TCGA-TN-A7HJ	2	HNSC	M	51	III/IV	III/IV	D	C2	403	0	403	0	9	7	9	7	0.6573	2.65787	2.86303	21	0	1	NA	Never
TCGA-CN-6019	1	HNSC	M	61	III/IV	III/IV	F	C6	1038	0	1038	0	7	6	7	6	0.5361	3.49971	2.86513	20	3.30878	28	0.99297	Ever
TCGA-MT-A7BN	1	HNSC	M	74	III/IV	III/IV	IE/F	C1	469	0	179	1	7	7	8	7	0.6306	1.45238	2.87973	25	1.60944	5	1	Never
TCGA-CV-7252	1	HNSC	F	62	III/IV	III/IV	F	C2	151	1	151	1	9	9	9	8	0.6153	5.33467	2.9148	32	1.55958	5	0.969022	Never
TCGA-CQ-5334	1	HNSC	M	87	III/IV	III/IV	IE	C2	129	1	50	1	8	9	8	9	0.5455	4.67074	2.93144	31	3.44461	38	0.946949	Ever
TCGA-CR-7380	1	HNSC	M	58	III/IV	III/IV	F	C2	606	1	561	1	9	8	8	8	0.6872	2.4472	2.9574	36	2.89037	18	1	Never
TCGA-H7-A6C4	3	HNSC	F	35	III/IV	III/IV	IE/F	C2	414	0	235	1	9	9	9	9	0.7762	0.798333	2.97665	23	1.33218	4	0.960964	Current
TCGA-CV-5978	1	HNSC	F	53	III/IV	III/IV	F	C2	215	1	215	1	6	6	6	6	0.5233	4.41072	2.98537	29	2.54004	13	0.990287	Current
TCGA-BA-5555	1	HNSC	M	54	III/IV	III/IV	D	C2	520	0	248	1	10	9	10	9	0.6952	3.51477	2.98813	26	2.62505	15	0.96935	Ever
TCGA-QK-A8Z7	2	HNSC	M	59	III/IV	III/IV	D	C1	392	0	392	0	8	6	8	6	0.7913	3.65515	2.98821	23	1.33218	4	0.960964	Current
TCGA-CN-6996	1	HNSC	F	58	III/IV	III/IV	IE	C2	530	1	350	1	8	9	8	9	0.5507	1.33481	2.99441	99	3.88918	52	0.984293	Never
TCGA-CV-A461	3	HNSC	M	65	NA	III/IV	IE	C2	2064	1	2064	0	9	9	9	9	0.6405	14.3221	3.00181	31	3.13113	39	0.854669	Current
TCGA-HD-7831	1	HNSC	M	74	III/IV	III/IV	F	C1	667	0	667	1	8	7	7	7	0.6235	0.787702	3.00452	53	1.32966	4	0.959148	Never
TCGA-D6-6826	3	HNSC	F	64	III/IV	III/IV	F	C1	348	1	348	0	6	6	6	6	0.5399	2.55426	3.00492	39	3.2684	31	0.951781	Never
TCGA-F7-A624	1	HNSC	M	73	I/II	NA	IE	C2	378	0	378	0	8	9	8	9	0.5792	74.5579	3.00989	75	3.34405	39	0.912786	Never
TCGA-QK-A6VC	3	HNSC	F	62	III/IV	III/IV	IE	C2	600	0	600	0	9	9	9	9	0.7031	4.85598	3.01064	24	2.36938	11	0.988109	Ever
TCGA-CN-A497	3	HNSC	M	63	III/IV	III/IV	F	C1	1065	0	1065	0	8	7	8	7	0.7019	9.53123	3.01253	51	2.16396	9	0.984859	Ever
TCGA-CV-A6JZ	3	HNSC	M	68	I/II	III/IV	IE	C2	714	0	393	1	9	9	9	9	0.4941	2.49792	3.02089	29	3.35454	37	0.928998	Current
TCGA-CR-6474	3	HNSC	M	51	III/IV	III/IV	F	C1	564	1	220	1	8	8	8	7	0.5317	2.44191	3.03816	42	3.15804	25	0.9811	Current
TCGA-D6-A4ZB	2	HNSC	M	61	III/IV	III/IV	F	C2	376	0	376	0	9	8	9	7	0.6441	4.50718	3.04217	33	0.693147	2	1	Current
TCGA-CV-7178	1	HNSC	F	64	III/IV	III/IV	IE/F	C2	2166	1	2166	1	9	9	9	8	0.5904	2.78891	3.04339	31	3.42203	37	0.947689	Ever
TCGA-BB-4228	3	HNSC	M	50	III/IV	I/II	D	C1	559	0	559	0	7	6	7	6	0.8361	0.897797	3.0495	46	3.37644	31	0.983243	Current
TCGA-BA-A4IH	1	HNSC	M	57	III/IV	III/IV	D	C2	622	0	622	0	9	8	9	8	0.8211	1.23369	3.07438	50	2.33488	15	0.8622	Ever
TCGA-CR-7372	1	HNSC	M	45	I/II	I/II	D	C2	759	0	759	0	8	7	8	7	0.6333	1.16613	3.08466	30	2.63906	14	1	Never
TCGA-CV-7438	1	HNSC	F	87	I/II	I/II	F	C2	194	1	194	1	8	8	8	8	0.66	2.43985	3.09441	51	2.47635	13	0.965459	Never
TCGA-CV-7095	3	HNSC	F	87	I/II	III/IV	D	C2	572	1	572	0	9	7	8	7	0.6661	5.66753	3.10351	25	1.90615	7	0.97957	Ever
TCGA-CR-7382	1	HNSC	M	49	III/IV	III/IV	F	C2	796	0	614	1	7	8	7	8	0.3621	2.13927	3.11176	27	3.93261	54	0.985868	Never
TCGA-CQ-5331	3	HNSC	F	73	NA	III/IV	IE	C2	1399	0	1399	0	9	9	9	9	0.5044	3.52009	3.1129	71	3.56575	50	0.911484	Ever
TCGA-CR-7377	1	HNSC	M	58	III/IV	III/IV	IE/F	C2	279	1	279	0	9	9	9	9	0.4572	2.67377	3.1241	59	4.25034	78	0.975585	Current
TCGA-CQ-6223	3	HNSC	M	69	I/II	III/IV	IE	C2	1428	0	1428	0	9	8	9	8	0.7286	2.2627	3.12581	26	2.04319	8	0.982568	Ever
TCGA-CV-6948	3	HNSC	F	79	III/IV	III/IV	IE	C1	1289	1	1289	0	8	7	8	7	0.8419	4.78717	3.12618	56	3.43652	32	0.991571	NA
TCGA-CR-6471	1	HNSC	M	58	III/IV	III/IV	IE/F	C2	1202	1	498	1	9	9	8	8	0.624	3.22116	3.13147	33	4.01823	62	0.973612	Current
TCGA-CR-6491	3	HNSC	M	60	III/IV	III/IV	D	C2	693	0	499	1	9	8	9	8	0.8323	3.10397	3.13475	36	2.48491	12	1	Current
TCGA-BA-A4II	3	HNSC	M	46	I/II	I/II	F	C2	918	0	197	1	8	7	8	7	0.8009	2.35741	3.14996	37	1.97225	8	0.94845	Ever
TCGA-D6-6515	3	HNSC	F	82	I/II	I/II	IE	C2	403	1	195	1	8	9	8	9	0.395	1.03582	3.15827	34	3.8222	52	0.96734	Never
TCGA-QK-A8Z8	1	HNSC	F	60	III/IV	III/IV	D	C2	171	1	171	1	10	8	10	8	0.7466	9.74875	3.16954	35	2.3979	11	1	Current
TCGA-IQ-A61I	2	HNSC	M	63	III/IV	III/IV	IE	C2	2	1	2	0	9	8	9	8	0.7195	3.11569	3.17225	30	2.87148	18	0.993463	Never
TCGA-CV-6934	1	HNSC	F	66	III/IV	III/IV	F	C2	65	1	65	1	8	8	8	8	0.5649	2.37216	3.19324	37	3.88049	54	0.972801	Current
TCGA-CR-7383	1	HNSC	F	79	I/II	I/II	D	C2	521	1	454	1	8	8	8	8	0.5826	2.79478	3.20822	41	3.08785	24	0.971616	Current
TCGA-BA-5556	1	HNSC	F	58	I/II	I/II	IE	C2	725	0	725	0	8	9	8	9	0.5156	3.39074	3.22412	53	4.18299	71	0.981306	Ever
TCGA-CN-A498	2	HNSC	F	61	III/IV	I/II	IE/F	C2	773	1	186	1	9	8	9	8	0.8719	3.0201	3.23375	34	1.52847	7	0.785476	Ever
TCGA-CV-6935	1	HNSC	M	67	III/IV	III/IV	F	C1	295	1	295	1	7	6	7	6	0.8595	5.67428	3.25067	42	1.74787	6	0.975504	Current
TCGA-CN-5355	1	HNSC	M	64	III/IV	III/IV	D	C1	1278	0	1278	0	8	8	8	7	0.6654	2.53255	3.26465	70	2.3979	11	1	Current
TCGA-BA-5151	3	HNSC	M	72	III/IV	III/IV	F	C2	722	0	517	1	8	7	8	7	0.7226	1.78162	3.27035	69	3.84232	47	0.997967	Ever
TCGA-CQ-7071	3	HNSC	F	76	III/IV	III/IV	IE/F	C2	1311	0	1311	0	8	8	8	8	0.7129	11.7512	3.30022	46	2.61563	14	0.991123	Never
TCGA-H7-A76A	2	HNSC	M	57	NA	III/IV	IE	C2	637	0	637	0	8	8	8	8	0.3732	1.62048	3.31167	116	3.97009	54	0.995263	Ever
TCGA-CR-7395	1	HNSC	F	80	I/II	I/II	IE/F	C2	930	0	930	0	8	8	8	9	0.4612	3.35429	3.31246	56	3.49298	37	0.967339	Ever
TCGA-TN-A7HI	2	HNSC	M	56	III/IV	I/II	IE	C2	412	0	412	0	8	7	8	7	0.725	1.35412	3.31524	34	2.35985	13	0.920037	Current
TCGA-CV-7434	3	HNSC	M	64	III/IV	III/IV	F	C2	218	1	218	0	8	9	7	9	0.8074	2.38383	3.3225	42	0.693147	2	1	Ever
TCGA-CN-A6UY	1	HNSC	M	57	III/IV	III/IV	IE	C2	713	0	713	0	9	9	9	9	0.7792	0.887211	3.33048	34	3.64782	41	0.982294	Ever
TCGA-DQ-5631	1	HNSC	M	52	NA	III/IV	D	C1	548	1	447	1	8	7	8	7	0.7941	2.15172	3.33497	62	2.04319	8	0.982568	Ever
TCGA-CV-A45T	2	HNSC	F	64	I/II	I/II	IE	C2	4856	1	4856	0	9	9	9	9	0.4288	0.25514	3.33865	44	3.74282	51	0.951929	Ever
TCGA-F7-A620	3	HNSC	M	47	III/IV	NA	IE	C2	543	0	543	0	9	10	9	10	0.6879	1.27627	3.33972	72	2.63906	14	1	Current
TCGA-D6-A6EO	1	HNSC	M	44	III/IV	III/IV	D	C2	759	0	759	0	9	8	9	7	0.9227	2.12079	3.35005	34	0.693147	2	1	Ever
TCGA-T2-A6WX	3	HNSC	F	73	NA	III/IV	IE	C2	209	1	209	1	8	9	8	9	0.6467	4.61423	3.35027	46	3.54858	37	0.982737	Never
TCGA-HD-7753	1	HNSC	M	62	I/II	I/II	F	C2	866	0	866	0	8	8	8	8	0.7591	2.64546	3.36937	47	2.8571	18	0.98849	Current
TCGA-TN-A7HL	3	HNSC	M	59	III/IV	III/IV	IE	C2	619	0	619	0	8	8	8	8	0.5606	15.4035	3.38005	66	3.86021	50	0.986755	Ever
TCGA-BA-A8YP	1	HNSC	M	50	III/IV	III/IV	F	C1	499	0	499	0	7	6	7	6	0.7749	3.67648	3.38263	64	2.30259	10	1	Current
TCGA-BA-A6DI	3	HNSC	M	62	NA	III/IV	D	C2	336	1	266	1	9	9	9	8	0.8806	2.6665	3.38449	38	1.38629	4	1	Current
TCGA-UF-A718	1	HNSC	M	62	III/IV	III/IV	IE/F	C2	1971	0	1971	0	9	8	9	8	0.6573	1.46712	3.39079	59	2.73634	16	0.986926	Current
TCGA-CV-7235	1	HNSC	M	67	I/II	III/IV	IE/F	C2	2347	0	2347	0	9	9	9	9	0.6818	3.209	3.39248	42	2.94812	22	0.953762	Ever
TCGA-BA-6871	1	HNSC	M	75	NA	III/IV	D	C2	108	1	108	1	8	8	8	8	0.817	3.62577	3.39754	53	3.23848	28	0.971873	Ever
TCGA-BA-A6DD	2	HNSC	M	44	III/IV	III/IV	IE	C2	173	1	96	1	9	8	9	8	0.6923	1.56337	3.40967	71	2.92069	20	0.974949	Current
TCGA-CR-6482	2	HNSC	M	62	NA	III/IV	IE	C2	345	0	345	0	9	9	9	9	0.508	0.986139	3.42691	48	4.03412	68	0.956063	Ever
TCGA-CQ-6228	2	HNSC	F	71	III/IV	III/IV	F	C2	456	1	273	1	8	6	7	6	0.812	2.87105	3.46789	42	1.60944	5	1	Current
TCGA-4P-AA8J	1	HNSC	M	66	III/IV	III/IV	IE/F	C2	102	0	102	0	8	8	8	7	0.6184	3.07663	3.48663	60	3.24449	26	0.995825	NA
TCGA-CR-6480	3	HNSC	M	53	NA	III/IV	IE	C2	362	0	362	0	9	9	9	8	0.7935	2.50462	3.49416	53	3.12029	23	0.995151	Never
TCGA-BA-5152	3	HNSC	M	56	III/IV	III/IV	IE/F	C2	1288	0	1288	0	8	8	8	8	0.5059	11.6373	3.50299	61	3.94928	61	0.960691	Never
TCGA-CN-6017	1	HNSC	M	55	III/IV	III/IV	IE/F	C2	853	1	853	0	9	9	9	10	0.3034	0.0609774	3.50598	281	4.12902	69	0.97518	Ever
TCGA-UF-A71B	3	HNSC	M	50	III/IV	III/IV	F	C2	1506	0	1506	0	8	7	8	6	0.6573	3.41851	3.50827	77	1.94591	7	1	Current
TCGA-CV-7263	1	HNSC	M	64	I/II	I/II	IE/F	C1	560	1	560	1	8	7	8	7	0.5422	2.84018	3.52302	79	3.30878	28	0.99297	Ever
TCGA-MZ-A6I9	2	HNSC	M	68	NA	III/IV	D	C1	489	1	246	1	8	7	8	6	0.7466	0.741241	3.54929	46	2.8571	18	0.98849	Ever
TCGA-CN-5363	3	HNSC	M	48	III/IV	III/IV	D	C2	253	1	53	1	9	9	9	9	0.6496	4.32298	3.55419	66	2.94123	20	0.981807	Current
TCGA-CV-7435	1	HNSC	F	57	III/IV	III/IV	F	C2	4680	1	4680	0	8	7	8	7	0.5335	2.21795	3.56631	64	3.30878	28	0.99297	Current
TCGA-CN-4723	1	HNSC	M	67	III/IV	III/IV	D	C2	1699	0	1699	0	8	8	8	8	0.6592	19.7143	3.58661	92	3.34771	34	0.949337	Ever
TCGA-CV-6936	1	HNSC	M	68	III/IV	III/IV	D	C2	166	1	157	1	10	9	9	8	0.7775	6.86612	3.59498	88	2.83413	19	0.962535	Current
TCGA-CN-4735	1	HNSC	M	52	III/IV	III/IV	IE/F	C2	1737	0	1737	0	8	7	8	7	0.6546	3.36971	3.59602	73	3.59515	38	0.988334	Current
TCGA-CV-7415	3	HNSC	M	60	III/IV	III/IV	IE	C2	695	1	695	1	9	10	9	10	0.6276	1.9345	3.63471	65	3.26314	28	0.979273	NA
TCGA-HD-7754	1	HNSC	M	69	III/IV	III/IV	D	C1	783	0	783	0	7	5	6	5	0.7302	1.54632	3.64206	72	2.81336	17	0.992991	Ever
TCGA-HD-7229	3	HNSC	M	60	III/IV	III/IV	IE	C2	1027	0	162	1	9	9	8	9	0.7521	4.01204	3.64263	51	2.69801	16	0.973102	Ever
TCGA-UF-A7JJ	2	HNSC	M	68	III/IV	III/IV	IE/F	C2	549	0	549	0	8	8	9	8	0.4415	2.2059	3.65042	119	3.03912	23	0.969262	Current
TCGA-CQ-5323	3	HNSC	M	82	I/II	III/IV	D	C2	1466	0	1466	0	9	9	9	8	0.7773	1.54588	3.67352	94	2.92069	20	0.974949	Ever
TCGA-CN-6023	2	HNSC	M	73	III/IV	III/IV	IE	C2	1584	0	1584	0	8	9	8	9	0.6406	2.83705	3.68146	111	2.92077	46	0.762875	Ever
TCGA-CV-5443	2	HNSC	M	63	III/IV	III/IV	IE	C2	2784	0	2784	0	6	7	6	7	0.6664	1.19863	3.68165	172	3.26633	28	0.980231	Current
TCGA-CR-7370	1	HNSC	F	72	NA	I/II	D	C1	105	0	105	0	7	7	6	7	0.7867	13.1826	3.68569	70	3.14613	25	0.977401	Ever
TCGA-CN-A6V1	2	HNSC	M	59	III/IV	III/IV	IE	C2	603	0	603	0	9	9	10	10	0.4122	6.11023	3.68818	56	4.81246	134	0.982567	Never
TCGA-CN-4740	1	HNSC	F	79	III/IV	III/IV	F	C1	839	1	224	1	7	7	7	6	0.4104	3.48043	3.69017	59	3.73599	46	0.975801	Ever
TCGA-CV-5971	1	HNSC	M	60	III/IV	III/IV	F	C1	701	0	701	0	8	7	8	7	0.4156	0.243909	3.70732	63	3.5257	36	0.983864	Current
TCGA-CX-7219	1	HNSC	M	47	III/IV	III/IV	F	C2	1045	0	1045	0	7	7	7	7	0.6096	2.76059	3.7408	62	3.40493	32	0.982455	Current
TCGA-CN-A6V3	3	HNSC	M	61	III/IV	III/IV	IE	C2	742	0	742	0	9	8	9	8	0.7466	5.72667	3.76077	65	2.19722	9	1	Ever
TCGA-BA-6869	3	HNSC	M	62	III/IV	III/IV	F	C1	644	0	644	0	9	8	9	8	0.7758	12.2356	3.80711	54	2.30259	10	1	Current
TCGA-BB-4217	2	HNSC	M	68	III/IV	III/IV	IE/F	C1	187	0	187	0	9	8	9	8	0.3242	0.73408	3.8779	82	5.06016	164	0.992215	Current
TCGA-CV-5970	1	HNSC	M	59	III/IV	III/IV	F	C2	406	1	406	1	8	7	8	7	0.7014	4.62762	3.88066	71	2.19722	9	1	Ever
TCGA-CN-4738	1	HNSC	M	53	III/IV	III/IV	IE/F	C2	436	1	436	0	8	8	8	8	0.5833	2.2328	3.91859	77	3.37189	36	0.940944	Current
TCGA-P3-A6SW	2	HNSC	M	50	III/IV	III/IV	IE	C2	1120	0	1120	0	9	10	9	10	0.7526	2.31367	3.92384	88	2.8571	18	0.98849	Current
TCGA-BB-4223	2	HNSC	M	48	III/IV	III/IV	IE	C2	3221	0	3221	0	7	7	7	7	0.7473	3.52542	3.93692	76	3.84126	59	0.942055	Never
TCGA-D6-6824	1	HNSC	M	61	III/IV	III/IV	F	C2	77	0	77	0	8	7	8	7	0.5612	1.16329	3.9376	78	3.87974	52	0.981903	Current
TCGA-CR-7371	3	HNSC	F	45	III/IV	III/IV	F	C1	94	1	94	0	8	7	7	7	0.5618	7.16927	3.93869	74	3.98244	56	0.989339	Current
TCGA-MT-A67D	3	HNSC	M	55	I/II	I/II	F	C2	56	0	56	0	9	8	9	8	0.7098	2.38201	3.94201	103	2.87148	18	0.993463	Current
TCGA-CV-7261	1	HNSC	M	57	III/IV	III/IV	F	C1	1512	0	1512	0	8	7	8	7	0.7092	2.80751	3.95237	62	1.60944	5	1	Current
TCGA-CR-7391	3	HNSC	F	36	I/II	I/II	IE/F	C2	913	0	913	0	8	8	8	8	0.4728	0.117239	3.95405	75	3.84272	49	0.987384	Ever
TCGA-CV-5430	2	HNSC	M	61	III/IV	III/IV	IE	C2	4241	0	783	1	8	7	8	7	0.7151	3.41819	3.9567	75	3.46799	33	0.991845	Ever
TCGA-CV-6959	3	HNSC	M	48	III/IV	III/IV	F	C2	256	1	103	1	8	8	8	8	0.6355	1.48575	3.95957	115	2.52321	13	0.983727	Never
TCGA-CV-A468	3	HNSC	M	42	III/IV	III/IV	IE/F	C2	464	1	464	0	9	8	9	8	0.4677	8.98174	3.97037	73	3.71595	45	0.976169	Current
TCGA-T3-A92M	1	HNSC	M	52	III/IV	III/IV	IE	C2	417	0	417	1	9	8	9	8	0.67	8.33752	4.00074	108	3.48559	33	0.996877	Current
TCGA-CV-7424	2	HNSC	M	67	III/IV	III/IV	IE/F	C1	453	1	453	1	8	8	8	7	0.7108	4.55428	4.00144	135	3.04073	22	0.983722	Ever
TCGA-CN-5369	3	HNSC	F	90	III/IV	III/IV	IE/F	C2	380	1	380	0	8	8	8	8	0.4301	10.8493	4.01842	174	3.55205	42	0.950338	Current
TCGA-UF-A7JD	1	HNSC	M	71	III/IV	III/IV	F	C1	739	1	739	0	7	6	7	6	0.7019	2.71302	4.02328	85	0.693147	2	1	Current
TCGA-DQ-5624	1	HNSC	F	43	NA	III/IV	F	C2	1778	0	1778	0	8	7	8	7	0.6708	2.0254	4.02554	81	2.94162	20	0.981936	Never
TCGA-CN-6013	3	HNSC	M	56	III/IV	III/IV	IE	C2	727	1	323	1	8	9	9	9	0.5881	4.82236	4.03365	114	3.83507	51	0.975392	Never
TCGA-CN-4733	1	HNSC	M	61	III/IV	I/II	IE/F	C2	1586	0	1586	0	9	10	9	10	0.2795	0.499518	4.0484	410	4.67833	114	0.987783	Never
TCGA-CR-7369	1	HNSC	M	59	III/IV	III/IV	D	C2	1090	1	1090	0	8	7	8	7	0.6614	1.9077	4.08028	92	2.54004	13	0.990287	Current
TCGA-CV-A460	3	HNSC	M	72	I/II	III/IV	IE	C2	1838	1	1425	1	7	7	7	7	0.6015	1.84953	4.08408	112	3.24395	29	0.963369	Ever
TCGA-CR-7368	1	HNSC	M	54	III/IV	III/IV	D	C2	1245	0	1245	0	9	8	9	8	0.7859	5.41461	4.10522	100	3.29943	30	0.970078	Ever
TCGA-CN-4722	1	HNSC	F	61	I/II	I/II	F	C1	1483	0	1483	0	8	7	8	7	0.5697	NA	4.1094	72	3.57832	37	0.990973	Current
TCGA-CN-4742	1	HNSC	F	48	III/IV	III/IV	F	C2	397	1	397	1	8	7	8	7	0.5663	1.78889	4.12409	115	2.94444	19	1	Current
TCGA-CN-A6V6	2	HNSC	M	59	III/IV	III/IV	IE	C2	635	0	635	0	8	8	8	9	0.6871	1.66161	4.12438	94	3.377	37	0.935219	Ever
TCGA-CN-4729	3	HNSC	M	73	III/IV	III/IV	F	C1	392	0	392	0	9	8	8	8	0.6617	3.17885	4.13834	98	3.01495	21	0.990286	Ever
TCGA-CV-6939	1	HNSC	M	60	III/IV	III/IV	IE/F	C1	666	1	666	1	8	8	8	8	0.6258	0.920043	4.14023	97	3.52081	37	0.975044	Never
TCGA-DQ-7591	1	HNSC	M	62	NA	III/IV	IE	C2	622	0	622	0	9	8	9	8	0.7646	0.965842	4.15472	104	3.44425	34	0.976715	Ever
TCGA-CR-7364	3	HNSC	M	66	III/IV	III/IV	D	C1	1435	0	1435	0	7	6	7	6	0.7532	11.7396	4.18307	101	2.77259	16	1	Current
TCGA-CN-5356	1	HNSC	M	56	III/IV	III/IV	D	C1	1409	0	1409	0	8	7	8	7	0.6448	8.78327	4.19187	99	2.63906	14	1	Current
TCGA-BA-5559	3	HNSC	M	71	NA	III/IV	IE	C2	2083	1	1614	1	8	8	8	9	0.6862	1.63159	4.24172	293	4.54387	120	0.949113	Never
TCGA-CR-6492	3	HNSC	M	78	III/IV	III/IV	D	C2	479	0	479	0	9	8	8	8	0.6229	1.41383	4.24289	89	2.68954	16	0.970045	Current
TCGA-BA-5153	3	HNSC	M	51	NA	III/IV	IE	C1	1762	1	1522	1	8	8	8	8	0.8111	1.01205	4.25669	124	3.85964	57	0.954635	Never
TCGA-CN-6012	2	HNSC	M	66	III/IV	III/IV	IE/F	C2	1460	0	1460	0	8	8	8	8	0.7367	3.17923	4.25937	245	3.17805	24	1	Current
TCGA-CR-5243	1	HNSC	M	51	NA	III/IV	D	C2	2562	0	2562	0	9	8	9	8	0.6936	1.37827	4.30989	181	4.23681	74	0.984374	Never
TCGA-CR-7379	3	HNSC	F	78	III/IV	III/IV	F	C1	1036	0	1036	0	7	7	7	6	0.5043	2.97093	4.324	107	1.79176	6	1	Ever
TCGA-CR-5249	2	HNSC	F	35	I/II	I/II	IE	C6	1152	0	1152	0	9	9	9	9	0.6762	0.592739	4.33619	114	4.573	101	0.990874	Never
TCGA-CR-7394	3	HNSC	M	70	III/IV	III/IV	IE/F	C2	1346	0	1346	0	8	9	8	9	0.3811	3.60785	4.41029	217	3.87354	56	0.962286	Current
TCGA-BB-4225	2	HNSC	M	73	NA	III/IV	IE	C2	146	0	146	0	9	8	9	8	0.7352	1.48319	4.41088	176	4.7567	125	0.985168	Ever
TCGA-HD-A6HZ	1	HNSC	F	79	III/IV	I/II	F	C1	111	0	111	0	8	7	8	8	0.6081	2.05245	4.43472	141	3.12029	23	0.995151	Never
TCGA-CN-5360	1	HNSC	M	68	III/IV	III/IV	IE/F	C2	2169	0	2169	0	7	8	7	8	0.6051	13.2603	4.44344	204	2.93837	47	0.763184	Current
TCGA-CN-6018	3	HNSC	F	85	III/IV	III/IV	F	C2	580	1	580	0	9	9	8	8	0.5406	2.64659	4.44488	175	3.11323	25	0.96718	Never
TCGA-F7-7848	2	HNSC	M	47	III/IV	III/IV	IE/F	C1	1131	0	1131	0	7	6	7	6	0.6357	8.09928	4.45144	126	2.99982	24	0.943916	Current
TCGA-CR-5250	2	HNSC	M	71	NA	I/II	D	C3	799	0	799	0	9	8	8	7	0.7746	0.865102	4.46856	128	3.91197	51	0.994949	Current
TCGA-CR-7367	1	HNSC	M	52	III/IV	III/IV	F	C1	1440	0	1440	0	7	6	7	6	0.5696	4.11202	4.47899	153	2.78779	17	0.983967	Current
TCGA-CR-6487	2	HNSC	M	50	I/II	I/II	IE	C2	234	0	234	0	9	10	9	10	0.507	3.31336	4.49452	187	4.82758	149	0.964754	Ever
TCGA-CV-A45Y	1	HNSC	M	61	III/IV	III/IV	IE/F	C2	2703	1	2318	1	8	8	8	8	0.5382	1.67219	4.49499	179	2.90094	23	0.925194	Ever
TCGA-CR-7376	1	HNSC	M	83	III/IV	I/II	IE/F	C1	972	0	972	0	7	8	7	8	0.3605	1.42221	4.51194	159	4.23086	97	0.924837	Ever
TCGA-D6-A74Q	3	HNSC	M	67	III/IV	III/IV	IE/F	C2	710	0	710	0	9	8	9	8	0.7913	10.3979	4.52845	169	2.19722	9	1	Ever
TCGA-CV-5431	2	HNSC	M	73	III/IV	III/IV	IE/F	C1	522	1	522	0	8	8	8	8	0.5022	NA	4.5383	276	3.66452	42	0.98043	Ever
TCGA-CQ-5325	2	HNSC	M	65	I/II	I/II	IE	C2	654	1	204	1	8	10	8	10	0.3776	1.44792	4.56875	181	3.55175	37	0.983614	Ever
TCGA-CV-6942	1	HNSC	F	73	I/II	I/II	IE/F	C2	4282	0	4282	0	8	9	8	9	0.568	5.65474	4.58898	204	2.52381	19	0.857144	Never
TCGA-CR-7392	2	HNSC	F	67	III/IV	III/IV	IE/F	C2	1425	0	1425	0	8	9	8	9	0.3832	0.458696	4.59308	226	3.75788	47	0.976034	Ever
TCGA-CR-6484	3	HNSC	F	67	III/IV	III/IV	F	C2	354	0	354	0	8	9	8	9	0.4245	6.1325	4.62484	183	3.31441	31	0.965179	Never
TCGA-CV-6953	2	HNSC	F	80	III/IV	III/IV	IE/F	C1	1641	1	1521	1	7	6	6	5	0.5896	2.88654	4.65163	204	2.47996	13	0.966863	Never
TCGA-CV-6943	3	HNSC	M	74	III/IV	III/IV	IE/F	C2	602	1	602	1	8	9	8	9	0.3333	1.26651	4.65361	202	4.45808	107	0.954042	Ever
TCGA-D6-6517	1	HNSC	M	59	III/IV	III/IV	F	C1	292	0	161	1	8	8	8	8	0.6256	1.76394	4.66435	173	3.01495	21	0.990286	Ever
TCGA-CN-6021	3	HNSC	F	63	NA	III/IV	D	C1	276	1	276	1	8	6	7	6	0.6823	7.48359	4.66492	168	2.77259	16	1	Ever
TCGA-CR-6467	2	HNSC	M	59	III/IV	III/IV	IE	C2	1777	0	1777	0	8	7	8	7	0.7151	0.940368	4.67961	183	4.29472	105	0.922809	Ever
TCGA-T2-A6X0	2	HNSC	M	49	NA	III/IV	IE	C2	216	0	216	0	8	8	8	8	0.7112	1.35846	4.70236	183	3.32847	29	0.98847	Ever
TCGA-CR-6478	3	HNSC	F	66	NA	III/IV	IE	C2	183	1	183	0	8	9	8	9	0.4843	2.43037	4.70692	209	3.90578	62	0.946367	Ever
TCGA-CN-4739	3	HNSC	M	71	III/IV	III/IV	D	C1	1394	1	1302	1	8	7	8	7	0.5842	5.07958	4.79672	226	3.45616	35	0.972103	Ever
TCGA-CN-5358	1	HNSC	M	60	I/II	III/IV	F	C1	261	1	145	1	7	7	8	8	0.5271	0.829795	4.79692	421	4.61387	112	0.977826	Ever
TCGA-CR-7404	2	HNSC	M	53	NA	III/IV	IE	C2	1472	0	234	1	7	7	7	7	0.5233	2.91465	4.8173	174	4.08815	60	0.998486	Never
TCGA-CV-7101	2	HNSC	M	80	I/II	I/II	IE/F	C1	160	1	160	0	8	7	8	7	0.6679	4.45487	4.86629	304	2.58857	14	0.98087	Current
TCGA-CR-7374	2	HNSC	F	67	NA	I/II	D	C2	30	0	30	0	10	8	9	8	0.7887	8.38721	4.86726	296	3.40493	32	0.982455	Current
TCGA-CR-5248	2	HNSC	M	53	NA	III/IV	IE	C2	1663	0	936	1	7	8	8	8	0.559	8.31631	4.90525	266	4.25275	75	0.985005	Current
TCGA-CV-7248	2	HNSC	F	63	III/IV	III/IV	IE/F	C1	521	1	521	0	8	7	8	7	0.588	7.16549	4.91627	303	3.54858	38	0.975532	Current
TCGA-CR-7389	1	HNSC	M	55	NA	III/IV	F	C2	392	0	392	0	10	9	10	9	0.6495	2.31933	4.91941	295	3.13133	24	0.985299	Current
TCGA-CR-6470	2	HNSC	M	38	I/II	III/IV	IE	C2	1521	0	1521	0	8	8	8	8	0.5756	0.997305	4.92113	180	4.10496	64	0.987034	Never
TCGA-CV-A45W	2	HNSC	M	75	I/II	III/IV	IE/F	C2	1398	1	1398	0	8	8	7	8	0.6507	15.4408	4.94849	347	3.01464	23	0.961455	Current
TCGA-CN-6010	2	HNSC	M	53	III/IV	III/IV	D	C1	1523	0	540	1	8	8	8	8	0.7581	3.79583	4.96619	210	2.56495	13	1	Current
TCGA-CR-6481	2	HNSC	M	47	NA	III/IV	IE	C2	311	0	311	0	8	8	8	8	0.42	12.253	4.97669	268	4.70144	125	0.973723	Never
TCGA-MZ-A5BI	3	HNSC	M	53	NA	III/IV	IE	C2	217	1	217	0	8	9	9	9	0.5844	0.85458	4.98117	270	0.591405	29	0.175632	NA
TCGA-QK-A8ZB	2	HNSC	M	68	III/IV	III/IV	F	C2	542	0	542	0	9	7	8	7	0.7466	2.67684	5.19733	298	1.38629	4	1	Ever
TCGA-CV-7242	2	HNSC	F	60	I/II	III/IV	IE	C2	1095	0	1095	0	9	8	9	8	0.7189	7.68612	5.31271	318	3.87599	54	0.971672	Ever
TCGA-CX-7085	3	HNSC	F	77	I/II	III/IV	IE/F	C1	321	0	92	1	8	8	8	8	0.3336	2.91325	5.31499	432	3.93656	53	0.991504	Ever
TCGA-CR-7388	3	HNSC	F	70	NA	III/IV	F	C1	823	1	334	1	8	7	8	7	0.5422	17.4172	5.36928	312	3.09104	22	1	Current
TCGA-CR-7402	2	HNSC	M	68	NA	III/IV	D	C1	911	0	911	0	9	9	9	8	0.6692	24.833	5.37134	422	3.0231	24	0.951241	Current
TCGA-BA-6870	2	HNSC	F	60	NA	III/IV	D	C2	451	1	451	0	10	9	10	9	0.5002	2.135	5.41705	408	2.67012	15	0.985993	Current
TCGA-BA-4074	3	HNSC	M	69	III/IV	III/IV	F	C2	462	1	396	1	8	7	8	7	0.7216	3.42142	NA	NA	1.56071	5	0.969724	Current
TCGA-BA-5149	1	HNSC	M	47	III/IV	III/IV	D	C2	806	1	389	1	8	8	8	8	0.6343	2.92404	NA	NA	NA	NA	NA	Current
TCGA-BA-5557	3	HNSC	F	41	III/IV	III/IV	F	C1	623	0	623	0	6	6	6	6	0.399	1.01694	NA	NA	2.55751	15	0.944409	Never
TCGA-BA-7269	1	HNSC	M	61	III/IV	III/IV	IE/F	C1	1273	0	1273	0	8	6	8	6	0.7917	2.23205	NA	NA	0	1	NA	Current
TCGA-BA-A6D8	1	HNSC	M	59	III/IV	III/IV	D	C1	850	0	849	1	7	6	7	5	0.7913	2.96417	NA	NA	NA	0	NA	Ever
TCGA-BA-A6DA	3	HNSC	F	41	III/IV	III/IV	D	C2	351	0	351	0	9	8	8	7	0.6573	17.6699	NA	NA	NA	0	NA	Current
TCGA-BB-4224	3	HNSC	M	52	III/IV	III/IV	D	C2	278	0	175	1	9	7	8	6	0.8356	1.86937	NA	NA	0.410116	2	0.591673	Never
TCGA-BB-4227	1	HNSC	M	66	III/IV	III/IV	D	C1	134	0	85	1	7	6	7	5	0.8174	5.66831	NA	NA	1.60944	5	1	Ever
TCGA-BB-7861	2	HNSC	M	56	III/IV	III/IV	IE	C2	682	0	682	0	7	8	7	8	0.4742	NA	NA	NA	NA	NA	NA	Current
TCGA-BB-7862	1	HNSC	M	67	III/IV	III/IV	D	C1	1117	0	1117	0	7	6	7	5	0.8202	NA	NA	NA	NA	NA	NA	Ever
TCGA-BB-7863	3	HNSC	F	43	III/IV	III/IV	F	C2	1025	0	1025	0	8	8	8	7	0.7013	NA	NA	NA	NA	NA	NA	Never
TCGA-BB-7864	2	HNSC	M	61	III/IV	III/IV	D	C2	1527	0	1527	0	8	6	7	6	0.7138	NA	NA	NA	NA	NA	NA	Ever
TCGA-BB-7866	2	HNSC	M	40	NA	III/IV	D	C2	1368	0	1368	0	7	7	7	7	0.7337	NA	NA	NA	NA	NA	NA	Ever
TCGA-BB-7870	3	HNSC	M	58	III/IV	III/IV	D	C1	2016	0	2016	0	9	7	8	7	0.8259	6.78884	NA	NA	NA	NA	NA	Current
TCGA-BB-7871	1	HNSC	F	64	III/IV	III/IV	F	C2	750	0	428	1	8	7	8	7	0.7262	NA	NA	NA	NA	NA	NA	Current
TCGA-BB-7872	1	HNSC	M	63	I/II	III/IV	IE	C2	1168	0	1168	0	10	9	9	9	0.6355	NA	NA	NA	NA	NA	NA	Never
TCGA-BB-A5HY	3	HNSC	M	64	III/IV	III/IV	D	C2	321	1	230	1	8	7	8	7	0.6533	5.06767	NA	NA	1.38629	4	1	Current
TCGA-BB-A6UM	3	HNSC	M	52	III/IV	III/IV	IE	C2	393	0	393	0	10	9	10	9	0.7913	1.55748	NA	NA	3.06506	26	0.940752	Ever
TCGA-BB-A6UO	1	HNSC	F	61	III/IV	III/IV	D	C2	268	1	212	1	8	8	8	8	0.7032	2.66556	NA	NA	1.09861	3	1	Current
TCGA-C9-A47Z	3	HNSC	F	72	III/IV	III/IV	F	C2	191	1	191	0	8	9	8	9	0.7913	2.63738	NA	NA	1.73513	6	0.968393	Never
TCGA-CN-4725	3	HNSC	M	60	I/II	I/II	D	C1	1157	0	1157	0	7	6	7	6	0.7666	1.31225	NA	NA	2.16396	9	0.984859	Never
TCGA-CN-4726	3	HNSC	M	68	III/IV	III/IV	F	C1	142	1	79	1	8	8	8	7	0.6244	1.46931	NA	NA	1.74787	6	0.975504	Current
TCGA-CN-4727	3	HNSC	M	56	III/IV	III/IV	D	C1	1560	0	1560	0	9	7	8	7	0.7223	10.5032	NA	NA	NA	0	NA	Ever
TCGA-CN-4730	1	HNSC	M	62	III/IV	III/IV	D	C1	817	0	817	0	9	7	8	6	0.6153	3.82284	NA	NA	1.33218	4	0.960964	Current
TCGA-CN-5361	1	HNSC	M	80	III/IV	NA	D	C2	2120	1	2062	1	9	8	8	8	0.6836	2.42255	NA	NA	2.3979	11	1	Current
TCGA-CN-5364	1	HNSC	M	55	III/IV	III/IV	D	C2	493	1	493	0	8	7	8	7	0.6783	3.47483	NA	NA	2.24297	11	0.935392	Current
TCGA-CN-5365	3	HNSC	M	38	III/IV	III/IV	F	C2	351	1	351	1	9	9	9	9	0.6573	1.83176	NA	NA	2.42548	13	0.945625	Current
TCGA-CN-6011	3	HNSC	M	57	III/IV	III/IV	D	C2	933	0	933	0	8	8	8	8	0.8154	9.12412	NA	NA	1.84622	7	0.94877	Ever
TCGA-CN-6024	1	HNSC	M	66	III/IV	III/IV	D	C1	337	1	156	1	7	6	6	5	0.8109	3.76679	NA	NA	NA	0	NA	Current
TCGA-CN-A49A	1	HNSC	M	60	III/IV	III/IV	D	C2	526	1	344	1	8	6	7	5	0.836	2.95732	NA	NA	0	1	NA	Never
TCGA-CN-A63U	3	HNSC	M	50	III/IV	III/IV	D	C2	964	0	964	0	9	8	9	7	0.961	13.4192	NA	NA	0.693147	2	1	Ever
TCGA-CN-A63W	3	HNSC	F	48	III/IV	III/IV	D	C2	377	1	377	0	10	8	9	8	0.9043	10.519	NA	NA	2.36938	11	0.988109	Ever
TCGA-CN-A642	3	HNSC	M	57	III/IV	III/IV	IE	C2	82	1	82	1	8	8	8	8	0.7019	1.93203	NA	NA	2.28532	15	0.843898	Ever
TCGA-CN-A6V7	3	HNSC	M	40	III/IV	III/IV	D	C2	594	0	594	0	6	5	6	5	0.9359	1.16523	NA	NA	2.16396	9	0.984859	Never
TCGA-CQ-5326	3	HNSC	M	67	III/IV	III/IV	F	C2	89	1	89	1	7	7	7	7	0.5896	5.11508	NA	NA	1.56071	5	0.969724	Ever
TCGA-CQ-6219	3	HNSC	F	50	III/IV	III/IV	IE	C2	479	1	195	1	9	9	9	9	0.5491	1.74207	NA	NA	3.67542	47	0.954617	Current
TCGA-CQ-6220	3	HNSC	M	69	III/IV	III/IV	D	C2	985	1	985	0	9	9	9	9	0.6594	2.69149	NA	NA	1.56071	5	0.969724	Never
TCGA-CQ-6225	3	HNSC	M	65	III/IV	I/II	D	C1	403	1	180	1	7	5	7	5	0.8882	3.65694	NA	NA	0	1	NA	Ever
TCGA-CQ-7065	3	HNSC	M	40	I/II	I/II	D	C2	1628	0	230	1	9	7	8	7	0.874	0.920175	NA	NA	NA	0	NA	Never
TCGA-CQ-7067	1	HNSC	F	75	I/II	I/II	IE/F	C2	509	0	509	0	9	8	9	8	0.6681	NA	NA	NA	NA	NA	NA	NA
TCGA-CQ-A4CB	3	HNSC	M	59	III/IV	I/II	F	C2	893	0	893	0	8	8	8	8	0.6303	2.42356	NA	NA	1.56071	5	0.969724	Current
TCGA-CQ-A4CD	1	HNSC	M	69	III/IV	III/IV	F	C2	1022	0	1022	0	8	8	8	8	0.7019	4.24881	NA	NA	1.74787	6	0.975504	Never
TCGA-CR-6488	1	HNSC	F	68	I/II	I/II	F	C1	379	0	379	0	7	6	7	6	0.5539	0.919364	NA	NA	3.24913	27	0.985828	Never
TCGA-CV-5435	1	HNSC	M	57	III/IV	III/IV	D	C1	2319	1	284	1	9	8	8	7	0.8554	2.80636	NA	NA	1.38629	4	1	Ever
TCGA-CV-5439	2	HNSC	M	62	III/IV	I/II	IE	C2	546	1	211	1	10	9	10	9	0.7443	2.74629	NA	NA	2.23161	11	0.930652	Current
TCGA-CV-5440	1	HNSC	M	52	III/IV	III/IV	IE/F	C1	3270	0	3270	0	9	7	8	7	0.8184	2.97463	NA	NA	0.693147	2	1	Current
TCGA-CV-5966	3	HNSC	F	63	III/IV	III/IV	IE	C2	545	1	545	0	9	9	9	9	0.5638	2.87213	NA	NA	2.7511	17	0.971018	Ever
TCGA-CV-5973	3	HNSC	F	62	III/IV	III/IV	F	C2	2641	0	2641	0	7	6	7	5	0.809	1.37069	NA	NA	NA	0	NA	Never
TCGA-CV-5977	1	HNSC	M	66	III/IV	III/IV	D	C2	1840	0	1840	0	9	9	9	9	0.8089	1.95431	NA	NA	1.79176	6	1	Ever
TCGA-CV-5979	1	HNSC	M	26	III/IV	III/IV	D	C2	1315	0	1315	0	9	8	9	8	0.8745	0.756323	NA	NA	0.693147	2	1	Never
TCGA-CV-6003	3	HNSC	F	50	III/IV	I/II	D	C2	1665	0	1665	0	9	8	9	8	0.7365	2.54769	NA	NA	1.32966	4	0.959148	Never
TCGA-CV-6436	3	HNSC	M	62	III/IV	III/IV	IE	C2	1899	0	1899	0	8	8	8	8	0.5415	1.93625	NA	NA	2.15691	14	0.817301	Ever
TCGA-CV-6441	1	HNSC	M	60	III/IV	III/IV	D	C2	292	1	95	1	9	7	8	7	0.8463	5.53705	NA	NA	0.693147	2	1	Ever
TCGA-CV-6937	1	HNSC	M	71	I/II	I/II	F	C1	624	1	624	0	10	8	9	7	0.6484	3.26794	NA	NA	1.38629	4	1	Ever
TCGA-CV-6945	1	HNSC	M	41	III/IV	III/IV	D	C2	366	1	366	1	9	8	9	7	0.7415	3.12743	NA	NA	0.636514	2	0.918296	Current
TCGA-CV-6956	1	HNSC	M	67	III/IV	III/IV	D	C2	217	1	217	1	9	7	8	6	0.7155	4.42183	NA	NA	NA	0	NA	Current
TCGA-CV-6960	1	HNSC	M	49	III/IV	III/IV	D	C1	862	1	862	0	8	6	7	6	0.7054	4.44999	NA	NA	0	1	NA	Ever
TCGA-CV-6961	1	HNSC	M	61	I/II	I/II	F	C1	76	1	76	1	9	8	9	8	0.7387	13.7676	NA	NA	2.33937	12	0.941432	Ever
TCGA-CV-7089	3	HNSC	M	74	III/IV	III/IV	D	C2	1972	1	1972	0	9	9	8	9	0.6801	4.07365	NA	NA	2.61563	14	0.991123	Ever
TCGA-CV-7100	3	HNSC	M	66	III/IV	I/II	D	C2	274	1	274	1	8	8	8	8	0.7305	0.471075	NA	NA	2.62505	15	0.96935	Ever
TCGA-CV-7102	1	HNSC	F	76	III/IV	III/IV	D	C1	56	1	56	0	8	7	8	7	0.641	3.53495	NA	NA	2.68595	15	0.991837	Ever
TCGA-CV-7103	1	HNSC	M	49	III/IV	I/II	F	C1	1591	1	1591	1	7	6	7	5	0.7268	1.02259	NA	NA	2.77598	17	0.979798	Current
TCGA-CV-7183	3	HNSC	M	53	I/II	I/II	D	C2	3981	0	3981	0	8	7	8	6	0.6475	1.44759	NA	NA	1.60944	5	1	Ever
TCGA-CV-7247	1	HNSC	M	55	III/IV	I/II	D	C1	577	1	577	1	8	7	8	6	0.7588	1.78265	NA	NA	0.693147	2	1	Never
TCGA-CV-7253	1	HNSC	M	58	III/IV	I/II	D	C1	361	1	361	1	10	8	9	7	0.9404	4.7304	NA	NA	0	1	NA	NA
TCGA-CV-7254	2	HNSC	M	55	I/II	I/II	IE/F	C1	1459	1	1459	1	8	8	8	8	0.5749	6.38405	NA	NA	NA	NA	NA	Ever
TCGA-CV-7407	3	HNSC	F	67	I/II	I/II	IE	C2	1081	1	1081	0	9	8	9	8	0.6278	2.82004	NA	NA	2.81138	18	0.972669	Never
TCGA-CV-7409	3	HNSC	M	43	III/IV	III/IV	IE	C2	543	1	543	0	9	9	9	9	0.7413	NA	NA	NA	NA	NA	NA	NA
TCGA-CV-7414	1	HNSC	M	78	III/IV	III/IV	D	C2	14	1	14	0	9	8	9	7	0.8415	6.59002	NA	NA	1.38629	4	1	Ever
TCGA-CV-7416	1	HNSC	F	29	III/IV	III/IV	F	C2	763	1	763	0	8	7	7	6	0.7443	1.6509	NA	NA	1.24245	4	0.896241	Never
TCGA-CV-7421	1	HNSC	M	76	III/IV	III/IV	F	C2	2	1	2	0	7	6	7	5	0.6382	1.45494	NA	NA	1.973	8	0.948813	Ever
TCGA-CV-7423	3	HNSC	M	65	I/II	I/II	D	C2	3059	1	3059	0	8	7	8	7	0.7565	1.70877	NA	NA	0.636514	2	0.918296	Ever
TCGA-CV-7427	3	HNSC	F	73	I/II	I/II	IE	C2	4760	1	3282	1	8	9	8	9	0.6407	11.5355	NA	NA	3.26125	29	0.968508	Ever
TCGA-CV-7432	1	HNSC	M	79	I/II	III/IV	D	C2	2570	1	2570	1	9	8	8	7	0.7792	3.83775	NA	NA	0.693147	2	1	Ever
TCGA-CV-A45O	3	HNSC	M	57	NA	III/IV	IE/F	C4	851	0	851	0	9	9	8	8	0.7774	3.79789	NA	NA	1.16828	4	0.842738	Ever
TCGA-CV-A45Q	3	HNSC	F	69	NA	III/IV	D	C2	5152	1	5152	0	8	8	8	7	0.6463	7.22621	NA	NA	NA	0	NA	Ever
TCGA-CV-A45X	3	HNSC	M	47	III/IV	III/IV	D	C2	198	1	198	0	9	7	8	7	0.7282	2.54454	NA	NA	1.09861	3	1	Current
TCGA-CV-A6JD	1	HNSC	F	82	NA	III/IV	IE/F	C2	182	1	182	0	9	9	9	9	0.6468	2.23867	NA	NA	2.10589	13	0.821027	Ever
TCGA-CV-A6JE	3	HNSC	M	78	NA	I/II	IE	C2	1075	0	1075	0	9	9	9	9	0.6713	3.45628	NA	NA	1.88025	8	0.904209	Ever
TCGA-CV-A6JN	3	HNSC	M	53	NA	I/II	IE	C2	906	0	906	0	9	9	10	9	0.6573	1.9755	NA	NA	1.60944	6	0.898244	Current
TCGA-CV-A6JO	3	HNSC	M	69	III/IV	III/IV	IE	C2	197	1	127	1	9	9	9	9	0.7319	1.81642	NA	NA	3.06029	23	0.976014	Ever
TCGA-CV-A6JT	1	HNSC	M	65	I/II	I/II	IE/F	C2	852	0	852	0	9	8	9	8	0.6817	1.32774	NA	NA	1.55711	5	0.967489	Never
TCGA-CV-A6JU	3	HNSC	F	61	III/IV	III/IV	D	C2	110	0	110	0	10	8	10	8	0.7466	3.22979	NA	NA	0.693147	2	1	Current
TCGA-CV-A6K0	1	HNSC	M	58	I/II	I/II	IE/F	C2	606	0	146	1	8	8	8	9	0.543	0.331774	NA	NA	3.60564	38	0.991218	Never
TCGA-CV-A6K1	3	HNSC	M	65	III/IV	III/IV	IE	C2	685	0	401	1	9	8	9	8	0.7019	13.0605	NA	NA	NA	0	NA	Ever
TCGA-CV-A6K2	3	HNSC	M	79	III/IV	I/II	IE	C2	317	1	134	1	8	8	8	7	0.6596	16.3277	NA	NA	1.38629	4	1	Ever
TCGA-D6-A6EN	3	HNSC	M	71	III/IV	III/IV	IE	C2	687	0	687	0	9	9	9	9	0.6126	2.44835	NA	NA	2.53102	18	0.875673	Ever
TCGA-D6-A6ES	3	HNSC	M	50	III/IV	III/IV	F	C4	389	0	389	0	7	6	7	6	0.841	4.90179	NA	NA	0	1	NA	NA
TCGA-DQ-7588	3	HNSC	M	66	NA	III/IV	D	C1	427	1	79	1	9	7	8	7	0.6942	2.75253	NA	NA	NA	0	NA	Ever
TCGA-DQ-7589	1	HNSC	M	70	NA	III/IV	D	C1	1409	0	1409	0	7	6	7	5	0.8506	NA	NA	NA	NA	NA	NA	Ever
TCGA-DQ-7590	3	HNSC	M	51	NA	III/IV	IE	C2	1413	0	1413	0	6	7	7	8	0.5904	NA	NA	NA	NA	NA	NA	Ever
TCGA-DQ-7593	2	HNSC	M	58	NA	III/IV	IE	C2	1224	0	1224	0	9	8	9	9	0.5674	0.542414	NA	NA	NA	NA	NA	Current
TCGA-DQ-7594	2	HNSC	M	47	NA	III/IV	IE	C2	1218	0	1084	1	9	9	9	9	0.6275	NA	NA	NA	NA	NA	NA	Never
TCGA-DQ-7595	1	HNSC	M	53	NA	I/II	D	C2	1190	0	1190	0	10	8	9	7	0.6563	NA	NA	NA	NA	NA	NA	Current
TCGA-DQ-7596	2	HNSC	M	48	NA	III/IV	D	C2	1265	0	137	1	8	7	8	7	0.69	0.707302	NA	NA	NA	NA	NA	Never
TCGA-F7-A61W	3	HNSC	M	51	III/IV	NA	D	C2	14	0	14	0	9	8	8	8	0.7949	1.5663	NA	NA	NA	0	NA	Current
TCGA-F7-A622	3	HNSC	M	75	III/IV	NA	D	C2	359	1	359	1	9	8	9	7	0.7913	1.4935	NA	NA	NA	0	NA	Never
TCGA-H7-8502	3	HNSC	M	50	III/IV	III/IV	D	C2	458	0	458	0	8	8	8	7	0.7829	0	NA	NA	1.03972	3	0.946395	Current
TCGA-HD-7832	1	HNSC	M	52	III/IV	III/IV	IE	C2	836	0	836	0	8	8	8	8	0.7827	2.35506	NA	NA	2.54004	13	0.990287	Current
TCGA-HD-7917	3	HNSC	M	62	I/II	I/II	D	C2	836	1	836	0	8	8	8	7	0.7582	NA	NA	NA	NA	NA	NA	Current
TCGA-HD-8224	1	HNSC	M	63	III/IV	III/IV	IE/F	C3	446	1	171	1	8	7	7	6	0.7315	1.89809	NA	NA	2.27187	10	0.98666	Never
TCGA-HD-8634	3	HNSC	F	51	I/II	I/II	D	C2	385	1	385	0	9	9	9	8	0.6435	1.60373	NA	NA	2.07944	8	1	Current
TCGA-HD-A634	1	HNSC	M	56	III/IV	III/IV	D	C1	130	1	130	1	8	6	7	5	0.7913	1.00286	NA	NA	0	1	NA	Current
TCGA-IQ-7631	1	HNSC	F	60	I/II	I/II	D	NA	1172	0	1172	0	8	6	7	5	0.7725	0.605684	NA	NA	NA	NA	NA	Ever
TCGA-IQ-A61G	3	HNSC	M	57	III/IV	III/IV	D	C2	360	0	249	1	10	8	9	8	0.7913	3.34068	NA	NA	1.09861	3	1	Ever
TCGA-KU-A66T	3	HNSC	F	53	III/IV	III/IV	D	C2	552	0	552	1	8	6	7	5	0.7913	2.52673	NA	NA	NA	0	NA	Never
TCGA-MT-A51W	3	HNSC	F	52	I/II	I/II	D	C2	437	0	437	0	9	8	9	8	0.6573	1.5584	NA	NA	0.693147	2	1	Current
TCGA-MT-A51X	3	HNSC	M	30	III/IV	III/IV	D	C2	242	0	242	0	10	8	9	8	0.6126	1.28373	NA	NA	0	1	NA	Current
TCGA-MZ-A7D7	3	HNSC	M	51	III/IV	III/IV	D	C2	547	0	339	1	8	6	7	6	0.775	3.51654	NA	NA	NA	0	NA	Current
TCGA-P3-A6T0	1	HNSC	F	47	III/IV	III/IV	D	C1	578	0	365	1	8	7	7	6	0.7489	2.07861	NA	NA	NA	0	NA	Ever
TCGA-P3-A6T2	1	HNSC	M	45	III/IV	I/II	D	C2	2298	0	2298	0	8	8	8	8	0.7715	1.2127	NA	NA	1.60944	5	1	Never
TCGA-P3-A6T3	1	HNSC	M	49	III/IV	III/IV	D	C2	577	1	242	1	9	8	8	7	0.7019	2.55622	NA	NA	0.693147	2	1	Never
TCGA-P3-A6T8	1	HNSC	M	54	III/IV	III/IV	F	C2	400	0	400	0	8	7	8	7	0.7466	2.27112	NA	NA	0	1	NA	Current
TCGA-QK-A64Z	3	HNSC	F	79	III/IV	I/II	D	C2	641	1	553	1	9	8	9	8	0.8406	1.92552	NA	NA	1.60944	5	1	Never
TCGA-QK-A6IH	1	HNSC	F	65	III/IV	III/IV	F	C2	653	0	228	1	8	7	8	6	0.6573	1.761	NA	NA	0.693147	2	1	Never
TCGA-QK-A6II	3	HNSC	M	52	III/IV	III/IV	IE	C2	284	1	176	1	10	9	9	9	0.6126	4.24492	NA	NA	0.693147	2	1	Current
TCGA-QK-A6IJ	3	HNSC	M	71	III/IV	I/II	IE	C2	387	0	387	0	10	9	10	9	0.7466	1.62944	NA	NA	0.693147	2	1	Ever
TCGA-QK-A6VB	3	HNSC	M	66	III/IV	III/IV	D	C2	641	0	613	1	7	6	7	5	0.7913	11.4315	NA	NA	0	1	NA	Ever
TCGA-QK-A8ZA	3	HNSC	M	60	NA	III/IV	D	C2	371	1	371	0	7	7	7	7	0.7884	2.92628	NA	NA	1.60944	5	1	Current
TCGA-RS-A6TO	1	HNSC	F	82	III/IV	III/IV	IE	C2	387	1	338	1	8	8	8	8	0.7487	3.93483	NA	NA	1.60944	5	1	Never
TCGA-T2-A6X2	3	HNSC	M	82	III/IV	III/IV	IE	C2	987	0	987	0	9	8	9	8	0.7244	8.76991	NA	NA	1.60944	5	1	Ever
TCGA-UF-A7JA	1	HNSC	F	66	III/IV	III/IV	D	C1	2265	0	2265	0	9	7	8	7	0.8818	5.09812	NA	NA	1.60944	5	1	Current
TCGA-UF-A7JC	1	HNSC	M	42	III/IV	III/IV	D	C2	546	1	229	1	9	8	8	7	0.836	1.3254	NA	NA	NA	0	NA	Current
TCGA-UF-A7JK	3	HNSC	M	59	III/IV	III/IV	D	C1	424	1	341	1	10	8	9	7	0.8158	2.47131	NA	NA	NA	0	NA	Ever
TCGA-UF-A7JO	1	HNSC	F	79	III/IV	III/IV	IE	C2	631	1	525	1	7	8	8	8	0.5897	4.16915	NA	NA	2.94968	31	0.858965	Never
TCGA-UF-A7JS	3	HNSC	M	59	III/IV	III/IV	IE	C2	680	1	519	1	9	7	9	7	0.6829	1.58334	NA	NA	NA	0	NA	Current
TCGA-UF-A7JV	3	HNSC	F	62	III/IV	III/IV	F	C2	90	1	55	1	7	8	7	8	0.6607	1.7692	NA	NA	2.52417	14	0.956466	Never
TCGA-WA-A7GZ	3	HNSC	M	58	NA	I/II	D	C2	625	1	625	0	9	8	9	7	0.7019	5.07398	NA	NA	NA	0	NA	Current

## Sheet: Table S3
symbol	logFC	AveExpr	t	P.Value	adj.P.Val	B
EREG	-1.75189	5.47518	-8.70778	2.82e-16	2.35e-13	26.2195
CPA4	-1.70572	6.01923	-5.57583	5.83e-08	2.46e-06	7.93234
KLK5	-1.69173	6.50369	-2.63736	0.00882608	0.0352763	-2.87745
RGS20	-1.5637	5.6726	-7.56003	5.89e-13	1.34e-10	18.7507
THSD1	-1.54129	6.03656	-5.80197	1.78e-08	9.09e-07	9.01944
KLK8	-1.46582	6.56674	-2.74868	0.00637548	0.0272352	-2.62735
PAQR5	-1.43732	5.48408	-7.08936	1.12e-11	1.66e-09	16.0091
SH2D5	-1.42897	5.21173	-8.34589	3.36e-15	2e-12	23.8155
WFDC12	-1.42651	5.7153	-5.08752	6.69e-07	1.73e-05	5.68764
KRT1	-1.4057	6.45499	-2.2982	0.0222934	0.0729805	-3.68372
ADAMTSL4	-1.37026	5.48868	-6.65395	1.51e-10	1.69e-08	13.531
CASP14	-1.36419	5.49296	-5.34274	1.91e-07	6.27e-06	6.85902
HEPHL1	-1.33867	6.30174	-3.18566	0.00160883	0.00920391	-1.38921
XDH	-1.3326	5.96671	-5.43808	1.18e-07	4.28e-06	7.27253
NRG1	-1.31784	5.53886	-6.36816	7.89e-10	6.61e-08	11.9539
KRT75	-1.30918	6.01543	-3.97496	8.98e-05	0.000914484	1.21842
SP110	-1.30867	5.3228	-7.80169	1.24e-13	4.1e-11	20.2693
RNASE7	-1.30569	6.4857	-3.07132	0.00234239	0.0123897	-1.75244
SPINK6	-1.30436	5.51846	-5.11431	5.88e-07	1.55e-05	5.8123
PTPRE	-1.30008	5.7667	-6.79043	6.77e-11	8.52e-09	14.1424
KIFC3	-1.2736	6.12987	-5.55623	6.45e-08	2.64e-06	7.84605
INHBA	-1.26919	6.27464	-3.62908	0.000338454	0.00265346	0.00149353
IGFL1	-1.26608	6.44647	-2.69109	0.00755368	0.0313309	-2.77444
PRRG1	-1.26504	4.85652	-9.33934	3.26e-18	4.07e-15	30.5531
DCUN1D3	-1.26365	5.73461	-6.17001	2.41e-09	1.71e-07	10.841
MMP3	-1.25517	6.88034	-2.22816	0.0266704	0.0831162	-3.99145
GALNT6	-1.25142	6.3199	-3.95846	9.59e-05	0.000963902	1.13608
SLC31A2	-1.25073	4.92404	-8.36372	2.98e-15	1.86e-12	23.9786
FLRT3	-1.24891	5.51503	-5.21035	3.68e-07	1.06e-05	6.241
WNT7A	-1.24817	5.07375	-7.70062	2.39e-13	6.76e-11	19.7345
SLC25A30	-1.21821	5.33419	-7.48544	9.46e-13	1.98e-10	18.3024
ARSI	-1.21601	5.87033	-4.49485	1.02e-05	0.000158243	3.18751
TREM1	-1.21424	4.96125	-7.39234	1.7e-12	3.24e-10	17.8877
SDR9C7	-1.20699	6.0289	-3.94135	0.000102589	0.00101976	1.09599
VEGFC	-1.20465	6.06586	-4.07014	6.13e-05	0.000674604	1.55904
DCBLD1	-1.19711	6.25701	-4.68756	4.34e-06	7.84e-05	3.96943
AREG	-1.19568	6.9657	-2.07116	0.0392673	0.11199	-4.38408
DSE	-1.19412	6.17514	-5.2277	3.38e-07	9.93e-06	6.3218
MMP10	-1.18488	6.76937	-2.04228	0.042068	0.118345	-4.34519
CAMK2N1	-1.18388	6.00162	-4.36413	1.8e-05	0.00024685	2.67214
FSTL3	-1.18164	6.45853	-3.44169	0.00066703	0.00453828	-0.6406
HMGA2	-1.17968	4.84588	-7.59995	4.57e-13	1.09e-10	19.1632
APLN	-1.17906	4.78052	-7.92111	5.7e-14	2.14e-11	21.1705
BAIAP2L2	-1.17824	5.78837	-4.81387	2.43e-06	4.99e-05	4.49309
GSDMA	-1.1749	5.26966	-5.4518	1.1e-07	4.05e-06	7.37332
PMM2	-1.17325	5.24001	-7.21706	5.08e-12	8.66e-10	16.7451
SLC6A11	-1.17313	5.46569	-5.63324	4.33e-08	1.89e-06	8.21485
CDA	-1.17275	6.51875	-2.6086	0.00958347	0.037469	-3.00948
KCNJ15	-1.17064	5.81593	-5.23725	3.22e-07	9.57e-06	6.34224
DDX60L	-1.16859	5.64652	-5.30293	2.33e-07	7.33e-06	6.63335
AMIGO2	-1.1683	6.03888	-4.12978	4.81e-05	0.000554299	1.77973
TM4SF19	-1.1604	5.43656	-5.63023	4.4e-08	1.91e-06	8.20366
CYP26B1	-1.15924	5.19158	-6.0855	3.84e-09	2.54e-07	10.52
MAP7D3	-1.15753	5.20262	-7.19082	5.98e-12	1.01e-09	16.6018
BATF2	-1.15687	5.15102	-6.06863	4.21e-09	2.73e-07	10.4384
SPRR2G	-1.15642	6.95011	-1.50332	0.133891	0.272954	-5.37535
CSF2	-1.15351	4.72182	-7.23324	4.6e-12	8.01e-10	16.9673
NIPAL4	-1.1465	6.41425	-2.95856	0.00335688	0.0165199	-2.07377
S100A7A	-1.14581	6.09395	-3.31194	0.00104917	0.00658036	-0.993317
KLK7	-1.14376	6.71981	-2.01215	0.045169	0.124624	-4.39482
CYP27B1	-1.13791	4.8392	-7.36575	2.01e-12	3.77e-10	17.7386
HRH1	-1.13645	5.89222	-5.35385	1.81e-07	6.01e-06	6.88008
DSG1	-1.13518	6.33761	-2.53598	0.0117612	0.0441636	-3.14705
FAM25A	-1.13455	6.52872	-2.28258	0.0232106	0.0747908	-3.7736
PCDH7	-1.13369	5.81819	-4.50252	9.89e-06	0.00015413	3.2179
KLK14	-1.13223	5.50619	-4.23872	3.06e-05	0.000382244	2.19205
POPDC3	-1.13215	5.21993	-5.88084	1.17e-08	6.37e-07	9.4687
SIAE	-1.12808	5.49977	-6.1034	3.48e-09	2.35e-07	10.5264
ASPRV1	-1.1223	5.42273	-4.33324	2.06e-05	0.000275346	2.54986
SPTLC3	-1.12177	5.03468	-6.77848	7.27e-11	9.08e-09	14.2844
WWC2	-1.1148	5.16434	-7.18687	6.13e-12	1.02e-09	16.5783
SEC14L2	-1.11274	5.55738	-4.99323	1.05e-06	2.46e-05	5.25867
SLC22A3	-1.10818	5.34174	-5.18868	4.09e-07	1.16e-05	6.14622
BDKRB2	-1.10695	6.17379	-5.04568	8.18e-07	2.02e-05	5.50669
IL1A	-1.10646	6.68918	-2.42069	0.0161325	0.0565849	-3.52717
FEZ1	-1.10588	5.79016	-4.39991	1.55e-05	0.000217262	2.81336
RAET1E	-1.10163	5.80381	-4.44896	1.25e-05	0.000185659	3.00568
AGPAT4	-1.10019	4.61253	-8.3006	4.56e-15	2.44e-12	23.6185
LCE3E	-1.09485	5.91662	-3.38115	0.000825416	0.00542913	-0.762494
RASAL2	-1.09483	5.69576	-6.27398	1.34e-09	1.03e-07	11.3705
SLC10A6	-1.09342	6.08828	-4.05933	6.4e-05	0.00069964	1.5153
SIAH1	-1.08918	5.90645	-5.88158	1.16e-08	6.37e-07	9.40853
SCNN1D	-1.07863	4.87685	-6.37815	7.46e-10	6.39e-08	12.0951
RAET1G	-1.07296	5.55154	-4.74717	3.31e-06	6.37e-05	4.21076
MTMR11	-1.06857	5.07966	-6.41725	5.97e-10	5.29e-08	12.2763
NEXN	-1.0652	5.09878	-5.74122	2.46e-08	1.17e-06	8.77937
PPP2R2C	-1.06429	6.44101	-3.48989	0.000561757	0.00394045	-0.49497
RNF39	-1.0634	6.07488	-4.39151	1.6e-05	0.000224383	2.77576
SLC2A9	-1.06238	5.70703	-5.04557	8.18e-07	2.02e-05	5.48554
SLC7A6	-1.06195	5.14097	-6.65323	1.52e-10	1.69e-08	13.5448
IL1B	-1.05965	6.61611	-2.97694	0.00316796	0.0157871	-2.09021
PLCD3	-1.05586	6.50779	-4.72205	3.71e-06	7e-05	4.09762
SERPINB7	-1.05173	6.09397	-3.78537	0.000188058	0.0016641	0.539891
PRKCZ	-1.04752	5.25375	-6.26966	1.38e-09	1.05e-07	11.4432
PGLYRP4	-1.04584	5.81496	-4.08265	5.83e-05	0.000646935	1.61321
PNLIPRP3	-1.0409	5.18571	-4.78821	2.74e-06	5.48e-05	4.39029
ZNF114	-1.03943	4.85977	-6.57633	2.38e-10	2.46e-08	13.1752
PTGS1	-1.03911	6.58107	-3.09217	0.00218909	0.0117614	-1.75448
SLC37A2	-1.03819	6.09165	-4.65905	4.93e-06	8.74e-05	3.85271
HTR7	-1.03769	5.08614	-5.55964	6.34e-08	2.61e-06	7.89191
MICAL2	-1.03671	5.60426	-4.78212	2.82e-06	5.61e-05	4.35594
NT5E	-1.0284	6.23105	-3.28491	0.00115101	0.00706365	-1.10202
OSBPL10	-1.02607	4.99835	-6.56845	2.5e-10	2.53e-08	13.1071
RPL23AP82	-1.02491	4.92117	-6.71658	1.05e-10	1.25e-08	13.9425
UBASH3B	-1.02485	5.35923	-5.7418	2.45e-08	1.17e-06	8.73455
RDH12	-1.02178	5.18668	-4.89634	1.66e-06	3.63e-05	4.85445
IL1RL2	-1.02008	5.28894	-5.59292	5.34e-08	2.27e-06	8.02749
IL24	-1.01469	5.85989	-3.66111	0.000300539	0.0024143	0.138446
S100A3	-1.01312	6.15771	-4.68432	4.4e-06	7.93e-05	3.9564
TMEM86A	-1.01116	4.86054	-6.1806	2.27e-09	1.63e-07	11.0381
RGS3	-1.01065	5.15206	-6.09299	3.69e-09	2.46e-07	10.5412
GOLGA7B	-1.0077	5.42038	-4.46644	1.16e-05	0.000174564	3.07478
POU3F1	-0.996858	5.20662	-4.83731	2.18e-06	4.58e-05	4.60111
NEDD4	-0.995877	5.91762	-5.1801	4.27e-07	1.2e-05	6.09527
IRS1	-0.987187	6.18516	-4.06552	6.25e-05	0.000685329	1.52737
IL22RA1	-0.985865	6.15082	-4.42558	1.38e-05	0.000199772	2.90588
CARD17	-0.985798	5.09749	-5.10398	6.18e-07	1.62e-05	5.76912
KLK6	-0.984251	6.53016	-2.27019	0.0239619	0.0766516	-3.83288
ZNF697	-0.984151	4.7208	-6.97266	2.27e-11	3.24e-09	15.424
INPP4B	-0.979817	4.55063	-7.43092	1.34e-12	2.63e-10	18.1555
FLNC	-0.974717	4.91023	-5.34616	1.88e-07	6.18e-06	6.8777
AFAP1L2	-0.973663	6.78819	-4.07665	5.97e-05	0.000659789	1.44048
KLHL18	-0.970962	5.58987	-5.23821	3.21e-07	9.55e-06	6.336
POLR3G	-0.968762	5.3778	-4.82419	2.32e-06	4.82e-05	4.53927
APBB2	-0.968001	5.25839	-5.03675	8.53e-07	2.08e-05	5.46489
PLA2G4E	-0.966433	6.01251	-3.33849	0.000957409	0.00612455	-0.910395
IL17RE	-0.966377	5.4833	-4.74937	3.27e-06	6.32e-05	4.21781
ALOXE3	-0.962373	4.95054	-5.2884	2.5e-07	7.83e-06	6.60955
TNNT1	-0.961019	6.64901	-2.59405	0.00998821	0.0388488	-3.13813
HOXC13	-0.960964	5.21139	-5.06302	7.52e-07	1.9e-05	5.58324
CCNA1	-0.957865	4.80412	-5.34913	1.85e-07	6.12e-06	6.887
USP43	-0.956695	5.45243	-5.05482	7.83e-07	1.96e-05	5.52173
ZNF165	-0.954862	5.88927	-5.05021	8e-07	1.99e-05	5.51708
PRDM10	-0.954195	5.15406	-5.94133	8.44e-09	4.96e-07	9.75667
P2RY6	-0.953639	4.58151	-6.56411	2.56e-10	2.57e-08	13.1221
UBE2V1	-0.951904	5.62591	-5.34067	1.93e-07	6.33e-06	6.80303
EPPK1	-0.950809	5.69985	-4.11689	5.07e-05	0.000577702	1.74092
CARD10	-0.950217	6.51586	-3.53256	0.000481753	0.00350557	-0.390227
PRKCQ	-0.949881	5.31971	-4.8566	2e-06	4.28e-05	4.67964
PLEKHN1	-0.9498	6.10688	-4.60336	6.33e-06	0.00010807	3.62296
RSPH3	-0.949709	5.77256	-5.50283	8.49e-08	3.27e-06	7.56735
DMKN	-0.949262	6.96933	-2.4039	0.0168764	0.0586408	-3.79864
TNFAIP8L3	-0.948744	6.00526	-4.77192	2.95e-06	5.83e-05	4.32335
C1orf74	-0.944783	5.66589	-4.19101	3.74e-05	0.000448674	2.01616
MN1	-0.943256	5.52087	-4.35177	1.9e-05	0.000257658	2.62637
SGMS2	-0.942016	6.22527	-4.63482	5.5e-06	9.67e-05	3.74816
MLKL	-0.937896	5.52481	-4.62436	5.76e-06	0.000100008	3.70477
GJB4	-0.934937	5.6533	-4.19702	3.64e-05	0.000439035	2.03872
ALS2CL	-0.934081	5.69005	-4.10242	5.38e-05	0.000609139	1.68786
EPGN	-0.932819	5.54054	-3.40249	0.000765969	0.00509174	-0.675787
SLC6A15	-0.932785	5.17909	-4.86666	1.91e-06	4.1e-05	4.72683
MX2	-0.932389	6.07592	-3.80691	0.000173166	0.00155663	0.611733
RBM45	-0.926467	5.22103	-5.63155	4.37e-08	1.9e-06	8.21027
FBXO2	-0.926345	6.19162	-3.36834	0.000863153	0.00562649	-0.846535
SAMD4A	-0.924658	4.54403	-6.9294	2.95e-11	4.09e-09	15.1887
SPRY4	-0.917448	6.08504	-4.44427	1.28e-05	0.00018854	2.98172
SPRR2B	-0.917435	6.57708	-1.91658	0.0563172	0.14769	-4.57924
RPE65	-0.916142	4.72554	-5.46127	1.05e-07	3.9e-06	7.41682
DEFB4A	-0.916119	5.84687	-2.91743	0.00381762	0.0183065	-2.10481
C1QTNF6	-0.914178	5.39563	-4.17635	3.97e-05	0.000471837	1.96168
PHLDB2	-0.912968	6.5107	-3.94664	0.000100467	0.00100175	1.03506
IGF2BP2	-0.912851	6.90816	-2.7117	0.0071111	0.0298252	-3.01291
RUFY2	-0.912605	4.91328	-6.16907	2.42e-09	1.71e-07	10.9629
MSX2	-0.910732	4.9464	-5.4123	1.35e-07	4.7e-06	7.18984
PPT2	-0.910653	5.51774	-4.74389	3.36e-06	6.44e-05	4.19499
CARD6	-0.910389	6.26377	-3.89933	0.000121015	0.00116657	0.912031
GPR68	-0.909437	6.39569	-3.32504	0.00100293	0.00634343	-1.02535
MED17	-0.90794	5.35439	-5.00393	9.98e-07	2.37e-05	5.30696
PLK3	-0.907541	6.52323	-6.73959	9.15e-11	1.11e-08	14.0737
LCE3D	-0.906385	6.60207	-1.85508	0.0646445	0.162779	-4.7064
CSPG4	-0.906373	6.20497	-3.07119	0.00234336	0.0123905	-1.73749
SLC16A2	-0.906134	5.44896	-4.02633	7.31e-05	0.000779789	1.41403
NIPAL1	-0.905106	5.80597	-4.18895	3.77e-05	0.000451442	2.00572
CRCT1	-0.904986	6.60015	-1.87465	0.0618905	0.157645	-4.67077
NAGS	-0.904919	4.79918	-5.78182	1.98e-08	9.85e-07	8.989
RTN2	-0.903813	5.11508	-5.21003	3.68e-07	1.06e-05	6.24573
GLDC	-0.902459	4.42757	-6.43554	5.37e-10	4.88e-08	12.4066
LYPD5	-0.902409	5.9921	-3.54287	0.000464094	0.00340517	-0.265825
SPIRE1	-0.900951	5.8448	-4.6004	6.42e-06	0.00010867	3.61242
BARX2	-0.899223	6.01531	-3.53583	0.000476083	0.00347274	-0.291329
KHDC1L	-0.894534	4.86078	-4.93685	1.37e-06	3.09e-05	5.01973
SCG5	-0.891005	4.45678	-6.67114	1.37e-10	1.54e-08	13.7198
PALMD	-0.89099	6.10023	-4.07851	5.93e-05	0.000655974	1.57928
EDNRA	-0.890818	5.66275	-3.9613	9.48e-05	0.000955049	1.17861
RNF217	-0.890725	6.05239	-4.86802	1.89e-06	4.09e-05	4.73233
B3GNT3	-0.890107	6.02555	-3.4807	0.000580542	0.0040382	-0.470161
GPR1	-0.889967	5.02851	-4.71587	3.81e-06	7.15e-05	4.08354
RTTN	-0.889732	5.00007	-5.30979	2.25e-07	7.1e-06	6.7084
CXCL2	-0.889495	5.23705	-4.1217	4.97e-05	0.000567979	1.75007
WDR66	-0.88941	6.08582	-4.49611	1.02e-05	0.000157704	3.18819
IL11	-0.887873	4.51116	-6.26815	1.39e-09	1.06e-07	11.5073
WDFY2	-0.887815	6.02939	-5.43854	1.18e-07	4.28e-06	7.2938
CST6	-0.884935	6.2491	-2.83429	0.00492972	0.0222848	-2.40281
CSF3	-0.883625	4.67221	-5.42427	1.27e-07	4.52e-06	7.23779
OSM	-0.883377	4.33092	-7.12917	8.74e-12	1.34e-09	16.3565
SLC39A2	-0.882779	5.91364	-3.51857	0.00050673	0.00364174	-0.336652
CDK6	-0.881802	6.64959	-3.50458	0.000532909	0.00379143	-0.542911
PFKFB2	-0.879409	5.90124	-4.52021	9.15e-06	0.000144867	3.28865
TMEM92	-0.876168	4.34771	-7.48457	9.52e-13	1.98e-10	18.4988
ZNF200	-0.869759	5.47371	-5.1968	3.93e-07	1.12e-05	6.14558
DOCK5	-0.867577	4.37956	-7.22873	4.73e-12	8.15e-10	16.9527
HOXA1	-0.867132	4.92588	-5.29399	2.43e-07	7.65e-06	6.63606
VSIG8	-0.866006	4.74395	-4.84235	2.13e-06	4.49e-05	4.59695
FABP4	-0.865838	5.48645	-3.02809	0.00269229	0.0138781	-1.77287
FAP	-0.863728	4.97536	-4.60296	6.34e-06	0.00010807	3.61169
SRPX	-0.861385	5.80371	-3.5809	0.000404057	0.00304975	-0.12531
RNF152	-0.86012	5.62952	-4.07513	6.01e-05	0.000663044	1.58888
RASSF10	-0.859795	6.00236	-3.99302	8.36e-05	0.000866483	1.27418
GANC	-0.85529	4.81824	-5.52509	7.58e-08	3.04e-06	7.7284
HOXD10	-0.854795	5.67719	-3.76429	0.000203806	0.00178241	0.492786
SLC22A15	-0.85451	4.53745	-6.33714	9.41e-10	7.8e-08	11.8799
DYRK3	-0.851746	4.66997	-5.7406	2.47e-08	1.17e-06	8.78268
STARD5	-0.849948	5.04527	-4.8349	2.21e-06	4.61e-05	4.5903
SP6	-0.848748	5.25252	-4.38682	1.63e-05	0.000227927	2.76158
SERPINB4	-0.848204	6.76896	-1.9205	0.0558187	0.146742	-4.70995
STK19	-0.847146	5.46054	-4.6303	5.61e-06	9.79e-05	3.72799
SLC30A4	-0.844909	4.87291	-5.54307	6.91e-08	2.81e-06	7.81388
DOK4	-0.8433	6.04162	-4.21164	3.43e-05	0.000416844	2.07987
SFTA1P	-0.843121	4.16883	-8.32771	3.8e-15	2.11e-12	23.8476
HIST1H2BC	-0.842937	5.71395	-3.72991	0.00023219	0.00197421	0.374355
PODNL1	-0.841185	4.81987	-5.09071	6.59e-07	1.7e-05	5.70451
CLCF1	-0.840104	5.05033	-4.43493	1.33e-05	0.000193847	2.94027
PCTP	-0.837851	5.08096	-4.83868	2.17e-06	4.56e-05	4.60705
IPPK	-0.835079	5.75257	-3.91636	0.000113196	0.00110294	1.01555
DLX3	-0.833055	5.41833	-3.66137	0.000300249	0.00241397	0.155167
RIN1	-0.831838	6.66411	-4.0877	5.71e-05	0.000637598	1.49236
MMP17	-0.827063	4.46952	-6.20288	2e-09	1.46e-07	11.1566
KCTD14	-0.826395	4.20494	-7.49649	8.82e-13	1.89e-10	18.5563
SGPP1	-0.825762	6.4707	-3.69	0.000269808	0.00222588	0.128129
CXCL5	-0.82528	4.52749	-5.24359	3.12e-07	9.33e-06	6.37212
SNORD17	-0.825208	5.07466	-4.56121	7.64e-06	0.000125247	3.45034
NME7	-0.825055	4.97306	-4.92198	1.47e-06	3.27e-05	4.96493
ULBP3	-0.824585	5.40464	-3.9664	9.29e-05	0.000939062	1.20045
ALDH1A3	-0.824057	5.67059	-3.39899	0.00077543	0.00514323	-0.694166
SCAPER	-0.822814	4.85654	-5.11794	5.77e-07	1.53e-05	5.83
FAM83A	-0.821207	7.09395	-2.54409	0.011498	0.0433599	-3.689
F2RL1	-0.819868	6.86056	-2.35943	0.0189947	0.0644624	-3.88834
TPCN2	-0.818863	5.59735	-4.24435	2.99e-05	0.000375528	2.21671
CCL3	-0.816448	5.27042	-3.73938	0.000224021	0.00192057	0.405993
SLC44A3	-0.814952	5.52713	-4.15138	4.4e-05	0.000515638	1.86984
NMNAT1	-0.81462	5.09738	-4.78283	2.81e-06	5.6e-05	4.36973
MYO5A	-0.813661	6.4645	-3.89039	0.000125319	0.00119957	0.828954
SPAG1	-0.813506	5.9859	-4.5469	8.14e-06	0.000131279	3.39473
SPRR4	-0.812379	5.74767	-2.93878	0.00357164	0.0173515	-2.03909
SACS	-0.81204	4.81507	-5.26297	2.84e-07	8.61e-06	6.49169
IFIT1	-0.806627	6.69073	-2.28927	0.0228141	0.0737828	-3.92789
RBM28	-0.806554	5.55097	-4.4032	1.52e-05	0.000215088	2.82569
EIF4E	-0.806349	5.48364	-4.27067	2.68e-05	0.000342863	2.3165
NOD2	-0.803819	5.55092	-3.6897	0.000270106	0.00222712	0.246376
STARD13	-0.802905	4.64879	-5.57482	5.86e-08	2.46e-06	7.96632
PIGF	-0.802559	5.31418	-4.39045	1.61e-05	0.000225023	2.77616
SLC38A7	-0.802513	6.12116	-5.44491	1.14e-07	4.18e-06	7.33392
WWC1	-0.800852	5.87445	-4.28493	2.52e-05	0.000325959	2.36602
RPSAP52	-0.799852	4.17421	-7.74275	1.82e-13	5.57e-11	20.0834
KCTD21	-0.798136	5.4584	-3.99226	8.38e-05	0.000867151	1.29217
MAP3K9	-0.795134	4.72497	-5.04134	8.35e-07	2.04e-05	5.47834
TMC7	-0.793806	4.37297	-6.40845	6.27e-10	5.5e-08	12.2545
MT1L	-0.793779	5.3601	-3.2473	0.00130797	0.00780511	-1.14113
PDCD1LG2	-0.792006	5.22751	-3.70821	0.000251983	0.00210547	0.298
KLF7	-0.791996	6.47998	-3.96195	9.46e-05	0.000953858	1.07942
FHOD1	-0.790919	6.2198	-4.43938	1.3e-05	0.000191076	2.95018
RRAD	-0.790441	6.61958	-2.25497	0.0249136	0.0790044	-3.96634
ABL2	-0.789966	5.81977	-4.02374	7.39e-05	0.000786251	1.395
SH3TC1	-0.789695	5.96585	-4.05298	6.57e-05	0.000713658	1.49283
NGF	-0.789625	4.42531	-5.64651	4.04e-08	1.78e-06	8.28627
LCE3A	-0.788298	5.58049	-2.80699	0.00535466	0.0237545	-2.3721
HSPB3	-0.788116	5.00831	-3.809	0.000171778	0.00154652	0.608085
TSHZ3	-0.788054	5.42606	-3.8745	0.000133334	0.00126498	0.877647
GFOD2	-0.787755	5.86881	-4.02176	7.45e-05	0.000790821	1.38512
SLC24A3	-0.787373	5.49214	-3.41445	0.000734414	0.00491687	-0.637256
SNORD89	-0.786925	4.60298	-5.52673	7.51e-08	3.03e-06	7.73074
SMTN	-0.785961	6.61501	-4.25271	2.89e-05	0.000365052	2.13178
TGM5	-0.783754	5.12774	-3.87379	0.000133699	0.00126685	0.853837
TCP11L1	-0.779845	5.87975	-4.5946	6.58e-06	0.000110517	3.58914
CEACAM19	-0.778856	5.64564	-3.4016	0.000768354	0.00510081	-0.68538
RPAP2	-0.778347	4.46508	-6.05217	4.61e-09	2.95e-07	10.3628
SUGT1	-0.778144	6.20737	-5.19889	3.89e-07	1.11e-05	6.19821
ARHGEF37	-0.778076	6.16955	-3.35489	0.000904504	0.00584155	-0.896586
PLEKHF1	-0.77657	6.40461	-4.11701	5.07e-05	0.000577702	1.67065
HERC3	-0.776192	5.70785	-3.80568	0.000173981	0.0015574	0.631412
CWH43	-0.773677	4.97447	-3.70977	0.000250501	0.00209895	0.263158
ALOX12B	-0.773503	5.53169	-2.93615	0.00360115	0.0174697	-2.02703
STOML1	-0.772639	4.78499	-5.01637	9.41e-07	2.28e-05	5.37343
EEF1A2	-0.771626	5.25773	-3.14512	0.00184031	0.0102133	-1.45156
SLC5A1	-0.771547	5.17259	-3.60379	0.000371532	0.00285603	-0.0544516
SLC38A5	-0.77121	6.421	-2.41425	0.016414	0.0573265	-3.5185
AFAP1L1	-0.770989	5.54897	-3.49275	0.000556033	0.00390855	-0.394128
ZHX3	-0.769289	5.6516	-4.14067	4.6e-05	0.0005355	1.82846
PINK1	-0.768188	6.33694	-4.6024	6.36e-06	0.00010807	3.59848
IL12RB2	-0.765819	4.93411	-4.16511	4.16e-05	0.000489977	1.88961
ITPR2	-0.763952	5.32092	-3.68204	0.000277967	0.00227649	0.224374
KLC3	-0.763356	6.35156	-3.23206	0.00137708	0.00812052	-1.31942
TNF	-0.763061	4.86638	-4.23653	3.09e-05	0.000382891	2.15139
STEAP4	-0.760794	5.42432	-3.17786	0.00165113	0.00940012	-1.34537
CDH13	-0.760476	5.75328	-3.28548	0.00114876	0.00705824	-1.05013
AMPD3	-0.760059	5.97934	-3.88006	0.000130474	0.00124494	0.87024
LYST	-0.759006	4.83577	-4.71246	3.87e-06	7.24e-05	4.0632
ITGB6	-0.757761	7.05433	-4.2512	2.91e-05	0.000367062	1.81675
RAPGEF2	-0.757582	4.839	-4.91936	1.49e-06	3.31e-05	4.95035
PRKCA	-0.756689	4.65482	-5.17025	4.48e-07	1.24e-05	6.05799
MTRF1L	-0.755661	5.12629	-4.39133	1.6e-05	0.000224383	2.77774
PDGFA	-0.755538	6.18459	-3.74322	0.000220785	0.0018966	0.367798
MMP13	-0.755429	6.15919	-2.45557	0.0146788	0.0527333	-3.33585
TRPV3	-0.754456	4.6441	-4.77586	2.9e-06	5.74e-05	4.30882
OSBPL5	-0.752682	5.47485	-3.92508	0.00010938	0.00107327	1.05388
TSPAN10	-0.752631	4.77202	-4.47155	1.13e-05	0.000171801	3.0631
REEP6	-0.751557	5.61291	-3.53462	0.000478167	0.00348455	-0.264328
MOCOS	-0.751284	5.90266	-3.74629	0.000218232	0.00188114	0.413577
RUNX2	-0.750987	4.92884	-4.4658	1.16e-05	0.000174638	3.05958
SMOX	-0.750875	6.58102	-3.64072	0.000324183	0.00255898	-0.0961159
TMCC3	-0.750281	6.44668	-3.52853	0.000488818	0.00354382	-0.419037
TNFSF9	-0.7492	5.89441	-3.53184	0.000483013	0.00351165	-0.296956
TRNP1	-0.749155	6.24896	-3.47217	0.000598523	0.00414223	-0.545848
CXCL3	-0.748816	4.30909	-5.65645	3.84e-08	1.69e-06	8.29979
IRX2	-0.748352	5.69656	-3.24823	0.00130385	0.00778676	-1.15619
C6orf141	-0.74753	4.77967	-4.41741	1.43e-05	0.00020512	2.84778
DNAJB5	-0.747394	4.93739	-4.12309	4.94e-05	0.000565837	1.73474
TMEM218	-0.747386	5.69421	-4.52974	8.78e-06	0.000140544	3.32654
FLVCR2	-0.746978	4.63485	-4.76528	3.04e-06	5.99e-05	4.26293
TNNI2	-0.745952	5.17109	-3.11895	0.0020057	0.0109689	-1.54168
CAP2	-0.742768	4.74695	-4.46375	1.17e-05	0.000175826	3.02902
LTB4R2	-0.742375	5.64869	-3.51113	0.000520502	0.00371894	-0.34195
ALDH7A1	-0.741387	6.54432	-2.69467	0.00747492	0.0310471	-2.9027
NELL2	-0.741012	6.04615	-2.72712	0.00679549	0.0287266	-2.6489
STK32C	-0.740073	5.05522	-4.08424	5.79e-05	0.00064421	1.60649
POP1	-0.739689	6.09961	-4.33934	2e-05	0.000269974	2.56363
KLK12	-0.738527	5.76368	-2.60783	0.00960451	0.0375297	-2.89576
PAAF1	-0.738449	4.83861	-4.55471	7.86e-06	0.000127922	3.41104
USP2	-0.737106	4.53773	-4.75411	3.2e-06	6.23e-05	4.19564
PYY2	-0.737075	5.43384	-2.99495	0.00299227	0.0151126	-1.86237
RPL23AP7	-0.736986	4.68983	-4.92757	1.43e-06	3.2e-05	4.97507
CHORDC1	-0.73642	5.94008	-3.8457	0.000149106	0.00137828	0.752505
FADS3	-0.735238	5.15418	-3.55579	0.000442825	0.00328286	-0.20872
AHNAK2	-0.730898	6.81414	-2.6584	0.00830636	0.0337645	-3.18005
NEFL	-0.730204	6.02945	-2.62571	0.00912618	0.035972	-2.90012
AK1	-0.730042	5.10928	-3.87285	0.000134192	0.00126991	0.854239
KPRP	-0.729989	4.69602	-4.05393	6.54e-05	0.00071246	1.43433
XAF1	-0.729678	5.70477	-3.35328	0.000909549	0.00586415	-0.840558
UBXN8	-0.729337	5.75343	-4.20222	3.57e-05	0.000430811	2.05507
SNX21	-0.729325	5.74106	-4.1119	5.17e-05	0.000588254	1.7194
LYSMD4	-0.729039	4.97759	-4.13753	4.66e-05	0.000541176	1.79623
PCDHGC3	-0.729013	5.78809	-3.33155	0.000980654	0.0062341	-0.915536
RIPK3	-0.728822	4.69664	-4.68651	4.36e-06	7.87e-05	3.94044
ARL14	-0.728723	4.66836	-4.18396	3.85e-05	0.00045977	1.91767
AIM2	-0.727315	6.62062	-2.34916	0.0195164	0.0658156	-3.78356
MYLPF	-0.726358	4.56047	-4.12314	4.94e-05	0.000565837	1.65843
IFI44L	-0.726271	5.9255	-2.79625	0.00553065	0.0243444	-2.4486
PTHLH	-0.725387	7.21616	-2.297	0.0223627	0.0731596	-4.54681
DENND2C	-0.725355	6.13013	-3.55585	0.000442723	0.00328286	-0.253101
PLEKHM1	-0.725045	6.25701	-4.97945	1.12e-06	2.61e-05	5.21388
OTUB2	-0.724091	4.40803	-5.23792	3.21e-07	9.55e-06	6.31947
SLN	-0.723857	4.66462	-3.84533	0.000149322	0.00137828	0.671053
FJX1	-0.723581	6.53361	-3.34633	0.000931762	0.00599221	-1.04415
COL4A6	-0.72352	5.35956	-3.18557	0.0016093	0.00920391	-1.32122
TFAP2E	-0.723268	4.49178	-5.08551	6.75e-07	1.74e-05	5.6458
RIMS3	-0.723076	4.42613	-5.09615	6.41e-07	1.67e-05	5.67176
NRP2	-0.722793	6.46397	-4.35598	1.87e-05	0.000254247	2.57187
RBM41	-0.718753	5.26873	-3.93015	0.000107219	0.00105599	1.07209
NFAT5	-0.7135	5.22249	-3.75729	0.000209303	0.00182198	0.471679
FAM126A	-0.71338	5.79225	-3.57076	0.000419309	0.00314115	-0.162357
CARD18	-0.713099	4.65393	-4.01547	7.64e-05	0.000807037	1.28513
RNASE10	-0.712666	4.6154	-4.20907	3.47e-05	0.00042099	2.00432
RP9P	-0.712458	5.67241	-3.76019	0.000207008	0.00180514	0.476608
ILK	-0.712284	4.66499	-4.77158	2.96e-06	5.83e-05	4.29856
TBCK	-0.711907	4.96909	-4.36709	1.78e-05	0.000244461	2.67536
KRTDAP	-0.711524	7.26838	-1.39489	0.164163	0.316135	-6.29069
DEPDC7	-0.710537	5.0508	-3.77686	0.000194272	0.00171087	0.515465
RILPL1	-0.709158	4.37385	-5.60334	5.06e-08	2.17e-06	8.06537
SLITRK6	-0.708437	5.473	-2.96788	0.00325983	0.0161058	-1.93825
SLC35F3	-0.706642	4.33439	-5.33302	2e-07	6.5e-06	6.74077
SRR	-0.706605	4.84415	-4.4877	1.06e-05	0.000162438	3.14278
DSC1	-0.705455	4.83485	-3.51307	0.000516867	0.00369648	-0.408064
TMEM154	-0.705426	6.59473	-2.96059	0.00333549	0.0164308	-2.22774
MFAP5	-0.70537	5.47537	-2.8603	0.00455354	0.0209636	-2.22659
HAS2	-0.704019	4.73903	-3.97547	8.96e-05	0.000913237	1.16079
SYT7	-0.703861	5.14872	-3.36418	0.000875743	0.0056901	-0.809601
RAPGEF3	-0.703777	4.22176	-6.03174	5.16e-09	3.24e-07	10.1925
HERC4	-0.703525	5.86767	-4.22549	3.24e-05	0.000397987	2.13862
TFPI2	-0.702256	4.49836	-4.2889	2.48e-05	0.000322194	2.27515
ANXA3	-0.702105	6.55143	-2.64423	0.00865309	0.0347934	-3.04763
TRIM6	-0.701849	4.69819	-4.60847	6.19e-06	0.000105905	3.61792
RIMKLB	-0.701295	5.73531	-3.72213	0.000239106	0.00202155	0.343343
CMPK2	-0.699591	5.76333	-2.91369	0.00386222	0.01844	-2.11486
IGFL2	-0.699353	4.73685	-3.75008	0.000215115	0.00185769	0.361996
TANC2	-0.698508	5.78004	-3.75245	0.000213187	0.00184828	0.442714
GLI3	-0.698428	5.46786	-3.36708	0.000866964	0.00564543	-0.782826
BMP2	-0.698215	6.37352	-2.68127	0.00777302	0.0320455	-2.87021
HIST1H2BH	-0.697616	5.11613	-3.4982	0.00054526	0.00386269	-0.394863
CYP27C1	-0.697482	5.03862	-3.50208	0.000537721	0.00382011	-0.396901
MFSD2A	-0.696838	6.26456	-3.37059	0.000856411	0.00558886	-0.878409
STX1A	-0.695394	4.41873	-5.13441	5.33e-07	1.44e-05	5.84789
IL20	-0.694998	4.33746	-4.93564	1.38e-06	3.1e-05	4.91341
CD3EAP	-0.693651	4.52131	-4.86659	1.91e-06	4.1e-05	4.68279
EPB41L5	-0.692904	5.09432	-3.80082	0.000177257	0.00158348	0.606328
TBKBP1	-0.692699	5.04581	-3.78043	0.000191642	0.00169381	0.52933
GAST	-0.69025	4.84679	-3.60518	0.000369637	0.00284731	-0.0999115
RRP8	-0.690102	5.04624	-3.99886	8.16e-05	0.000849312	1.29903
SLC38A9	-0.689988	4.92816	-4.26321	2.76e-05	0.000353185	2.27048
DES	-0.689049	5.07286	-2.70744	0.00720061	0.030108	-2.66382
ADARB1	-0.687991	4.37671	-5.1205	5.7e-07	1.52e-05	5.76871
RAB11FIP2	-0.686386	5.2298	-3.88377	0.000128598	0.0012286	0.909054
INVS	-0.686154	4.9964	-3.98633	8.58e-05	0.000882429	1.24814
SLCO1B3	-0.682982	4.50243	-4.44499	1.27e-05	0.000188437	2.90246
BBOX1	-0.682408	4.75674	-3.77673	0.000194371	0.00171087	0.462607
LATS2	-0.679399	5.82429	-3.54987	0.000452449	0.00334099	-0.234264
SH2D2A	-0.679302	6.04074	-3.75126	0.000214151	0.00185342	0.4121
SNORD12B	-0.677455	4.59483	-4.40934	1.48e-05	0.000209989	2.79113
SLC44A5	-0.677105	5.64932	-3.20916	0.00148727	0.00863447	-1.2699
SBF2	-0.676353	5.21648	-3.76539	0.000202956	0.00177601	0.501753
PRMT7	-0.676263	5.08745	-3.84547	0.000149239	0.00137828	0.761835
MYL1	-0.673992	4.7066	-3.33268	0.000976836	0.00622302	-1.00938
RBMS2	-0.673981	6.43681	-4.47642	1.11e-05	0.000168746	3.05476
ACTC1	-0.67383	4.63692	-3.4757	0.000591027	0.00410162	-0.578265
PTDSS2	-0.672963	5.94604	-3.8259	0.00016096	0.00146763	0.680632
RNF222	-0.672387	4.47631	-4.37093	1.75e-05	0.000241087	2.59514
SPRYD4	-0.671488	5.10319	-3.80608	0.000173713	0.00155663	0.62806
MYBPH	-0.671414	4.59979	-3.62691	0.000341185	0.00267348	-0.0909845
STX2	-0.671207	5.8646	-3.74395	0.000220177	0.00189355	0.406277
TFCP2L1	-0.670725	6.0349	-3.25075	0.00129278	0.00775149	-1.19765
PYROXD1	-0.670461	5.50108	-3.71328	0.000247221	0.0020761	0.325424
TNNT3	-0.670081	5.23668	-2.6606	0.00825367	0.0335837	-2.73048
CCL8	-0.670062	4.47953	-4.34044	1.99e-05	0.000268956	2.47558
SLC25A16	-0.669023	5.16541	-3.80606	0.000173732	0.00155663	0.635804
KCNK7	-0.667247	5.15608	-3.03513	0.00263221	0.0136481	-1.76629
ADAMTS15	-0.666988	4.43271	-4.48615	1.06e-05	0.000163378	3.04183
KLK10	-0.665949	7.20112	-1.84172	0.0665824	0.166512	-5.51881
PARVB	-0.664977	5.37332	-3.26113	0.00124809	0.00752266	-1.0995
SBSN	-0.6643	7.50008	-2.01618	0.0447435	0.123792	-5.70667
P2RY2	-0.664103	6.26935	-3.22346	0.00141755	0.00831342	-1.33593
GSDMC	-0.664027	7.00173	-2.5922	0.0100409	0.0389932	-3.59796
TGFB2	-0.662176	4.85294	-3.78494	0.000188371	0.00166589	0.515929
APOBEC3A	-0.661717	6.49713	-2.17057	0.0308106	0.0930928	-4.12149
MOCS3	-0.66145	5.84314	-4.12474	4.91e-05	0.000563312	1.76145
TGM1	-0.661388	7.2653	-2.75709	0.00621807	0.0266921	-3.57073
HOMER2	-0.657679	4.64612	-4.17312	4.02e-05	0.000477417	1.88367
KIF3C	-0.656573	5.08172	-3.38944	0.000801829	0.00529956	-0.73683
RNF214	-0.656195	5.57572	-3.54873	0.00045432	0.00335151	-0.218795
FHL2	-0.656007	6.83672	-3.25926	0.00125604	0.00756453	-1.54676
SLFN12	-0.655324	4.50337	-4.67462	4.6e-06	8.22e-05	3.85677
VAV3	-0.654993	6.58614	-3.73439	0.000228286	0.00194765	0.194962
LIPK	-0.654662	4.43044	-4.31673	2.2e-05	0.000292477	2.36099
PTPDC1	-0.654452	4.53546	-4.60287	6.35e-06	0.00010807	3.56713
TTC8	-0.653103	5.68183	-3.89375	0.000123682	0.00118845	0.935961
TMEM185A	-0.652846	5.70262	-3.67568	0.000284652	0.00231647	0.188516
ABCA12	-0.650087	5.63875	-2.69937	0.00737292	0.0307171	-2.65746
CPEB2	-0.649678	5.76308	-2.98323	0.00310553	0.0155484	-1.92805
NAF1	-0.647539	5.11491	-3.68549	0.000274397	0.00225018	0.223537
KLK13	-0.646527	6.45255	-1.83507	0.0675635	0.166708	-4.74729
SCLT1	-0.646487	4.83957	-4.0829	5.82e-05	0.000646775	1.58356
LIG4	-0.646094	5.95216	-3.53669	0.000474611	0.00346369	-0.292869
SEMA7A	-0.645958	5.78292	-3.18124	0.00163268	0.00930918	-1.36797
NQO2	-0.645943	5.19085	-3.41682	0.000728307	0.0048869	-0.630318
CLDN17	-0.644039	4.35645	-4.21298	3.41e-05	0.000415544	1.91623
TBX1	-0.644021	5.78397	-3.07991	0.00227806	0.012105	-1.66039
KRT23	-0.643902	6.15401	-2.39054	0.0174896	0.0603103	-3.49749
FUT1	-0.643729	5.33268	-3.24707	0.00130901	0.00780823	-1.14001
CHRNB1	-0.641417	4.59802	-4.0481	6.7e-05	0.000725216	1.40499
LRRC28	-0.641256	4.65579	-4.24062	3.04e-05	0.000380002	2.14704
NKIRAS1	-0.640964	5.25922	-3.49268	0.000556166	0.00390855	-0.38737
ULBP2	-0.640766	6.90471	-3.27397	0.00119476	0.00726549	-1.5797
SLC4A3	-0.640478	4.64002	-4.18714	3.8e-05	0.000454464	1.93869
TMEM171	-0.640345	6.2164	-3.31944	0.00102245	0.00644782	-1.03184
MRPS18C	-0.639719	5.96212	-3.61048	0.000362504	0.00281114	-0.053155
TTC39A	-0.63924	4.2138	-5.218	3.54e-07	1.04e-05	6.14899
MALL	-0.639053	5.91992	-2.86581	0.00447734	0.0206572	-2.27045
HSPA12A	-0.638637	4.30903	-4.7588	3.14e-06	6.14e-05	4.13278
DYSF	-0.637456	4.5235	-4.13634	4.68e-05	0.000542993	1.70849
KIN	-0.636486	4.63422	-4.23801	3.07e-05	0.00038243	2.13316
PSMD9	-0.635278	6.13473	-4.1216	4.97e-05	0.000567979	1.72373
PHACTR2	-0.634795	5.64656	-3.37082	0.000855732	0.00558685	-0.784897
PDGFC	-0.63472	5.71148	-2.94671	0.0034841	0.0170508	-2.02204
FAM89A	-0.634314	6.73834	-3.01411	0.00281525	0.014398	-2.20659
SETD6	-0.633804	5.26782	-3.30824	0.00106261	0.00663411	-0.956257
ZC3H12C	-0.633437	5.59917	-3.47973	0.000582565	0.00405039	-0.441122
SORCS2	-0.631662	4.81929	-3.44307	0.000663794	0.00452903	-0.621154
ADAMTSL5	-0.630871	4.79697	-3.5741	0.00041423	0.00311087	-0.202577
RSAD2	-0.630169	6.62244	-2.17958	0.0301284	0.0914591	-4.19704
SEMA3C	-0.627009	6.92288	-2.81989	0.0051499	0.0230508	-2.93806
MMP1	-0.626997	7.63967	-3.15503	0.00178103	0.00994325	-3.11387
SP140L	-0.625762	6.38692	-4.06288	6.31e-05	0.00069068	1.45073
MT1E	-0.62387	7.04838	-1.87905	0.0612839	0.156445	-5.2589
LDLRAD3	-0.622858	5.89083	-3.25814	0.00126078	0.00759003	-1.15494
TPPP3	-0.622766	6.81629	-2.67856	0.00783459	0.0321931	-3.20051
NME1-NME2	-0.62266	4.23665	-5.09704	6.39e-07	1.67e-05	5.60432
KRBA1	-0.621557	5.01034	-3.36829	0.000863304	0.00562649	-0.810457
SNCG	-0.620352	6.25035	-2.65867	0.00829998	0.0337539	-2.89532
SLC38A6	-0.62019	4.39697	-4.6014	6.39e-06	0.000108358	3.51069
DKK1	-0.620181	5.54596	-2.42913	0.0157693	0.055711	-3.29049
PTK6	-0.619823	6.96787	-3.60847	0.000365186	0.00282609	-0.573491
GJB6	-0.619485	7.41343	-1.89245	0.0594705	0.153225	-5.85199
COL27A1	-0.619245	5.56535	-2.96919	0.00324638	0.0160552	-1.94461
TUBB3	-0.618991	4.25082	-4.8591	1.97e-06	4.23e-05	4.54213
SAA2	-0.618332	5.46687	-2.55472	0.0111606	0.042386	-2.99209
RPP14	-0.616965	5.32613	-3.46378	0.000616683	0.0042404	-0.47924
FAM110C	-0.616538	6.84835	-3.13015	0.00193334	0.0106704	-1.97862
EFNA3	-0.616477	6.28332	-2.73844	0.00657205	0.0279317	-2.7053
GFOD1	-0.615934	5.52322	-3.18739	0.00159958	0.0091553	-1.32502
MRPL46	-0.614952	5.03018	-3.40422	0.000761331	0.0050654	-0.693916
SYNC	-0.614217	4.03249	-6.40913	6.25e-10	5.5e-08	12.1419
KRT6C	-0.613749	7.51147	-2.00745	0.0456703	0.125799	-5.80681
VGLL1	-0.613655	4.45939	-3.92594	0.000109014	0.00107155	0.900536
CKM	-0.613593	4.70082	-3.04301	0.00256642	0.0133486	-1.85758
RELT	-0.613518	4.90544	-3.55476	0.000444481	0.00329351	-0.238581
BNC1	-0.613075	7.18652	-3.8154	0.000167606	0.00151716	-0.158722
LYNX1	-0.612976	6.43145	-2.01485	0.0448837	0.124088	-4.41337
IL6	-0.612865	5.21511	-2.60769	0.0096084	0.0375297	-2.85441
CA2	-0.611632	7.18067	-2.2896	0.0227943	0.0737666	-4.64113
HES2	-0.611631	6.69921	-2.6091	0.00956961	0.0374251	-3.27709
RASAL1	-0.611387	5.49398	-2.80309	0.00541789	0.023957	-2.37982
SLC25A14	-0.610563	5.72869	-3.70571	0.000254358	0.00211745	0.285847
ROBO4	-0.61025	4.49605	-4.21672	3.36e-05	0.000410505	2.00891
MSRB3	-0.610093	4.82835	-3.51559	0.0005122	0.00367077	-0.382002
LCE1F	-0.608495	4.5127	-3.60599	0.000368541	0.00284325	-0.188073
MTHFR	-0.607512	4.78272	-3.73346	0.000229096	0.00195344	0.333552
GFPT2	-0.607028	5.2878	-2.73164	0.00670548	0.0283941	-2.55006
PTPRG	-0.605999	4.81141	-3.63186	0.000334999	0.00263051	-0.00310906
ANKRD1	-0.605739	4.38239	-3.59515	0.00038351	0.00291966	-0.300735
MMP28	-0.60562	6.24625	-2.38858	0.0175811	0.0605563	-3.5415
RAP1B	-0.605456	6.08797	-4.21669	3.36e-05	0.000410505	2.08657
KLC1	-0.605016	4.58876	-3.96492	9.35e-05	0.000943316	1.103
PLA2G4D	-0.604492	4.13443	-4.78179	2.82e-06	5.61e-05	4.12854
MRRF	-0.603811	6.19292	-3.9696	9.17e-05	0.000930354	1.15202
EPS8L1	-0.603466	6.52166	-2.57044	0.0106782	0.0409753	-3.24923
LRRC8C	-0.602922	5.66741	-3.03217	0.00265726	0.0137448	-1.78258
RHOBTB1	-0.60198	4.62195	-3.9585	9.59e-05	0.000963902	1.08987
SOX7	-0.601967	6.59915	-3.03059	0.00267077	0.0137908	-2.07142
EPHB2	-0.601669	4.32023	-4.43761	1.31e-05	0.00019236	2.79849
TWIST2	-0.601	5.51629	-2.87184	0.0043953	0.0203665	-2.20242
S100A12	-0.600595	7.06921	-1.85164	0.065139	0.163749	-5.36587
COL16A1	-0.599802	6.66042	-2.95445	0.00340054	0.0167073	-2.33301
MPZL3	-0.599322	6.75067	-3.84906	0.00014718	0.00136524	0.472182
PYGL	-0.598915	7.36659	-5.26805	2.77e-07	8.45e-06	5.66065
HOMER1	-0.598861	5.25661	-2.99662	0.00297643	0.0150529	-1.85222
UCA1	-0.59858	4.59534	-3.64353	0.000320823	0.00253646	-0.0202553
ST5	-0.597904	6.25131	-3.68613	0.000273745	0.0022481	0.142105
MTO1	-0.596876	4.88127	-3.65115	0.00031188	0.0024841	0.0774216
SLURP1	-0.59577	6.48705	-1.6624	0.0975599	0.214715	-5.07786
LCAT	-0.595081	4.46508	-4.03648	7.02e-05	0.00075289	1.31376
TRPM2	-0.594704	4.77484	-3.54306	0.000463768	0.00340445	-0.302548
PEX7	-0.594312	6.24598	-4.04186	6.87e-05	0.000738881	1.40455
BCAR3	-0.593599	5.76541	-2.70866	0.00717484	0.0300208	-2.65532
TREX2	-0.592934	4.38707	-3.8456	0.000149168	0.00137828	0.574934
ACTA1	-0.592429	4.83166	-2.63324	0.00893117	0.0355397	-2.89739
TMEM158	-0.592182	6.02892	-2.93251	0.00364232	0.0176346	-2.11673
KDELC1	-0.59009	5.70986	-3.20564	0.00150495	0.00871348	-1.29055
MTRF1	-0.589881	4.62127	-3.86111	0.000140456	0.00131837	0.742475
GPR153	-0.589678	6.85611	-3.36331	0.000878404	0.00569765	-1.2842
HYAL1	-0.587712	5.34735	-2.75916	0.00617991	0.0265816	-2.48286
SEMA3A	-0.586708	4.17935	-4.69857	4.13e-06	7.6e-05	3.80497
PEX11A	-0.586696	5.35015	-3.10297	0.00211335	0.0114241	-1.55828
ADRB2	-0.585229	5.86523	-2.48294	0.0136207	0.0496654	-3.21944
MRC1	-0.58401	5.02687	-2.82965	0.00499968	0.0225196	-2.33716
STAC3	-0.58336	4.66243	-3.22199	0.00142456	0.00834149	-1.33895
SESN2	-0.58286	6.53576	-4.72571	3.65e-06	6.9e-05	4.04838
PTGS2	-0.582685	6.09077	-2.23276	0.0263612	0.0824268	-3.83128
LPAR5	-0.582324	6.30048	-3.34207	0.000945615	0.00606018	-0.996843
RABGEF1	-0.581873	4.40322	-4.25297	2.89e-05	0.000364963	2.11107
SLC28A3	-0.581653	5.99555	-2.65139	0.00847635	0.0343128	-2.84344
RNF5P1	-0.579617	4.74911	-3.10716	0.00208463	0.0113178	-1.64909
NEIL3	-0.579573	5.06534	-3.07217	0.00233595	0.0123644	-1.66607
ADAP2	-0.579198	5.33156	-2.65481	0.00839313	0.0340375	-2.74262
TNNC1	-0.578149	4.72071	-2.87837	0.00430788	0.0201043	-2.29779
IL20RB	-0.578037	7.31192	-3.10961	0.00206798	0.0112519	-2.75152
CDSN	-0.577879	4.31742	-3.88073	0.000130132	0.00124247	0.661538
MET	-0.577044	7.06143	-5.41229	1.35e-07	4.7e-06	6.79434
WFDC5	-0.575717	6.60388	-2.01385	0.044989	0.124268	-4.54555
PSORS1C2	-0.575662	4.701	-3.08035	0.00227483	0.0120964	-1.74079
ZNF365	-0.575274	4.04683	-5.56527	6.16e-08	2.56e-06	7.72845
PAEP	-0.574683	4.00797	-5.61508	4.76e-08	2.06e-06	7.94657
AKR1B15	-0.5746	5.60395	-2.39146	0.0174466	0.0602036	-3.38523
RILP	-0.57419	5.24133	-2.97097	0.00322818	0.0159968	-1.92191
TTC39B	-0.573034	6.04445	-3.559	0.000437673	0.00325271	-0.239252
IGFBP6	-0.572685	7.35496	-3.15516	0.00178027	0.00994269	-2.69445
LIPG	-0.571199	4.23577	-4.35609	1.86e-05	0.000254247	2.42373
DIAPH3	-0.569858	4.58079	-3.68098	0.000279064	0.00227965	0.106076
MST1R	-0.569174	6.1991	-3.06009	0.00242906	0.0127616	-1.80814
CA12	-0.567881	7.15172	-2.57834	0.0104428	0.040293	-3.95857
RWDD3	-0.567004	5.18612	-3.01272	0.00282777	0.0144473	-1.80713
TNNI1	-0.566896	4.44575	-3.31776	0.00102841	0.0064745	-1.1502
SDR42E1	-0.566374	5.33879	-3.0176	0.00278408	0.0142825	-1.79702
SLC36A1	-0.566369	6.15744	-3.9504	9.9e-05	0.000989178	1.0859
ZNF668	-0.564783	4.14839	-4.96107	1.22e-06	2.8e-05	4.94392
ZBED2	-0.564701	6.70659	-2.20747	0.0280987	0.0866222	-4.24464
PDLIM2	-0.562487	4.71371	-3.38678	0.00080933	0.00533788	-0.812322
HS3ST3A1	-0.562093	4.6565	-3.33478	0.000969772	0.00618328	-0.991461
OASL	-0.56159	6.67681	-2.1393	0.0332832	0.0983204	-4.36305
PVT1	-0.561316	5.12874	-2.83477	0.00492245	0.0222587	-2.29213
PAPPA	-0.561252	4.03047	-5.41349	1.34e-07	4.69e-06	6.9747
SPIN4	-0.561136	6.00662	-2.76983	0.00598649	0.0258983	-2.54768
CCDC85C	-0.561106	5.20415	-2.77747	0.00585136	0.0254606	-2.4319
PTPN4	-0.560601	4.75547	-3.52131	0.000501746	0.00361595	-0.371442
CASQ2	-0.560356	4.31328	-3.53809	0.000472203	0.00345116	-0.525947
S100A7	-0.559953	7.86713	-1.88995	0.059806	0.153799	-6.75273
MMACHC	-0.559623	4.38624	-4.08121	5.86e-05	0.000649332	1.44768
C1orf116	-0.559371	7.06683	-3.4353	0.000682299	0.00462163	-1.34641
FOXF2	-0.559248	5.06981	-2.785	0.00572084	0.0250308	-2.43566
BTBD11	-0.559125	5.57565	-2.67006	0.00803037	0.0327908	-2.72716
TBX18	-0.558555	4.39399	-3.93568	0.000104909	0.00103733	0.912543
FFAR2	-0.558028	4.19296	-4.29853	2.38e-05	0.000311783	2.16725
ARSJ	-0.557763	5.47009	-2.48265	0.0136316	0.0496931	-3.16288
CSRP3	-0.557121	4.44243	-3.07699	0.00229978	0.0121988	-1.87499
FOSL1	-0.556896	7.28201	-4.42552	1.38e-05	0.000199772	1.98518
XG	-0.556177	6.59888	-2.88087	0.00427483	0.0199687	-2.51257
COL5A3	-0.555887	6.36394	-2.46942	0.0141346	0.0511906	-3.41918
MPP6	-0.554516	4.26145	-4.37721	1.7e-05	0.000235576	2.52969
SPATA5L1	-0.553959	6.11742	-4.01812	7.56e-05	0.000801315	1.33797
RAB23	-0.553075	5.14805	-2.91892	0.00379996	0.0182452	-2.06451
CDHR1	-0.551764	4.74014	-3.02596	0.00271065	0.0139487	-1.87714
NME6	-0.549791	5.23919	-2.8983	0.00405097	0.0191377	-2.11731
PGF	-0.548989	6.18209	-2.46888	0.0141555	0.0512413	-3.34297
IRX4	-0.5487	5.826	-2.3789	0.0180402	0.0617282	-3.45157
CD177	-0.548589	5.0871	-2.23129	0.02646	0.0826233	-3.71668
PRSS27	-0.547302	5.50322	-2.27627	0.0235907	0.075739	-3.62359
TRERF1	-0.547135	6.26202	-3.66628	0.000294812	0.00237896	0.0643409
FAM160A1	-0.546387	5.84231	-2.71805	0.00697971	0.0293728	-2.64725
FKBP1B	-0.544862	4.38063	-3.71393	0.000246616	0.00207334	0.119397
UPP1	-0.544721	7.099	-4.41154	1.47e-05	0.000208991	2.206
DNMT3B	-0.54356	4.59232	-3.37344	0.000847931	0.00555083	-0.889851
EPSTI1	-0.543555	6.61459	-2.16358	0.0313489	0.0941297	-4.26853
ANGPT2	-0.543214	4.66743	-3.25044	0.00129416	0.00775256	-1.24177
ZFYVE26	-0.542535	6.00952	-3.55946	0.000436943	0.0032489	-0.234107
NUDCD2	-0.540955	5.70925	-3.16326	0.00173315	0.00977017	-1.41663
ZNF197	-0.540543	5.63202	-3.52468	0.000495665	0.00358419	-0.303476
NRGN	-0.540416	4.69659	-3.24162	0.00133336	0.00791646	-1.2587
POMT2	-0.540229	4.4155	-3.7912	0.000183914	0.00163612	0.410906
USH1G	-0.539597	5.07054	-2.60359	0.00972109	0.0379378	-2.88297
DAAM1	-0.538929	6.65263	-3.34542	0.000934705	0.00600567	-1.18793
TNNC2	-0.538867	4.71969	-2.72611	0.00681574	0.0287908	-2.68758
GDPD2	-0.538652	4.90645	-2.56927	0.0107135	0.041073	-3.01464
HIST1H3D	-0.537593	4.8856	-2.85593	0.00461485	0.0211808	-2.29578
NADSYN1	-0.537556	5.83721	-2.87475	0.00435618	0.0202603	-2.23944
MCTP1	-0.537029	4.29782	-3.99283	8.36e-05	0.000866483	1.06999
RASGEF1A	-0.536145	4.38819	-3.62056	0.000349278	0.00272408	-0.193446
SNX30	-0.536136	5.77506	-3.19501	0.0015594	0.00896639	-1.33181
SDSL	-0.535906	4.93482	-2.82175	0.00512086	0.0229345	-2.37171
WNT10A	-0.535579	5.96817	-2.31047	0.0215945	0.0711851	-3.6362
SPON2	-0.53544	6.65491	-3.01765	0.00278366	0.0142825	-2.18199
ATAD3B	-0.534783	5.02256	-2.75892	0.00618435	0.0265931	-2.50973
HARBI1	-0.533743	4.47605	-3.68918	0.000270636	0.00223026	0.0908608
CALB2	-0.532938	4.76058	-2.77128	0.00596058	0.0258412	-2.55544
RNF123	-0.532619	5.3703	-2.85403	0.00464176	0.0212653	-2.23996
SMPX	-0.531439	4.35066	-3.15896	0.00175805	0.00985535	-1.6886
UCN2	-0.531008	5.43176	-2.47889	0.0137729	0.0500621	-3.16882
KLK11	-0.529394	6.61718	-1.65337	0.0993841	0.217611	-5.22359
ANGPTL4	-0.526964	6.85557	-2.83074	0.00498307	0.0224688	-2.91228
FCGR2A	-0.526875	6.04849	-2.44021	0.015304	0.0544522	-3.36832
NRBP2	-0.526577	5.92547	-2.71472	0.00704833	0.0296117	-2.67397
ANO1	-0.526294	6.79943	-1.90564	0.0577283	0.150443	-4.97364
PIGB	-0.526249	4.93692	-3.09975	0.00213571	0.0115118	-1.60735
PRICKLE2	-0.525753	4.48418	-3.5803	0.00040495	0.00305496	-0.271049
TNNT2	-0.525528	4.16976	-4.13566	4.69e-05	0.000543809	1.52235
NRP1	-0.525462	6.31348	-2.91275	0.00387357	0.0184743	-2.27272
HIST1H2AD	-0.525048	4.28738	-3.70048	0.000259402	0.00215068	0.0173785
VNN3	-0.524316	4.1474	-4.17723	3.95e-05	0.000471231	1.66587
SLC35F2	-0.524058	6.77261	-3.2446	0.00131998	0.00786114	-1.61854
EPB41L4B	-0.523948	5.41125	-2.4755	0.0139012	0.0504428	-3.17495
SPA17	-0.523915	4.35332	-3.82457	0.000161789	0.0014743	0.496652
PRSS3	-0.523881	5.52783	-2.04519	0.0417782	0.117717	-4.09432
SNORA31	-0.523745	4.90102	-2.7848	0.00572416	0.025038	-2.47459
SERPINB3	-0.523312	7.17971	-1.80396	0.0723204	0.171913	-5.72535
NCKAP5L	-0.522955	5.29292	-2.73241	0.00669027	0.0283457	-2.54855
LY6G6C	-0.522949	6.1061	-1.93142	0.0544484	0.144176	-4.44166
B4GALNT3	-0.522732	6.40002	-2.30495	0.0219066	0.0720176	-3.82366
HOXD9	-0.522336	5.03771	-2.64032	0.00875121	0.0350376	-2.79898
TCP11L2	-0.521213	4.46649	-3.57637	0.000410811	0.0030914	-0.292708
SPINK7	-0.520959	5.58249	-1.91956	0.0559379	0.147029	-4.33686
PLAGL1	-0.520769	4.39499	-3.67017	0.000290567	0.00235167	-0.0166023
HERC6	-0.518965	6.7554	-2.39392	0.0173329	0.0598801	-3.90878
NCKAP5	-0.518726	4.22847	-4.11014	5.21e-05	0.000592049	1.46968
TP53AIP1	-0.517574	5.98209	-2.59153	0.0100601	0.0390474	-2.99395
FHL1	-0.517356	5.79549	-2.10361	0.0363113	0.105018	-4.02751
PRSS23	-0.516415	6.72394	-2.74893	0.00637085	0.0272303	-2.99707
OPN3	-0.516338	5.31874	-2.55846	0.0110443	0.0420934	-2.97445
TARSL2	-0.51604	6.12424	-3.60381	0.000371502	0.00285603	-0.113005
GTF2H5	-0.512817	5.94989	-2.94378	0.00351624	0.0171633	-2.07633
PPP1R14A	-0.51279	4.07595	-4.46633	1.16e-05	0.000174564	2.76864
PLEKHA8	-0.512528	4.7728	-3.16959	0.00169714	0.0096037	-1.44431
NAV1	-0.511729	6.37839	-2.85656	0.00460602	0.0211533	-2.45999
CYP39A1	-0.511041	4.45166	-3.17289	0.00167869	0.00951393	-1.57408
WDR20	-0.510683	6.19748	-4.23558	3.1e-05	0.000384092	2.13601
SDR16C5	-0.509847	7.02795	-3.0839	0.00224872	0.0119799	-2.44061
MUCL1	-0.509239	4.54081	-2.81853	0.00517109	0.0231292	-2.51964
ZNF202	-0.508225	5.40517	-2.81593	0.00521193	0.023252	-2.34264
ADCY7	-0.508102	4.36403	-3.49774	0.000546162	0.00386558	-0.610456
PPP4R4	-0.507448	4.44747	-3.29347	0.00111779	0.00691525	-1.20918
PDP2	-0.50642	4.78992	-3.12623	0.00195838	0.0107848	-1.56466
SFRP1	-0.506283	5.41813	-2.00666	0.0457542	0.125961	-4.15448
SLC10A7	-0.505667	5.00369	-2.89364	0.0041097	0.0193403	-2.15613
FNIP2	-0.504865	4.95709	-2.70645	0.00722154	0.0301702	-2.65394
ST3GAL5	-0.504638	5.23497	-2.51078	0.0126147	0.0467816	-3.08261
C19orf33	-0.504502	7.5626	-3.32248	0.0010118	0.00639147	-2.60931
TTC4	-0.504472	4.06394	-4.66247	4.86e-06	8.63e-05	3.58554
RNF24	-0.503971	5.94908	-3.16125	0.00174474	0.00980886	-1.46064
STRADB	-0.503359	5.63285	-2.89363	0.00410989	0.0193403	-2.16214
ANTXR2	-0.502505	5.20114	-2.31256	0.0214779	0.0708993	-3.52426
SUPT3H	-0.502426	4.94427	-2.81631	0.00520597	0.0232393	-2.37554
GLT8D2	-0.501054	4.7005	-2.92781	0.00369622	0.0178442	-2.15
FOSB	-0.500469	6.16361	-1.91671	0.0563	0.147671	-4.49572
C16orf74	-0.500329	6.58757	-2.67123	0.00800319	0.0326977	-3.08744
NLRP1	-0.500238	5.58035	-2.55606	0.0111189	0.0422596	-3.00759
MYH3	-0.499946	4.22647	-3.44403	0.000661527	0.00451562	-0.881826
NUDT7	-0.499597	4.31056	-3.66679	0.000294253	0.00237654	-0.0758177
SLC35E4	-0.4994	4.18096	-3.98647	8.58e-05	0.000882429	0.97458
NID2	-0.498474	4.62522	-3.03079	0.00266911	0.013787	-1.88861
CLPB	-0.498397	5.56091	-2.61265	0.00947344	0.0371163	-2.86934
MYOG	-0.498369	4.18944	-3.49655	0.000548511	0.0038729	-0.738917
CORO6	-0.497729	4.35755	-3.24288	0.00132769	0.00789452	-1.41999
PITPNM2	-0.496927	4.50656	-3.28308	0.00115822	0.00708694	-1.2042
SPOCK1	-0.496701	5.07776	-2.30777	0.0217469	0.071598	-3.54414
SEMA3B	-0.496421	4.41213	-3.20817	0.00149224	0.00865325	-1.48907
MME	-0.495924	4.26735	-3.32774	0.000993632	0.00629283	-1.22106
SLC25A26	-0.495878	5.93702	-3.26826	0.00121818	0.00738096	-1.14089
GNB5	-0.495774	5.01602	-2.65835	0.00830754	0.0337645	-2.75439
CXCL11	-0.495536	6.15862	-1.68684	0.0927556	0.20666	-4.8906
VPS53	-0.495505	5.74681	-3.00461	0.00290178	0.0147711	-1.87468
MRGPRX3	-0.495498	4.0358	-4.2367	3.09e-05	0.000382891	1.81267
OVOL1	-0.494687	6.68798	-2.44328	0.015177	0.0540643	-3.74077
PAG1	-0.494335	4.70262	-2.95671	0.00337643	0.0165943	-2.06814
NDUFV2	-0.49407	6.29559	-2.84121	0.00482697	0.0219262	-2.46635
NUFIP1	-0.493035	6.04495	-3.08863	0.00221445	0.0118425	-1.69283
ARRDC4	-0.493013	6.68284	-2.54667	0.0114153	0.0431781	-3.48787
PTS	-0.492833	6.68361	-3.81993	0.000164705	0.00149632	0.364284
HSPB7	-0.491318	4.17506	-3.31174	0.0010499	0.00658216	-1.34427
ARG2	-0.491284	5.39969	-2.2464	0.0254637	0.0803582	-3.67755
MLLT11	-0.490756	5.18811	-2.21052	0.0278842	0.0861467	-3.73814
SCO1	-0.489974	6.28712	-4.59672	6.52e-06	0.00010994	3.55923
PLA2G15	-0.489718	6.2053	-3.67904	0.000281099	0.00229209	0.115608
TBC1D7	-0.48918	5.82516	-3.1226	0.00198185	0.0108821	-1.55242
NUDT3	-0.48602	5.78909	-3.16111	0.00174554	0.00980886	-1.43559
SMN1	-0.485724	4.80788	-2.92229	0.00376031	0.0180837	-2.1275
SLC25A15	-0.484808	6.17625	-3.28023	0.00116951	0.007138	-1.16281
SNAI1	-0.484716	4.76347	-2.78233	0.00576672	0.0251654	-2.51323
MTHFS	-0.484679	5.26129	-2.53197	0.0118937	0.0445381	-3.03439
FRMD4B	-0.484339	6.25662	-2.82562	0.00506117	0.0227355	-2.49324
GPRC5A	-0.483963	6.55824	-2.07038	0.03934	0.112133	-4.44339
TTLL11	-0.483897	4.05389	-4.30109	2.36e-05	0.000308683	2.08842
PGLYRP3	-0.483879	6.52679	-1.83732	0.0672309	0.166708	-4.8588
SYT8	-0.483681	4.47855	-2.79658	0.00552516	0.0243308	-2.61013
RNLS	-0.483539	4.56993	-3.15258	0.00179554	0.0100158	-1.55962
PLXDC1	-0.483067	4.33259	-3.35757	0.000896101	0.00579489	-1.07588
KCNK6	-0.482677	6.77473	-2.67208	0.0079835	0.0326439	-3.27513
HMBS	-0.482528	6.25021	-3.1588	0.00175899	0.00985691	-1.55406
G0S2	-0.482368	6.10637	-2.02115	0.0442233	0.122738	-4.28029
STAG3L4	-0.480956	5.69252	-2.71695	0.00700231	0.0294514	-2.63032
GDPD3	-0.479956	5.12193	-2.12416	0.0345403	0.101026	-3.91127
SEMA4F	-0.479919	4.53922	-3.0669	0.00237611	0.0125283	-1.82511
PPIP5K1	-0.479896	4.89432	-2.77304	0.00592929	0.0257325	-2.49644
MYEOV	-0.479729	4.48922	-2.80661	0.00536067	0.0237671	-2.57557
SAA1	-0.479285	7.24727	-2.53567	0.0117717	0.0441917	-4.3368
SDK2	-0.478374	4.60492	-2.9015	0.00401102	0.0189909	-2.25279
CDC42EP2	-0.478356	6.31994	-2.82561	0.00506128	0.0227355	-2.52326
ACER3	-0.478343	6.25094	-2.56502	0.0108422	0.0414551	-3.15642
IRAK2	-0.477899	5.97797	-2.29163	0.0226752	0.0734923	-3.68619
MYOM3	-0.47787	4.17114	-3.52414	0.000496634	0.00358946	-0.655783
TSC22D2	-0.477638	6.25653	-2.65331	0.00842947	0.0341507	-2.94076
TMEM150A	-0.476837	5.51051	-2.63543	0.00887512	0.035397	-2.80873
L1CAM	-0.476319	4.0481	-3.97121	9.11e-05	0.000925059	0.813184
PRMT3	-0.476118	6.4541	-3.89248	0.000124297	0.0011936	0.767227
FLRT2	-0.475912	4.09477	-3.91485	0.000113871	0.00110553	0.646992
TMEM45B	-0.475067	6.27528	-1.82455	0.0691423	0.166708	-4.71997
C20orf197	-0.47487	3.93467	-4.7012	4.08e-06	7.53e-05	3.64416
NAIF1	-0.4748	5.36112	-2.57033	0.0106815	0.0409753	-2.95066
SNX29	-0.473891	5.99162	-2.73717	0.0065967	0.0280047	-2.63734
ADAM8	-0.473427	6.34182	-2.17828	0.0302261	0.091637	-4.07774
S1PR3	-0.473333	4.28761	-3.38247	0.000821614	0.00541124	-1.02558
PKP2	-0.471969	6.04915	-2.23122	0.0264643	0.0826233	-3.83762
SLC26A6	-0.471925	5.14613	-2.43236	0.0156326	0.0553159	-3.25936
TMEM81	-0.471588	5.09721	-2.47064	0.0140877	0.0510576	-3.17328
GPR39	-0.47157	4.00041	-4.48825	1.05e-05	0.000162214	2.80627
RIN3	-0.470998	5.14062	-2.33105	0.0204661	0.0682812	-3.48287
REV3L	-0.470637	5.3144	-2.58288	0.0103096	0.0398918	-2.91719
CXCR2	-0.470455	4.27975	-3.23376	0.0013692	0.00808361	-1.49531
CLIP4	-0.468943	6.35124	-2.5857	0.0102276	0.0396257	-3.15769
MFSD11	-0.468544	5.68125	-2.71436	0.00705584	0.0296183	-2.63595
CHD7	-0.467971	4.37731	-3.18367	0.00161953	0.00924475	-1.57752
STXBP1	-0.467308	6.17929	-2.5495	0.0113251	0.0429441	-3.16606
GPRIN1	-0.467262	5.97789	-2.52302	0.0121936	0.0455133	-3.16292
SIRT7	-0.466096	6.42993	-3.92314	0.000110219	0.00107916	0.88695
XKRX	-0.465983	4.37602	-3.14292	0.00185371	0.0102763	-1.6995
SIK3	-0.465873	6.47481	-4.62371	5.78e-06	0.000100182	3.61272
HOXD11	-0.465449	4.89982	-2.4266	0.0158774	0.056019	-3.3304
MYH1	-0.464059	4.24223	-2.89347	0.0041119	0.0193403	-2.51403
SNRNP35	-0.463799	6.24343	-3.33229	0.000978136	0.00622601	-1.02882
PMS2	-0.463783	5.84515	-2.68028	0.00779552	0.0320997	-2.74964
CEP164	-0.463605	4.44514	-3.08477	0.00224241	0.0119664	-1.82503
DNASE1L1	-0.462662	6.07374	-2.75864	0.00618951	0.0266076	-2.60653
C20orf194	-0.462405	4.58704	-2.9014	0.00401234	0.0189912	-2.25824
PFKFB4	-0.462308	4.70496	-2.70262	0.00730306	0.0304599	-2.73172
C8orf76	-0.461438	6.0204	-2.57671	0.0104909	0.0404366	-3.04655
GNG11	-0.460706	5.9577	-2.47367	0.0139712	0.0506722	-3.2743
PDF	-0.460389	4.46978	-3.06921	0.00235846	0.0124659	-1.8541
SUSD1	-0.460242	5.64787	-2.67907	0.00782295	0.0321718	-2.72022
PI15	-0.459668	4.30003	-3.12438	0.00197031	0.0108392	-1.80619
SERPINB2	-0.459601	6.97893	-1.84434	0.0661977	0.165884	-5.39479
BIN1	-0.458866	6.05507	-2.25885	0.0246679	0.0784079	-3.78291
PROCR	-0.458403	7.07164	-3.78027	0.000191764	0.00169389	-0.278603
MTMR9	-0.45811	4.68153	-2.90778	0.00393369	0.0187015	-2.19995
STK11IP	-0.457969	6.34449	-4.62652	5.71e-06	9.94e-05	3.66602
FAM20A	-0.457853	4.67897	-2.55737	0.0110782	0.0421442	-3.09881
MYOT	-0.457798	4.14	-3.18946	0.00158854	0.00909906	-1.7411
SLC1A3	-0.457214	5.93863	-2.26154	0.024499	0.0780033	-3.74277
ODF2L	-0.456551	5.71331	-2.45762	0.0145972	0.0524856	-3.26009
SLCO4A1	-0.456081	5.65291	-2.10822	0.0359073	0.104133	-3.99674
TTC7B	-0.456062	3.98857	-4.47828	1.1e-05	0.000167963	2.75934
IL18	-0.455641	6.98514	-2.33962	0.0200117	0.0671387	-4.39243
PPBP	-0.455329	4.16271	-3.1789	0.00164545	0.00937131	-1.75213
REL	-0.455246	4.73857	-2.72355	0.0068675	0.0289718	-2.66514
TCAP	-0.455007	4.40535	-2.50603	0.0127814	0.047272	-3.38439
ACTN2	-0.454855	4.20999	-2.83304	0.00494849	0.0223629	-2.70343
RAB3IP	-0.454051	4.84474	-2.5877	0.01017	0.0394534	-2.96753
ACAA1	-0.45349	5.92103	-2.75729	0.00621452	0.0266921	-2.5713
SEC61A2	-0.452833	4.32184	-3.22159	0.00142647	0.00834614	-1.49634
NAP1L5	-0.45257	4.21637	-3.4714	0.000600157	0.00414961	-0.785091
SERAC1	-0.451219	4.46568	-3.03162	0.00266201	0.0137646	-1.96214
ELOVL4	-0.450828	5.41483	-1.91859	0.0560605	0.147197	-4.31852
MYO9A	-0.450798	4.2975	-3.31044	0.00105463	0.00659801	-1.23898
SYNJ2	-0.449871	6.11778	-3.16037	0.00174984	0.00981665	-1.50974
MAPRE2	-0.449467	6.21549	-2.9996	0.00294846	0.0149366	-2.00687
LGALS7	-0.449338	5.99549	-1.46323	0.144535	0.287574	-5.17192
L3MBTL3	-0.448686	4.30634	-3.24117	0.00133537	0.00791646	-1.44628
MYL2	-0.44757	4.5262	-2.2966	0.0223858	0.073187	-3.77791
CYTH3	-0.447423	6.21028	-2.76137	0.00613943	0.0264454	-2.65118
VPS33A	-0.446997	6.14772	-4.52911	8.8e-06	0.000140784	3.30134
PRDM11	-0.446879	4.10811	-3.69763	0.000262198	0.00217041	-0.108055
ZNF117	-0.446601	5.17617	-2.20442	0.0283144	0.0872062	-3.75011
MCTP2	-0.446409	4.61	-2.83888	0.00486127	0.0220352	-2.4111
GAS1	-0.446038	5.69904	-2.10544	0.0361503	0.104673	-4.01103
LAYN	-0.444415	5.54422	-2.0443	0.0418663	0.117899	-4.10422
TCHP	-0.444079	5.87741	-2.76342	0.00610208	0.0263072	-2.547
IL15RA	-0.44401	6.16203	-2.57254	0.010615	0.0408415	-3.108
CYP2J2	-0.443872	4.4985	-2.74355	0.00647328	0.0276035	-2.72533
NEK3	-0.44386	4.1329	-3.65056	0.000312568	0.00248826	-0.2486
RDH13	-0.443445	4.78038	-2.52183	0.0122337	0.0456405	-3.14328
ABCB8	-0.443293	5.5722	-2.49695	0.0131059	0.0482342	-3.14884
LRCH1	-0.443211	5.8153	-2.58809	0.0101585	0.0394192	-2.97224
GRK4	-0.443029	3.94021	-4.51949	9.18e-06	0.000144867	2.88867
SH2D3A	-0.443009	6.55632	-4.10066	5.41e-05	0.000612603	1.47004
OLR1	-0.442859	4.66862	-2.39505	0.0172803	0.0597259	-3.47741
CCL13	-0.442041	5.10329	-1.91165	0.0569491	0.14906	-4.30974
CYP4F22	-0.440804	4.78456	-2.15714	0.0318519	0.0951114	-3.94303
LINS1	-0.439726	5.46971	-2.3882	0.0175993	0.0605965	-3.38228
ARHGEF35	-0.43959	5.54399	-2.09045	0.0374858	0.107866	-4.01516
THSD4	-0.439472	5.00043	-2.24736	0.0254014	0.0802122	-3.68105
LRP8	-0.438995	5.07882	-2.17281	0.0306399	0.0926182	-3.81291
SHROOM2	-0.438995	5.4684	-2.25586	0.0248573	0.078876	-3.66833
PUS10	-0.438201	4.13424	-3.57517	0.000412618	0.00310033	-0.502309
CDK18	-0.437917	5.54775	-2.06925	0.0394475	0.112363	-4.05716
MBTPS2	-0.437671	4.99343	-2.40346	0.016896	0.0586954	-3.34502
TMEM88	-0.437218	4.27188	-3.10373	0.00210813	0.0114016	-1.88114
ZNF250	-0.437052	5.0763	-2.34894	0.0195276	0.0658239	-3.44323
C9orf85	-0.436868	5.02658	-2.28858	0.0228546	0.0738454	-3.58481
SMN2	-0.436387	4.09444	-3.65835	0.000303644	0.00243403	-0.252533
NTF4	-0.436323	4.14993	-3.43139	0.000691816	0.00467553	-0.964288
PSEN2	-0.436162	5.67577	-2.31671	0.0212471	0.0702922	-3.56973
TMEM200B	-0.435812	4.86871	-2.33907	0.0200407	0.067221	-3.52763
TECPR2	-0.435742	5.65727	-2.53099	0.0119263	0.0446491	-3.08182
KIAA0513	-0.435665	4.75426	-2.51289	0.0125411	0.0465557	-3.17133
SLC38A4	-0.435633	4.12916	-3.32084	0.00101753	0.00641952	-1.33599
LYRM4	-0.435608	5.21302	-2.18135	0.029996	0.0911679	-3.79877
MYBPC2	-0.435435	4.20006	-2.80809	0.00533691	0.0236967	-2.77235
GLIPR1	-0.435241	6.17635	-2.13136	0.0339374	0.0997642	-4.10081
NLRC5	-0.434849	6.26985	-2.52647	0.012077	0.0451458	-3.26889
PPP2R1B	-0.434669	6.67899	-4.31112	2.26e-05	0.000298463	2.19661
SLC15A1	-0.434153	4.44263	-2.69652	0.00743477	0.0309318	-2.87999
GALK2	-0.434153	4.64471	-2.68983	0.00758142	0.0314198	-2.77853
SRGAP1	-0.434031	3.97741	-4.13657	4.68e-05	0.000542898	1.38841
TOR2A	-0.433896	6.3479	-4.83551	2.2e-06	4.61e-05	4.55242
MYF6	-0.433712	4.14985	-3.00852	0.00286592	0.0146123	-2.25835
TTC12	-0.433512	4.56449	-2.77582	0.00588019	0.025549	-2.59882
CCL24	-0.432734	4.39515	-2.68002	0.00780131	0.0321004	-2.95429
HOXD8	-0.432035	4.55325	-2.70721	0.00720549	0.03012	-2.78234
ARL4D	-0.431849	7.23059	-3.60523	0.000369572	0.00284731	-1.19022
IL13RA2	-0.431618	3.9885	-3.54748	0.000456392	0.00336507	-0.730337
GPR157	-0.43084	6.41005	-2.42183	0.0160829	0.0565525	-3.59696
MED31	-0.430476	6.15315	-2.64174	0.00871545	0.0349411	-2.93674
OXNAD1	-0.430456	4.74991	-2.56503	0.010842	0.0414551	-3.04728
IFFO2	-0.430394	7.09568	-3.94085	0.000102791	0.00102042	0.238771
ST3GAL6	-0.430357	4.12259	-3.51053	0.000521614	0.0037251	-0.725882
FBXO3	-0.430178	6.06382	-2.73096	0.00671901	0.0284353	-2.67962
LMBR1L	-0.430161	5.3956	-2.24878	0.0253104	0.0799921	-3.6749
STS	-0.429635	4.8707	-2.41646	0.016317	0.0570145	-3.35317
TIMP3	-0.429562	4.2319	-3.06174	0.00241609	0.0127122	-2.03295
BNIP3	-0.428786	6.86802	-2.29897	0.0222485	0.0728974	-4.339
MAPKAPK5	-0.428348	4.63171	-2.72775	0.00678298	0.0286899	-2.68622
LACTB	-0.427882	6.6463	-4.19765	3.63e-05	0.00043824	1.77248
OSCP1	-0.427267	4.18709	-3.27669	0.00118372	0.00720715	-1.42158
SHQ1	-0.426431	5.99633	-2.929	0.00368248	0.0177894	-2.136
CCL3L1	-0.42597	4.10029	-3.23867	0.00134669	0.00796642	-1.61483
NUBPL	-0.42516	4.44013	-2.87499	0.00435295	0.0202516	-2.40767
GIT2	-0.425075	4.31061	-3.08454	0.00224405	0.0119671	-1.90463
INTS6	-0.424709	4.4482	-2.83962	0.0048504	0.0220059	-2.49801
AVL9	-0.42399	5.89387	-2.7254	0.00683019	0.0288245	-2.64988
RPS27L	-0.423708	6.18968	-2.89889	0.00404354	0.0191086	-2.28103
SEMA6B	-0.423343	5.25101	-2.11134	0.0356364	0.103485	-3.94065
RRAS2	-0.422671	6.92438	-4.61547	6e-06	0.000103709	3.18442
GEMIN6	-0.422219	5.55059	-2.28427	0.0231101	0.0745149	-3.62094
COL12A1	-0.421828	7.05559	-2.39777	0.0171551	0.059348	-4.40969
HLA-G	-0.42182	5.08693	-1.92235	0.0555835	0.146355	-4.28999
RAET1L	-0.4218	6.27012	-1.79535	0.073685	0.174437	-4.78298
RBM43	-0.421783	4.54422	-2.75211	0.00631089	0.0270132	-2.66931
H19	-0.420918	6.58115	-1.45103	0.147901	0.292523	-5.55995
RAP1GAP	-0.420316	4.70484	-2.40223	0.0169521	0.0588085	-3.44055
TRIM58	-0.419593	3.8455	-5.02008	9.24e-07	2.25e-05	4.99829
MPP1	-0.418998	5.13637	-2.07272	0.0391205	0.111677	-4.01077
HAL	-0.41897	3.9886	-3.45464	0.000637068	0.00436057	-1.03378
HIST1H2BG	-0.418796	5.2806	-1.88848	0.0600028	0.154014	-4.35913
PUS1	-0.418708	6.35906	-3.2616	0.0012461	0.00751371	-1.30757
RBKS	-0.418657	3.99842	-3.87544	0.000132843	0.00126113	0.434532
MFAP2	-0.418414	6.8914	-2.82533	0.00506569	0.0227417	-3.07174
LGALS7B	-0.417773	7.29128	-1.65428	0.0992	0.217336	-6.30642
MAP2	-0.41721	4.41999	-2.59889	0.00985207	0.038419	-3.13601
NDN	-0.417209	5.87705	-1.88622	0.0603075	0.154611	-4.46696
RELL2	-0.416631	4.08662	-3.45526	0.000635662	0.00435293	-0.935207
HBEGF	-0.416533	7.0634	-2.87389	0.00436768	0.0202887	-3.20647
KIF1B	-0.416273	6.42246	-3.1357	0.00189835	0.0105082	-1.72321
RBM7	-0.416004	6.12438	-3.07719	0.00229828	0.0121951	-1.7592
ZNF35	-0.415878	6.0984	-3.46589	0.000612067	0.00421469	-0.568747
AP4E1	-0.415522	6.02278	-2.53254	0.0118749	0.0444899	-3.15996
DCAF4	-0.415291	5.08318	-2.06145	0.0401905	0.113972	-4.03154
ZC3H14	-0.414921	5.86362	-2.96409	0.00329897	0.0162723	-2.01188
RAP1GAP2	-0.414791	5.30591	-2.02159	0.0441776	0.122735	-4.11855
VSIG10L	-0.414758	6.03322	-1.73226	0.0843372	0.191984	-4.78125
STON2	-0.414705	6.89845	-3.44436	0.000660745	0.00451233	-1.22085
ZNF597	-0.414678	4.23151	-3.12165	0.00198807	0.0109122	-1.85205
PDZD8	-0.414635	6.30833	-2.98168	0.00312083	0.0156093	-2.10606
MMRN2	-0.413855	5.42553	-2.12507	0.0344634	0.1009	-3.93156
RGS4	-0.413804	4.45066	-2.57145	0.0106478	0.0409259	-3.18158
EGFL7	-0.413777	6.32735	-2.21755	0.0273945	0.0850017	-4.00535
SCARF1	-0.413546	3.87929	-4.60342	6.33e-06	0.00010807	3.19094
MYH10	-0.413539	6.62266	-2.16277	0.031412	0.0941297	-4.35309
HLA-L	-0.413485	4.52047	-2.51583	0.0124392	0.0462345	-3.27025
TMEM229B	-0.413239	4.68233	-2.38342	0.0178248	0.0611708	-3.48953
TEP1	-0.412817	6.19015	-3.10614	0.0020916	0.0113478	-1.69924
LPCAT1	-0.412653	6.79859	-3.43895	0.000673536	0.00456846	-1.11124
C5orf38	-0.412516	4.51159	-2.48403	0.0135801	0.0495293	-3.35113
PPP1R3C	-0.412374	5.2528	-1.76519	0.0786304	0.181585	-4.56752
PIN4	-0.412349	6.21095	-2.6427	0.00869137	0.0349057	-2.96203
PPP1R3B	-0.412285	6.40862	-2.48186	0.0136613	0.049789	-3.46208
SIRT3	-0.411427	5.67296	-2.37042	0.0184506	0.0628577	-3.45325
APCDD1	-0.411289	6.24193	-2.04476	0.0418211	0.117794	-4.31125
MYLK	-0.411207	5.01495	-2.03323	0.0429796	0.120064	-4.09596
SPRR2C	-0.411021	6.84227	-1.30843	0.191808	0.353305	-6.07374
IL1R2	-0.410838	6.11981	-1.65688	0.0986731	0.216529	-4.93979
PIP5KL1	-0.410673	4.03074	-3.53428	0.000478767	0.00348554	-0.723964
KLHDC7B	-0.410298	5.47616	-1.65761	0.0985249	0.216362	-4.76808
KYNU	-0.409404	4.94151	-1.98451	0.0481827	0.131391	-4.21266
MBOAT2	-0.40933	6.75219	-1.96666	0.050217	0.13568	-4.89578
ZNF426	-0.409163	5.96534	-2.33766	0.0201151	0.0673534	-3.5907
PDE8A	-0.408969	5.71259	-2.32832	0.0206126	0.0686327	-3.5528
PSTPIP2	-0.408366	6.41882	-2.2819	0.0232516	0.0748745	-3.92714
ABLIM2	-0.408355	4.40021	-2.63528	0.00887898	0.0353979	-3.05629
SCEL	-0.408221	6.74725	-1.4747	0.141425	0.283	-5.72052
FPR1	-0.407759	4.66311	-2.26255	0.0244357	0.0778349	-3.76068
TLR3	-0.407321	4.89925	-2.173	0.0306251	0.0926103	-3.86011
N6AMT1	-0.406551	4.02759	-3.63757	0.000327988	0.00258493	-0.374828
OSBP2	-0.406435	3.99475	-3.61184	0.000360686	0.00279849	-0.495403
IL1RL1	-0.406373	3.93459	-3.68019	0.000279893	0.00228393	-0.322314
LCE3C	-0.406249	4.05048	-2.93242	0.00364339	0.0176346	-2.55873
TMPRSS13	-0.405423	6.44687	-1.95972	0.0510277	0.13735	-4.60708
ABHD6	-0.405376	5.09829	-1.95581	0.0514897	0.138233	-4.22893
IGFL3	-0.405326	4.31894	-2.42656	0.0158789	0.056019	-3.62064
LRRC3	-0.405217	3.96398	-3.79077	0.000184217	0.00163653	0.0995468
LCE1A	-0.405112	4.10729	-2.9142	0.00385609	0.0184203	-2.55395
ZNF416	-0.405017	6.08156	-2.91081	0.00389692	0.0185739	-2.2132
HS1BP3	-0.404414	5.20092	-2.13196	0.0338875	0.0996808	-3.89759
TAF3	-0.404206	6.00728	-2.99307	0.00301018	0.0151724	-1.96453
POC1B	-0.4037	4.81095	-2.37983	0.0179955	0.0616156	-3.44823
STARD3NL	-0.40368	6.43597	-2.6765	0.00788173	0.0323063	-3.00371
PORCN	-0.402091	6.23638	-2.38033	0.0179719	0.0615769	-3.60193
CRYAB	-0.401688	6.8803	-1.71085	0.0882253	0.199291	-5.5391
PPFIBP1	-0.401509	6.70167	-3.97741	8.89e-05	0.000907452	0.870085
IVL	-0.401304	7.30893	-1.64525	0.101049	0.220388	-6.37156
RND1	-0.401051	3.95223	-3.68127	0.00027876	0.00227842	-0.297456
TSPAN5	-0.400778	6.64611	-2.48983	0.0133652	0.049008	-3.64858
CHRNA1	-0.399814	4.12443	-2.76833	0.00601336	0.0259845	-2.93344
GALE	-0.39978	6.7731	-5.11459	5.87e-07	1.55e-05	5.56087
MPPE1	-0.399779	4.30827	-2.79496	0.00555218	0.0244068	-2.70718
KRT2	-0.399439	4.23306	-2.46538	0.0142914	0.0516336	-3.59802
ELAVL2	-0.398446	3.95504	-3.65773	0.000304342	0.00243832	-0.375161
RGMB	-0.398373	4.5922	-2.51398	0.0125033	0.0464496	-3.22698
ME1	-0.398218	6.81498	-2.02507	0.0438164	0.121902	-4.87304
TGFA	-0.398191	7.13703	-3.3178	0.00102825	0.0064745	-2.02436
AQP9	-0.39786	4.03708	-3.16208	0.00173997	0.00979793	-1.89841
MDFI	-0.39768	7.25567	-4.55615	7.81e-06	0.000127529	2.38932
LILRB2	-0.3974	4.3668	-2.57542	0.0105291	0.0405737	-3.22527
TLL1	-0.396606	4.02566	-3.36813	0.000863791	0.00562722	-1.26776
PLA2G4F	-0.396497	5.15643	-1.79133	0.0743289	0.175729	-4.51887
CHAC1	-0.396356	4.95306	-1.92718	0.0549764	0.145164	-4.30949
TRIM63	-0.396022	3.96773	-3.32773	0.000993671	0.00629283	-1.45599
PCSK5	-0.395878	4.55269	-2.34951	0.0194983	0.0657844	-3.62883
PAQR3	-0.395484	4.45829	-2.54375	0.011509	0.0433621	-3.23824
SPATA5	-0.395302	4.91668	-2.27831	0.0234671	0.0754065	-3.63154
TUBAL3	-0.394875	3.86504	-4.23205	3.15e-05	0.000388839	1.6591
METTL6	-0.394577	4.32574	-2.78777	0.00567337	0.0248666	-2.71151
ZNF608	-0.394522	4.27204	-2.79972	0.00547331	0.0241309	-2.72063
PARP11	-0.394043	4.65816	-2.44344	0.0151706	0.0540544	-3.35702
HUS1	-0.393678	6.42036	-3.96703	9.27e-05	0.000938009	1.03205
BTRC	-0.393651	6.4331	-3.33417	0.000971791	0.00619351	-1.13169
NR4A3	-0.393586	4.03716	-3.26189	0.00124485	0.00750915	-1.59059
TDRD3	-0.393491	5.60686	-2.37543	0.0182069	0.0622257	-3.43286
ANO10	-0.393458	6.4629	-3.20521	0.00150712	0.00871929	-1.54911
FEZ2	-0.393425	6.18988	-2.82675	0.00504381	0.0226853	-2.48167
CYP24A1	-0.393279	5.78819	-1.65466	0.0991224	0.217261	-4.83493
PCDH1	-0.393011	6.42148	-2.12677	0.0343204	0.100575	-4.26406
SNHG3	-0.393006	6.54017	-2.46672	0.0142393	0.051458	-3.60753
IGHMBP2	-0.392996	5.33672	-1.95915	0.0510947	0.137506	-4.23872
PLCD1	-0.392783	6.33702	-2.23818	0.0260018	0.0815583	-3.97379
ANPEP	-0.392288	5.24718	-1.83799	0.0671313	0.166708	-4.44504
CD248	-0.392281	6.74722	-2.33764	0.0201162	0.0673534	-4.12512
LRIG2	-0.392173	4.20867	-2.98014	0.00313604	0.0156792	-2.27351
SLC7A11	-0.392066	5.56206	-1.6774	0.0945896	0.209779	-4.75294
LLPH	-0.391741	6.24937	-2.86058	0.00454964	0.0209521	-2.41746
LAMA3	-0.39166	7.21164	-3.56389	0.000429943	0.00320003	-1.34686
NQO1	-0.391097	7.3114	-3.37339	0.000848104	0.00555083	-2.15088
SHISA4	-0.390966	5.28365	-1.79354	0.0739741	0.174984	-4.52403
CXCL1	-0.390787	7.2053	-1.81601	0.0704463	0.168806	-5.91153
NKAP	-0.390772	5.6186	-2.23459	0.0262394	0.0821316	-3.73836
NPAS2	-0.390688	4.59009	-2.41375	0.016436	0.0573768	-3.45958
ZNF528	-0.389995	4.06759	-3.24354	0.00132474	0.00788007	-1.61655
STXBP5	-0.389423	5.98513	-2.30751	0.0217612	0.0716295	-3.66573
TMEM184A	-0.389344	6.02481	-1.8806	0.0610715	0.155983	-4.52729
P4HA2	-0.389192	6.81698	-3.93954	0.000103322	0.00102434	0.595083
CKMT1A	-0.388608	4.87846	-2.00058	0.0464105	0.127492	-4.19945
PKNOX1	-0.388593	6.13241	-3.20974	0.00148441	0.0086212	-1.37726
GPR37	-0.388494	4.09678	-3.04392	0.00255897	0.0133191	-2.18738
LCE2C	-0.388381	4.02426	-2.97782	0.00315913	0.0157589	-2.44909
NAV3	-0.388029	3.8214	-4.66019	4.91e-06	8.71e-05	3.38666
BNIP1	-0.38781	6.07097	-2.50182	0.0129308	0.0477066	-3.25357
COX6A2	-0.387641	4.19381	-2.42139	0.0161019	0.0565849	-3.73156
SDS	-0.387346	4.39952	-2.45432	0.0147288	0.05287	-3.48914
DDX19B	-0.386624	4.87903	-2.09964	0.0366621	0.10591	-4.00807
USP46	-0.386594	6.20444	-3.40479	0.000759795	0.00505968	-0.801439
XCL1	-0.386241	4.64741	-2.27223	0.0238371	0.0763828	-3.74014
ZNF543	-0.386074	5.19824	-2.15152	0.0322971	0.0961154	-3.85867
FBXL18	-0.386037	4.17123	-2.88455	0.00422665	0.0197745	-2.57076
CCNK	-0.385973	3.89665	-4.03792	6.98e-05	0.000749087	0.946386
ZNF304	-0.385456	6.05536	-2.81837	0.00517359	0.0231292	-2.4561
TPM1	-0.385038	6.79794	-2.63226	0.00895621	0.0355486	-3.48506
PIGH	-0.384855	6.43437	-3.60756	0.000366422	0.00283127	-0.245189
GALT	-0.384797	5.34504	-1.8527	0.0649854	0.163417	-4.42992
NEK1	-0.384146	4.37316	-2.63125	0.00898226	0.0356049	-3.07772
ENTPD7	-0.383812	6.56992	-2.24114	0.0258071	0.0811853	-4.15205
FER	-0.383782	4.46393	-2.47644	0.0138658	0.0503507	-3.39163
TBC1D12	-0.383593	4.40549	-2.60411	0.00970678	0.0378918	-3.12246
CXCR1	-0.383451	3.93314	-3.51698	0.000509638	0.00365875	-0.871138
GPR180	-0.38338	5.01835	-1.98693	0.0479117	0.130818	-4.17522
PLEK2	-0.383208	7.35619	-5.68001	3.39e-08	1.53e-06	7.46759
SLC7A4	-0.382924	3.89432	-3.71564	0.000245032	0.00206466	-0.232511
TBC1D10A	-0.382267	6.24814	-2.87806	0.00431194	0.020117	-2.37186
SULT2B1	-0.381447	6.95934	-1.94227	0.0531147	0.141545	-5.26729
DGCR11	-0.381018	3.89287	-3.89165	0.000124705	0.00119676	0.399007
ZNF699	-0.380713	3.89264	-4.01562	7.64e-05	0.000807037	0.859967
STK3	-0.380476	6.31973	-3.86382	0.00013899	0.00130737	0.700905
GRIN2D	-0.380336	4.68425	-2.08023	0.0384205	0.109993	-4.11804
VIPR1	-0.379581	4.04541	-3.12331	0.00197726	0.0108688	-1.99912
FCGR3B	-0.379568	3.90032	-3.58482	0.000398313	0.00301247	-0.677011
FAH	-0.379567	5.07953	-1.86978	0.0625664	0.158853	-4.38173
SPRR2F	-0.3792	6.5299	-1.20109	0.230741	0.407254	-5.85897
SGTB	-0.379031	4.79178	-2.24216	0.0257403	0.0810262	-3.7466
DDX31	-0.378701	6.07991	-2.59717	0.00990021	0.0385966	-3.02887
MON1A	-0.378573	4.48414	-2.44433	0.015134	0.0539753	-3.45186
TH	-0.378463	3.8141	-4.25381	2.88e-05	0.000363993	1.70032
NFS1	-0.378367	6.2639	-2.8286	0.00501558	0.0225844	-2.51376
KLHL17	-0.378206	4.61246	-2.27571	0.0236248	0.0757996	-3.74964
SHANK2	-0.378057	3.95463	-3.3358	0.000966343	0.00616666	-1.43662
S100A1	-0.378045	4.03807	-2.91538	0.00384199	0.018365	-2.60733
RNF8	-0.377988	6.45728	-3.20148	0.00152601	0.00881159	-1.5626
ATG7	-0.37772	4.95657	-1.96981	0.0498536	0.134893	-4.22479
C1orf21	-0.377544	6.24889	-2.28708	0.0229431	0.0740881	-3.82239
DDX10	-0.377513	5.93171	-2.17713	0.0303123	0.0917942	-3.92744
CINP	-0.377278	6.47265	-3.30978	0.001057	0.00660957	-1.24036
DECR2	-0.377183	4.50586	-2.34936	0.019506	0.0657956	-3.65376
LILRA5	-0.377137	3.97804	-3.28277	0.00115944	0.00708811	-1.57874
TBC1D16	-0.376874	5.826	-2.21728	0.027413	0.0850256	-3.81698
C11orf74	-0.376805	5.6381	-1.85421	0.0647683	0.163063	-4.47321
KRT3	-0.376679	3.87152	-3.52014	0.000503856	0.00362593	-0.927212
VRK3	-0.37595	5.80353	-2.71442	0.00705459	0.0296183	-2.66321
FBLIM1	-0.375577	7.18043	-5.51805	7.85e-08	3.11e-06	6.92864
KBTBD6	-0.375492	5.6116	-2.03348	0.0429546	0.120039	-4.14075
NUP62CL	-0.375492	4.65486	-2.24294	0.025689	0.0809159	-3.7962
EIF5AL1	-0.375174	4.46549	-2.21164	0.0278055	0.0859389	-3.9797
MYH2	-0.37497	4.3002	-2.08332	0.0381362	0.109325	-4.36955
TIMM8A	-0.374755	6.48103	-3.77147	0.000198312	0.00173943	0.287312
ZNF17	-0.374754	4.89243	-2.177	0.0303226	0.0918069	-3.84499
SRGAP2	-0.374562	5.30328	-2.05745	0.0405759	0.114913	-4.05171
LETM2	-0.374503	3.85514	-3.97924	8.83e-05	0.000902713	0.683745
SHCBP1	-0.374455	6.54617	-2.99555	0.00298658	0.015094	-2.23849
S100P	-0.374386	6.97877	-1.50233	0.134148	0.273402	-6.05472
ATG2B	-0.374195	4.79099	-2.16291	0.0314006	0.0941297	-3.90953
ZCCHC2	-0.374174	5.81673	-2.47145	0.0140563	0.0509686	-3.25528
DEF8	-0.374166	6.38176	-3.30853	0.00106155	0.00663026	-1.18823
NACC2	-0.374163	5.48297	-2.01772	0.0445819	0.123504	-4.15052
TMEM192	-0.374116	5.26593	-2.10937	0.0358072	0.103901	-3.94736
NKPD1	-0.373939	3.90787	-3.56672	0.000425537	0.00317511	-0.727444
TMEM106A	-0.373921	3.96427	-3.47618	0.000590014	0.00409649	-0.969281
DOCK6	-0.373767	5.70009	-2.02981	0.0433284	0.120916	-4.16401
TINAGL1	-0.373368	6.84573	-2.4056	0.0167995	0.0584143	-4.1159
ZSCAN12P1	-0.373119	3.92525	-3.67294	0.000287571	0.00233389	-0.343309
UPRT	-0.372745	5.77306	-2.1516	0.0322906	0.0961153	-3.94008
CCL4L2	-0.372059	5.06129	-1.71081	0.0882324	0.199291	-4.64748
PPP2R3A	-0.371974	6.48189	-2.28092	0.0233104	0.0750156	-3.99333
SDCBP2	-0.371816	6.98567	-2.69347	0.00750134	0.0311482	-3.61738
ZNF474	-0.371026	3.84683	-4.07112	6.11e-05	0.000672446	1.02324
C1orf50	-0.370972	5.4983	-1.93394	0.0541356	0.143551	-4.30828
MMP25	-0.370733	4.00025	-3.25546	0.00127231	0.00765019	-1.63818
HBA2	-0.370538	4.85014	-1.77223	0.0774518	0.181039	-4.60985
CCDC127	-0.370365	4.68329	-2.16734	0.0310584	0.0935779	-3.94051
EVI5	-0.370137	4.91444	-2.05661	0.040657	0.115121	-4.07424
DEXI	-0.369981	5.31772	-1.97346	0.0494337	0.134047	-4.21144
AP1S3	-0.36973	4.36419	-2.38816	0.0176009	0.0605965	-3.66218
ZNF841	-0.369627	5.42514	-2.02594	0.0437264	0.121724	-4.12661
ZNF319	-0.369618	6.18819	-2.53338	0.011847	0.0444189	-3.22965
DPYD	-0.369459	6.24254	-1.79916	0.073078	0.173411	-4.77629
PHKA1	-0.36934	5.74663	-2.10694	0.0360187	0.104373	-4.02404
HIST1H2AE	-0.369131	5.70719	-1.70153	0.0899616	0.202385	-4.74383
RNF170	-0.368769	5.90043	-2.36488	0.0187231	0.063627	-3.5178
OLFM2	-0.368656	6.37671	-1.82047	0.0697637	0.167563	-4.82508
GMEB1	-0.368189	5.9405	-2.32468	0.02081	0.0692107	-3.6176
ZNF467	-0.367833	4.52481	-2.29002	0.0227699	0.0737035	-3.7696
TRIM54	-0.367521	4.15835	-2.56775	0.0107594	0.0412383	-3.40391
PHLDB1	-0.367478	3.95935	-3.35477	0.000904876	0.00584155	-1.36638
PURA	-0.367461	5.75142	-2.36975	0.0184835	0.062927	-3.47267
KIAA1586	-0.366634	4.92789	-1.98532	0.0480921	0.131216	-4.20318
NLRP3	-0.366513	3.80497	-4.3133	2.24e-05	0.000296246	1.93295
LPAR3	-0.366453	6.71609	-2.04172	0.0421239	0.118446	-4.7387
PSMC1	-0.366234	6.38259	-2.75925	0.00617832	0.0265816	-2.76807
ARHGAP32	-0.366224	6.3637	-2.12878	0.0341524	0.100244	-4.22989
EVI5L	-0.365603	5.76374	-2.04326	0.0419698	0.118124	-4.15275
VTI1A	-0.364075	6.38508	-5.10524	6.14e-07	1.61e-05	5.73303
WDFY3	-0.363755	6.12384	-2.80232	0.00543058	0.024006	-2.52612
MAFF	-0.363578	6.41306	-2.34589	0.0196847	0.0662343	-3.79852
PLEKHG5	-0.363511	6.69242	-2.93893	0.00357003	0.0173515	-2.54963
SFXN3	-0.363424	6.75499	-4.23719	3.08e-05	0.000382891	1.78622
KRT80	-0.363179	6.92357	-1.77369	0.0772096	0.180557	-5.53838
KDM4C	-0.363041	4.14802	-2.74014	0.00653908	0.0278467	-2.97173
RAB38	-0.362841	7.43382	-3.32117	0.00101637	0.00641493	-2.56051
NFKBIZ	-0.362688	6.64001	-1.9857	0.0480491	0.131122	-4.76237
PFAS	-0.361604	5.46118	-1.94344	0.0529723	0.14124	-4.28599
KANK1	-0.36159	6.24869	-1.93298	0.0542542	0.143764	-4.54217
KPTN	-0.360871	6.29946	-2.84811	0.00472647	0.0215874	-2.4843
MTF1	-0.360611	6.52088	-4.01467	7.66e-05	0.000809058	1.1369
MT1H	-0.360386	4.19399	-2.43324	0.0155951	0.0552127	-3.69295
ST7	-0.360325	6.34204	-3.70934	0.000250915	0.00210007	0.143642
TBRG1	-0.359992	6.23504	-2.92577	0.00371977	0.0179341	-2.24052
LOR	-0.359418	4.08514	-2.41903	0.0162043	0.0566999	-3.82837
NEB	-0.359382	4.01139	-2.68738	0.00763586	0.031593	-3.24181
OLFML2A	-0.358678	6.5292	-2.17823	0.0302298	0.091637	-4.26284
IRX1	-0.358253	3.98745	-2.93868	0.00357283	0.0173515	-2.58574
IL23A	-0.358	5.27525	-1.64869	0.100342	0.219101	-4.75829
RUNDC3A	-0.356792	3.89049	-3.44518	0.000658844	0.0045014	-1.14466
NEU3	-0.356422	3.9125	-3.48912	0.000563323	0.00394773	-0.974628
ANKRD13D	-0.355957	6.40771	-2.81074	0.00529435	0.0235636	-2.6517
GPSM1	-0.355908	4.71266	-1.97921	0.0487791	0.132636	-4.29286
DHRS1	-0.355204	6.83507	-2.73221	0.00669418	0.0283543	-3.30288
FAM114A2	-0.354513	5.20534	-1.86626	0.0630589	0.159731	-4.39381
LMOD2	-0.354481	4.09592	-2.46426	0.0143353	0.0516926	-3.70878
PRRG2	-0.354311	6.41712	-2.79208	0.00560054	0.0245833	-2.70878
WNT11	-0.354076	4.30672	-2.21959	0.027254	0.0846533	-4.07395
GSTZ1	-0.353793	4.45166	-2.21277	0.0277264	0.0858009	-3.98
ASAP2	-0.35374	5.46894	-1.7008	0.0900999	0.202566	-4.70306
MED7	-0.353528	5.87207	-2.10727	0.0359902	0.10431	-4.05547
SRPX2	-0.352851	6.45709	-2.25555	0.0248766	0.0789206	-4.03738
TRIB3	-0.35279	6.60508	-2.58293	0.010308	0.0398918	-3.40918
CLEC11A	-0.352755	5.87311	-1.7806	0.0760706	0.178646	-4.6573
ATP10D	-0.352379	6.58953	-2.05946	0.0403822	0.114472	-4.56947
DDX60	-0.351199	6.96926	-2.16235	0.0314449	0.0941778	-4.87331
PNPLA1	-0.351197	4.04362	-2.73908	0.00655956	0.0278944	-3.06958
POLR3A	-0.350973	6.39616	-3.17254	0.00168064	0.00951749	-1.61957
MGAT2	-0.350699	4.41406	-2.27582	0.0236183	0.075795	-3.87013
MYO1B	-0.35036	7.3065	-5.67243	3.53e-08	1.58e-06	7.47387
KRT79	-0.350332	4.07228	-2.51069	0.0126176	0.0467816	-3.61882
HOPX	-0.349322	6.01692	-1.46978	0.142751	0.284819	-5.18882
LCE2A	-0.349293	4.02405	-2.64228	0.00870197	0.0349057	-3.34008
PUS7L	-0.34917	4.69216	-2.13513	0.033625	0.0991209	-3.99608
SHANK3	-0.348992	5.64113	-1.97368	0.0494083	0.134002	-4.26069
VGLL3	-0.348865	4.12622	-2.61979	0.00928192	0.0364899	-3.29608
SNHG7	-0.348675	6.08736	-1.95735	0.051307	0.137954	-4.41989
PAFAH2	-0.348054	6.38415	-3.35567	0.000902032	0.00582822	-1.05016
SPRR2D	-0.347988	7.69766	-1.84367	0.0662955	0.166045	-6.80112
TRIML2	-0.347164	3.92882	-2.98667	0.00307187	0.0154159	-2.50817
C6orf132	-0.345657	6.97184	-4.29358	2.43e-05	0.000316713	1.70818
PEAR1	-0.345575	3.78899	-4.28027	2.57e-05	0.000331259	1.79128
MDN1	-0.34544	5.68587	-1.96967	0.0498696	0.134912	-4.27699
C1orf68	-0.343873	4.23616	-2.19736	0.0288201	0.0884567	-4.17628
SAMD9	-0.343751	7.35805	-4.44381	1.28e-05	0.000188641	1.68622
ANXA8	-0.343073	6.96565	-2.73986	0.00654453	0.0278467	-3.49421
CIB2	-0.34266	5.15035	-1.63532	0.103115	0.223431	-4.76913
ARHGEF4	-0.342591	6.40233	-1.75017	0.081192	0.186552	-4.97637
HCFC2	-0.342417	4.95022	-1.86662	0.0630083	0.159678	-4.40158
DEFB1	-0.342339	7.16904	-1.64229	0.101662	0.221369	-6.20329
TREM2	-0.342178	6.53903	-1.8503	0.0653323	0.164125	-4.92232
SPATA2L	-0.342098	6.32834	-2.77115	0.00596297	0.0258412	-2.71149
PRR5	-0.342028	5.70509	-1.90676	0.0575828	0.15022	-4.39631
CLIC3	-0.341788	6.93398	-1.57681	0.115976	0.243869	-5.90407
DNAJC15	-0.341626	5.93108	-1.72927	0.0848716	0.192995	-4.76231
FCHSD1	-0.341154	4.84733	-1.80953	0.0714486	0.170439	-4.53884
KIFC2	-0.341008	5.62885	-1.6638	0.0972799	0.214319	-4.79039
DUSP4	-0.340547	4.86298	-1.71958	0.0866217	0.196231	-4.68201
ZNF593	-0.34048	5.52994	-1.84248	0.0664707	0.166288	-4.478
TNFAIP6	-0.339944	6.23771	-1.85804	0.0642215	0.161931	-4.67876
CAV2	-0.339833	7.18901	-4.03471	7.07e-05	0.000757725	0.333538
KIF16B	-0.338498	6.4366	-2.45187	0.0148271	0.0531359	-3.58289
CSAG3	-0.338454	4.12364	-2.43747	0.0154178	0.0547273	-3.73872
MBP	-0.338356	5.22451	-1.74146	0.0827104	0.189127	-4.60672
PDE12	-0.338211	5.95832	-2.31201	0.0215084	0.0709842	-3.65506
TCFL5	-0.3382	6.58107	-4.4351	1.33e-05	0.000193847	2.72709
LOXL2	-0.338078	6.39911	-1.78849	0.0747862	0.176543	-4.91016
BOK	-0.338059	6.95731	-3.6881	0.00027173	0.00223559	-0.556702
RHBDL2	-0.33805	6.59904	-2.78807	0.00566829	0.0248516	-2.88218
HSD3B7	-0.337585	6.2098	-2.05292	0.0410171	0.115921	-4.29833
ST20	-0.337548	4.57856	-2.01469	0.0449	0.124109	-4.29001
RHPN2	-0.337423	5.11636	-1.6683	0.096382	0.212967	-4.71635
XRRA1	-0.336993	4.0129	-2.86793	0.00444832	0.0205486	-2.74715
KATNAL1	-0.336988	4.22208	-2.38576	0.0177138	0.0608597	-3.76947
ENC1	-0.336942	5.69465	-1.63274	0.103655	0.224375	-4.85282
PPP1R14C	-0.336716	7.35268	-3.13585	0.00189743	0.010507	-3.02935
SNAPC4	-0.336673	6.21097	-2.83891	0.00486092	0.0220352	-2.47119
ALOX15B	-0.335925	4.95252	-1.4666	0.143615	0.286237	-5.02417
MAGEA4	-0.335707	4.75159	-1.49365	0.136403	0.277057	-5.06921
PDLIM4	-0.33558	7.02052	-2.41677	0.0163035	0.0569804	-4.40584
ITGA3	-0.335203	7.38219	-5.45852	1.06e-07	3.94e-06	6.25938
MIB2	-0.334858	6.30127	-2.50419	0.0128466	0.0474311	-3.36798
RHOD	-0.334721	7.53653	-6.32751	9.94e-10	8.1e-08	10.5535
LUZP1	-0.334255	6.87784	-4.25765	2.83e-05	0.000359692	1.69038
OBSL1	-0.33417	5.72169	-1.80692	0.0718562	0.171081	-4.57582
MAMDC2	-0.334102	3.94904	-2.90473	0.00397114	0.0188318	-2.71176
WNT4	-0.334085	6.17697	-1.69788	0.0906492	0.203266	-4.92052
ZNF749	-0.333769	4.71934	-2.01222	0.0451618	0.124624	-4.22124
GALNT10	-0.333536	6.08489	-1.96429	0.0504926	0.136253	-4.40907
RTP4	-0.33349	6.77321	-1.9164	0.0563406	0.147725	-5.08415
ADA	-0.333245	6.60781	-2.1313	0.0339425	0.0997642	-4.4553
CHST11	-0.333216	6.3513	-1.68468	0.0931731	0.207313	-5.05097
CNGB1	-0.332961	4.39795	-1.93618	0.0538599	0.143047	-4.5619
FHDC1	-0.332751	5.50633	-1.60317	0.110034	0.233991	-4.86292
CAB39L	-0.332686	3.85597	-3.44284	0.000664319	0.00453055	-1.18107
NAV2	-0.332255	5.64981	-1.63475	0.103233	0.223654	-4.84057
DPP4	-0.331957	4.28623	-2.082	0.0382579	0.109611	-4.36755
MRAS	-0.331813	4.24076	-2.26625	0.0242054	0.077228	-4.01935
WDR59	-0.331704	6.41864	-3.43046	0.000694075	0.00468657	-0.83855
KRT34	-0.331603	4.04373	-2.56368	0.0108835	0.0415652	-3.50956
ATP11A	-0.331511	5.12248	-1.65729	0.0985905	0.21642	-4.73386
LRG1	-0.331471	5.9375	-1.48365	0.139034	0.279827	-5.1424
SLC16A5	-0.33125	5.90188	-1.80825	0.0716491	0.170774	-4.6215
LGALS9B	-0.331205	3.95925	-2.82746	0.00503307	0.0226496	-2.91253
IL1RAP	-0.331022	6.61765	-2.06539	0.0398132	0.113095	-4.60206
TMED3	-0.330785	6.4872	-3.35986	0.000889016	0.00575404	-1.11311
GSTO2	-0.330631	4.17591	-2.37889	0.0180408	0.0617282	-3.82333
GNB1L	-0.330533	3.97522	-2.91555	0.00383999	0.018365	-2.65136
DRG2	-0.330379	5.42765	-1.86316	0.0634953	0.160532	-4.42642
ZNF460	-0.330282	4.01344	-2.82373	0.00509026	0.0228179	-2.86461
DUSP18	-0.330154	3.89811	-3.19594	0.00155455	0.00894597	-1.91408
NRAP	-0.330091	4.14167	-2.09243	0.0373071	0.107524	-4.47457
VMO1	-0.329541	5.28656	-1.57039	0.117464	0.24647	-4.87919
PHYH	-0.329425	5.78339	-1.84872	0.0655607	0.16456	-4.51914
UST	-0.329124	6.04851	-1.95655	0.0514017	0.13806	-4.40895
PTPRU	-0.329117	5.60844	-1.57349	0.116744	0.245062	-4.92563
ECM1	-0.328902	7.3207	-3.6885	0.000271329	0.00223351	-1.17061
VDR	-0.328795	6.88651	-3.71999	0.000241047	0.00203681	-0.34704
SRRD	-0.328774	6.35901	-3.85776	0.000142298	0.00132652	0.648546
SNX24	-0.328769	6.4956	-3.67895	0.000281198	0.00229209	-0.0637172
SIRT5	-0.328527	6.00431	-2.20052	0.0285926	0.0879186	-3.91024
RBM4	-0.328319	6.17141	-2.5374	0.011715	0.0440546	-3.22194
MYOZ1	-0.327966	4.09517	-2.17301	0.0306241	0.0926103	-4.35223
HES5	-0.32788	3.81389	-3.70514	0.000254907	0.00212045	-0.337939
PDZK1IP1	-0.327692	7.40679	-2.267	0.0241586	0.0771728	-5.42365
MTPAP	-0.327345	5.94005	-2.16331	0.0313697	0.0941297	-3.96561
HYLS1	-0.327299	5.06579	-1.67049	0.0959477	0.212289	-4.71074
IFNE	-0.327293	3.89592	-3.03311	0.00264929	0.0137083	-2.4019
PLEKHA1	-0.326625	6.07863	-2.14001	0.0332249	0.098233	-4.06427
RHOJ	-0.326387	4.54956	-2.00691	0.0457279	0.125934	-4.32017
ZNF211	-0.326384	5.86245	-2.12867	0.0341609	0.100249	-4.01337
SLC41A2	-0.326279	4.211	-2.33705	0.0201469	0.0674411	-3.88569
TRIM39	-0.326182	5.51843	-1.90261	0.0581255	0.150829	-4.3714
MTHFSD	-0.325688	4.51493	-2.05456	0.0408565	0.115576	-4.25046
PUSL1	-0.325504	6.60622	-4.28225	2.55e-05	0.000328927	2.08534
KRT78	-0.325475	5.86524	-1.25481	0.210603	0.379348	-5.41859
CAPRIN2	-0.325407	4.24018	-2.231	0.0264791	0.0826233	-4.09377
PPAN	-0.325169	5.61415	-1.77637	0.0767664	0.179857	-4.60614
HCG4	-0.325157	3.97968	-2.74348	0.00647457	0.0276035	-3.11305
TAGLN3	-0.32498	3.81168	-3.53511	0.000477325	0.00348011	-0.924139
NDUFA7	-0.324845	4.0652	-2.54523	0.0114614	0.0432545	-3.53047
ZFP42	-0.324817	3.82201	-3.35349	0.000908903	0.00586415	-1.50821
HBB	-0.323798	5.65805	-1.30143	0.19419	0.356728	-5.30667
PRKAB2	-0.323629	6.56118	-3.42188	0.000715429	0.00480478	-0.978608
PGBD5	-0.323237	4.6288	-1.84178	0.0665737	0.166512	-4.57207
XIRP1	-0.323077	4.00466	-2.50468	0.0128292	0.0474019	-3.69106
PPP2R2D	-0.3229	6.62178	-5.08105	6.9e-07	1.76e-05	5.49258
PIGG	-0.322683	5.75532	-1.90024	0.0584365	0.151237	-4.42146
PFKM	-0.322231	6.75517	-4.08878	5.68e-05	0.000635741	1.17867
RCL1	-0.322012	6.28193	-2.31859	0.0211433	0.0700724	-3.78791
CFB	-0.321994	4.6445	-1.79478	0.0737758	0.174597	-4.6438
MTFMT	-0.321964	6.02644	-2.23853	0.0259786	0.0815169	-3.83958
TULP4	-0.32195	6.42857	-3.41531	0.000732189	0.00490416	-0.897415
FOLR3	-0.321699	4.08955	-2.30111	0.0221258	0.0725773	-4.07713
BDKRB1	-0.320321	4.3958	-1.97039	0.0497863	0.134735	-4.49477
OTUD3	-0.319848	4.27435	-2.23294	0.0263491	0.0824063	-4.05884
PCDHB14	-0.319806	4.74162	-1.73022	0.0847013	0.192696	-4.70683
CD300E	-0.319689	3.85171	-3.18966	0.00158753	0.00909671	-1.98269
LRRC57	-0.319485	5.71819	-1.95465	0.0516273	0.138484	-4.3142
RFXAP	-0.319106	4.38901	-2.10564	0.0361327	0.104642	-4.23468
SLC16A13	-0.319055	5.43187	-1.61411	0.107639	0.230008	-4.83491
PLAUR	-0.319	6.98957	-4.09778	5.48e-05	0.000618895	0.881634
FAM83B	-0.318994	7.10307	-2.5939	0.00999265	0.0388555	-4.13294
LYPD1	-0.318817	4.20866	-2.08319	0.0381484	0.109339	-4.42667
IFIT2	-0.318793	6.43818	-1.46374	0.144396	0.287335	-5.46482
FAM126B	-0.318718	4.59224	-1.91751	0.0561983	0.147481	-4.45764
SLC19A2	-0.318252	6.26276	-2.08762	0.037743	0.108426	-4.26523
MACF1	-0.318166	6.81429	-4.29761	2.39e-05	0.000312483	1.92076
NAT14	-0.318092	5.81746	-1.67307	0.0954393	0.211351	-4.82269
RNASE2	-0.318001	3.8593	-3.22311	0.00141923	0.00831998	-1.86994
ZFYVE21	-0.317939	6.4508	-3.65306	0.00030968	0.00247052	-0.125412
UNC13D	-0.317296	6.28029	-1.92724	0.0549693	0.145164	-4.5856
OAF	-0.316337	6.76656	-2.56538	0.0108313	0.0414551	-3.67174
TBCEL	-0.315776	5.47228	-1.80682	0.0718716	0.17109	-4.53166
EMG1	-0.315124	5.96631	-1.85101	0.0652294	0.163949	-4.57154
LCE2B	-0.314593	4.00934	-2.33892	0.0200487	0.0672218	-4.07133
SNORD46	-0.314483	4.44858	-1.9651	0.0503982	0.136096	-4.46425
ARG1	-0.314418	4.01922	-2.27499	0.0236684	0.0759231	-4.20394
TRIM5	-0.314283	6.67145	-2.91363	0.0038629	0.01844	-2.63231
PLEKHG2	-0.314115	5.45399	-1.69866	0.0905026	0.203028	-4.70709
TSKS	-0.313923	4.11385	-2.26419	0.024333	0.0775244	-4.13161
CAV1	-0.313351	7.58961	-5.00885	9.75e-07	2.33e-05	3.71805
DAPP1	-0.312983	6.78906	-2.59599	0.00993337	0.0386756	-3.62919
THEM4	-0.312963	5.96193	-1.92543	0.0551967	0.145669	-4.43665
MSRB2	-0.312573	6.64218	-2.06349	0.0399944	0.113588	-4.64695
ATP6V1C2	-0.312464	4.50098	-1.72292	0.0860153	0.195105	-4.8548
IL1F10	-0.312399	3.84614	-3.04567	0.00254461	0.0132535	-2.417
RPUSD3	-0.312143	6.16983	-2.32142	0.0209875	0.0697258	-3.7237
CRISPLD2	-0.312118	5.8493	-1.51189	0.1317	0.269365	-5.07645
MAPKBP1	-0.31178	6.37822	-2.26809	0.0240914	0.077007	-3.9667
TTPAL	-0.311708	6.78299	-4.14935	4.44e-05	0.000519153	1.37006
MICB	-0.311464	5.59999	-1.50857	0.132545	0.270725	-5.02013
LIF	-0.311343	4.0989	-2.21334	0.0276866	0.0856951	-4.25541
SORD	-0.310888	6.66091	-2.97301	0.00320751	0.0159137	-2.45472
SOCS2	-0.310712	4.57664	-1.82378	0.06926	0.166708	-4.63223
CRIM1	-0.310557	6.94746	-3.34239	0.000944549	0.00605853	-1.73114
USP42	-0.310252	5.90767	-2.12742	0.0342659	0.100478	-4.03093
C16orf70	-0.31016	6.20425	-2.37928	0.0180218	0.0616915	-3.61207
PLAC1	-0.30985	4.34564	-1.93785	0.0536544	0.142657	-4.59065
PLA2G2F	-0.309757	3.96416	-2.58489	0.0102511	0.0397064	-3.531
PTAFR	-0.309703	6.64842	-2.20012	0.0286214	0.087989	-4.37265
HLA-J	-0.309681	4.53123	-1.70068	0.0901216	0.202566	-4.86945
RPL23AP53	-0.309314	4.18948	-2.23645	0.0261158	0.0818136	-4.11985
CDH16	-0.309285	4.08672	-2.1853	0.0297023	0.0905506	-4.32641
CSAG1	-0.309023	4.41689	-1.65141	0.0997842	0.218105	-5.03088
FBXW7	-0.308773	5.01592	-1.61771	0.10686	0.228703	-4.79066
OLFM4	-0.308144	4.09436	-2.03971	0.0423247	0.118855	-4.61707
NDEL1	-0.307521	6.9272	-5.32062	2.13e-07	6.81e-06	6.27881
OSCAR	-0.307304	4.40264	-1.89927	0.058564	0.151462	-4.61732
ZNF485	-0.307275	4.25909	-2.14565	0.0327674	0.0971391	-4.25085
INO80B	-0.306871	4.51203	-1.86529	0.0631942	0.159933	-4.60079
RPTOR	-0.306724	6.40534	-2.91719	0.00382043	0.0183141	-2.37932
RRP12	-0.306496	6.70869	-5.31724	2.17e-07	6.89e-06	6.51875
BTN3A3	-0.306276	6.21418	-1.6218	0.105981	0.22721	-5.07084
RAB11FIP5	-0.305278	6.75347	-3.59473	0.000384109	0.00292274	-0.621509
HEYL	-0.304858	4.24728	-2.09758	0.036846	0.106318	-4.35831
SLC35A1	-0.304728	6.34463	-2.67782	0.00785148	0.0322272	-2.97617
SLC6A14	-0.304174	5.98426	-1.2653	0.206826	0.374208	-5.45249
TSPAN2	-0.304087	4.19842	-2.13214	0.0338719	0.0996546	-4.32996
SUFU	-0.303928	6.11278	-2.39718	0.0171823	0.0594014	-3.52932
ZGPAT	-0.303914	5.52097	-1.7701	0.0778075	0.181335	-4.60225
RGS12	-0.303897	6.37395	-2.29737	0.0223409	0.073104	-3.90255
PDSS1	-0.303878	6.3566	-2.31548	0.0213153	0.0704402	-3.84986
FGGY	-0.303758	3.95768	-2.63703	0.00883429	0.0352763	-3.40355
LGALS9C	-0.303571	3.80099	-3.29678	0.00110522	0.00685434	-1.70398
SFTPD	-0.303481	4.03995	-2.34517	0.019722	0.06633	-4.01985
LIPM	-0.303313	4.42581	-1.82781	0.0686509	0.166708	-4.7268
ABLIM3	-0.303146	4.30103	-1.94192	0.0531571	0.141633	-4.61632
FOXC1	-0.303133	5.61282	-1.51436	0.131071	0.268262	-5.0151
SRMS	-0.302614	3.7946	-3.39284	0.000792337	0.00525058	-1.40414
TRDN	-0.302558	4.02782	-2.19159	0.029239	0.0894473	-4.37037
GALNT7	-0.301872	6.55224	-1.93416	0.0541091	0.143508	-4.80558
MYH7	-0.301857	4.12956	-1.8983	0.0586932	0.151718	-4.85046
PTPRH	-0.301637	4.4259	-1.80184	0.0726543	0.17257	-4.77145
MAPK12	-0.300819	4.02935	-2.40247	0.0169409	0.0587834	-3.89777
CKMT1B	-0.300194	5.3029	-1.42893	0.154147	0.30189	-5.08229
FZD5	-0.300041	5.28501	-1.4625	0.144735	0.28778	-5.03445
NAPB	-0.299816	5.28042	-1.60364	0.109929	0.233869	-4.83054
MTHFD1L	-0.299751	6.86553	-3.41639	0.000729426	0.00489217	-1.37632
RNF128	-0.29966	5.30546	-1.32752	0.185428	0.344535	-5.21428
UCHL3	-0.29938	6.95174	-5.14363	5.1e-07	1.39e-05	5.39498
PAQR6	-0.299355	3.99709	-2.41197	0.0165152	0.0575995	-3.9089
MYO10	-0.299165	6.90311	-3.66129	0.000300337	0.00241397	-0.606972
SGCD	-0.298781	3.79167	-3.37088	0.000855553	0.00558685	-1.47684
RABL2B	-0.298607	4.54413	-1.86076	0.063835	0.161146	-4.58476
RPTN	-0.298288	5.22883	-1.2147	0.225511	0.40019	-5.34031
AGAP3	-0.298259	6.69062	-3.50279	0.000536347	0.00381216	-0.860644
NRIP1	-0.29779	6.95003	-2.25735	0.024763	0.0786435	-4.69494
QPCT	-0.297647	4.99641	-1.46051	0.14528	0.288482	-5.01724
KRT31	-0.297643	4.54658	-1.68557	0.0930019	0.207055	-4.87963
S1PR2	-0.297626	5.32998	-1.62567	0.105155	0.225729	-4.80339
B3GNT5	-0.297522	6.9704	-2.88901	0.00416899	0.0195536	-3.14465
ACE2	-0.297489	4.19904	-1.99997	0.0464766	0.127621	-4.59104
SMAP1	-0.297273	6.36638	-3.33688	0.000962741	0.00614629	-1.1154
ZNF469	-0.297176	4.09396	-2.18013	0.030087	0.0913518	-4.32477
BMPR1B	-0.296858	3.83718	-2.98876	0.00305167	0.0153351	-2.58529
C4orf33	-0.296846	3.9495	-2.6267	0.00910024	0.0359359	-3.43557
CERCAM	-0.296795	6.49705	-1.65411	0.0992353	0.217381	-5.24213
RAPGEF4	-0.296598	3.79001	-3.51765	0.000508408	0.00365167	-0.995199
ANXA9	-0.296551	4.90671	-1.38983	0.165694	0.318347	-5.13253
LYVE1	-0.296198	3.91059	-2.67709	0.00786807	0.0322685	-3.34999
SPOCD1	-0.295882	3.78946	-3.29666	0.00110566	0.00685434	-1.71494
GLMN	-0.295689	6.12286	-1.85322	0.0649106	0.163339	-4.63809
SNX25	-0.295401	5.91897	-2.12071	0.0348323	0.101702	-4.05015
HSPA6	-0.295201	5.21296	-1.31417	0.189871	0.350599	-5.2203
SNORD12C	-0.294748	3.87107	-2.87397	0.00436655	0.0202887	-2.8676
C15orf62	-0.294605	4.32187	-1.8188	0.0700181	0.168012	-4.81967
DKK3	-0.294448	6.92877	-2.21261	0.0277378	0.0858183	-4.76156
TTLL4	-0.294373	5.79677	-1.80743	0.071777	0.170919	-4.59829
PGGT1B	-0.294269	5.52116	-1.69673	0.0908678	0.203482	-4.72279
TUBB2A	-0.294026	7.26209	-5.01401	9.51e-07	2.29e-05	4.29077
UBR1	-0.29366	6.04932	-2.08364	0.0381064	0.109282	-4.17214
RCAN2	-0.293612	4.44772	-1.77478	0.0770297	0.180305	-4.79925
KRT14	-0.293457	8.29551	-1.22245	0.222575	0.396247	-9.54016
HSPB8	-0.292567	6.94586	-1.53299	0.126416	0.26073	-6.04597
CARS2	-0.292514	5.00626	-1.50683	0.13299	0.271449	-4.95251
MCM9	-0.29227	4.01717	-2.44862	0.0149589	0.0535031	-3.79808
GCSH	-0.291947	4.75056	-1.63248	0.103711	0.224462	-4.84988
UNC93A	-0.291913	4.03387	-2.26047	0.0245662	0.0781793	-4.2101
NGEF	-0.291907	4.62816	-1.61888	0.106607	0.228324	-4.92997
SPRR2E	-0.291753	7.70666	-1.47093	0.142441	0.28454	-7.51285
LRFN4	-0.291466	6.71684	-2.83252	0.00495623	0.0223844	-2.92949
ZNF846	-0.291151	4.97228	-1.55629	0.120777	0.252256	-4.88181
PLIN2	-0.290224	5.88191	-1.44531	0.149497	0.294592	-5.18357
LAMA4	-0.290219	6.04693	-1.57934	0.115396	0.242913	-5.05404
ENTPD5	-0.290184	4.50394	-1.81088	0.0712392	0.170192	-4.69657
TMPRSS11F	-0.290031	5.23298	-1.31698	0.188932	0.349599	-5.21924
AIG1	-0.289383	6.54551	-2.19467	0.0290147	0.0889267	-4.28374
SHPK	-0.28885	3.99603	-2.37416	0.0182685	0.0624076	-3.9928
TMOD2	-0.288816	4.09992	-2.21583	0.0275138	0.0852838	-4.23914
TNFRSF8	-0.288564	3.74546	-3.5788	0.000407184	0.00307027	-0.833805
KDM5B	-0.288368	7.04378	-4.68228	4.44e-06	7.97e-05	3.15861
USP15	-0.28812	6.60611	-4.55962	7.69e-06	0.000125994	3.19754
PTPRZ1	-0.287808	6.75166	-1.53832	0.125108	0.258708	-5.73714
RCAN1	-0.287643	6.73415	-2.52677	0.0120669	0.0451209	-3.74802
RTN4IP1	-0.287465	6.51311	-2.62872	0.00904775	0.0357663	-3.2425
RAG1	-0.287416	3.82707	-2.98617	0.00307674	0.0154352	-2.60026
SLC12A4	-0.287378	6.56027	-2.56437	0.0108621	0.0415154	-3.44982
MLXIP	-0.287201	6.55049	-3.4829	0.000575996	0.00401513	-0.789238
MECR	-0.286919	6.41503	-2.7937	0.00557329	0.0244924	-2.73081
CLN8	-0.286843	4.67027	-1.66346	0.0973485	0.214439	-4.83446
AAK1	-0.286759	4.66149	-1.7159	0.0872942	0.197605	-4.75532
XIRP2	-0.286602	4.04819	-1.97912	0.0487897	0.132636	-4.77285
ZFP57	-0.286425	3.74383	-3.46645	0.000610858	0.00421001	-1.21218
NES	-0.286315	6.28976	-1.5094	0.132333	0.270328	-5.29623
MSTO1	-0.285687	4.72342	-1.66802	0.096438	0.213053	-4.8036
PTRH2	-0.285648	6.48786	-2.13275	0.0338216	0.0995259	-4.35884
DYRK4	-0.285619	4.35914	-1.78463	0.0754131	0.177584	-4.84605
ZNF563	-0.285497	3.81994	-3.11285	0.00204623	0.0111579	-2.23631
TLN2	-0.285149	4.06146	-2.22997	0.0265484	0.082805	-4.24519
C4orf48	-0.28507	5.17476	-1.30945	0.191464	0.352846	-5.22266
OXSM	-0.285058	5.95484	-1.79904	0.0730967	0.173428	-4.663
DUOXA1	-0.284564	6.83288	-1.92207	0.0556192	0.146414	-5.20812
METRN	-0.284525	5.4833	-1.37439	0.170428	0.324697	-5.18456
PHLDB3	-0.283695	6.24655	-1.77842	0.0764286	0.179211	-4.841
SLC35B4	-0.283397	5.91485	-2.0128	0.0450999	0.124502	-4.26203
SH3BGR	-0.283137	4.50232	-1.64167	0.10179	0.221552	-4.97521
EML1	-0.28285	4.47263	-1.6695	0.0961443	0.212598	-4.95176
PLEKHA4	-0.282828	6.52152	-1.90052	0.0583995	0.151193	-4.84835
NEK4	-0.282777	5.12794	-1.56771	0.118087	0.247397	-4.86998
COL17A1	-0.282558	7.69603	-3.87867	0.000131182	0.00124777	-1.2352
KPNA7	-0.282512	3.74084	-3.6657	0.000295444	0.00238103	-0.53707
BMP2K	-0.282378	4.03139	-2.23863	0.0259717	0.0815151	-4.25593
AMBRA1	-0.282167	5.91205	-1.81819	0.0701121	0.16813	-4.61538
C8orf58	-0.282148	4.14079	-2.01914	0.044433	0.123229	-4.60096
ENDOU	-0.281417	4.76272	-1.32843	0.185128	0.344236	-5.26776
CTNNAL1	-0.281348	6.96816	-2.09056	0.0374765	0.107866	-5.09978
SGMS1	-0.281056	6.73571	-2.94788	0.00347136	0.016994	-2.6412
ZNF134	-0.280816	6.01652	-1.7085	0.0886607	0.200034	-4.83955
SMYD3	-0.280324	4.19203	-1.94488	0.0527987	0.140878	-4.69553
CLCA2	-0.280166	7.72154	-2.98392	0.00309881	0.0155199	-4.24596
POMZP3	-0.280014	5.64802	-1.511	0.131926	0.269754	-5.02946
C16orf72	-0.279851	6.59648	-2.93092	0.00366051	0.0177061	-2.52409
ARHGEF17	-0.279784	4.34337	-1.79713	0.0734009	0.173985	-4.83463
SNORD93	-0.279491	4.18659	-1.95883	0.0511327	0.137584	-4.6737
MT1G	-0.279249	5.68451	-1.20414	0.229561	0.405649	-5.43358
DNAJC17	-0.279137	4.25474	-1.84306	0.0663855	0.166198	-4.82667
MAP3K8	-0.278637	6.14997	-1.76944	0.077918	0.181335	-4.80183
THRB	-0.278035	4.05893	-2.14907	0.0324926	0.0965441	-4.41649
RHOU	-0.27771	4.66987	-1.58636	0.113795	0.240049	-4.951
NOL12	-0.277284	4.05545	-2.16276	0.0314128	0.0941297	-4.39101
ZNF772	-0.277208	4.31296	-1.8613	0.0637576	0.160978	-4.74468
RFT1	-0.27717	6.38855	-2.99368	0.00300437	0.0151584	-2.16419
PRR7	-0.277132	4.75374	-1.54527	0.123419	0.256112	-4.97496
ZNF883	-0.27697	4.09132	-1.97228	0.0495689	0.134321	-4.73762
DUSP6	-0.276826	7.18249	-4.62826	5.66e-06	9.87e-05	2.68483
DLL1	-0.276798	6.32819	-1.50045	0.134634	0.274282	-5.34082
ZNF7	-0.276793	5.82948	-1.90881	0.0573165	0.149812	-4.43059
SLC22A23	-0.27676	6.75162	-2.61421	0.00943133	0.0369706	-3.56332
SLC35D1	-0.276586	6.50248	-2.28934	0.0228096	0.0737828	-4.04288
SLC25A37	-0.276142	6.54645	-2.73974	0.00654672	0.0278477	-2.99484
SLC22A1	-0.276024	3.73589	-3.24884	0.00130119	0.00777706	-1.91643
RPLP0P2	-0.275388	3.81223	-2.89184	0.00413263	0.0194134	-2.8798
P2RX7	-0.275284	3.97145	-2.32868	0.0205937	0.0686151	-4.11681
IMMP1L	-0.274016	5.22796	-1.3944	0.164311	0.316339	-5.12071
GNAI1	-0.273997	7.09709	-3.06742	0.00237213	0.0125205	-2.8707
AMMECR1	-0.273857	6.77694	-2.96849	0.00325354	0.01608	-2.64494
HFE	-0.273766	4.83521	-1.51632	0.130575	0.267393	-4.98155
TNIP3	-0.273744	4.3767	-1.66991	0.0960629	0.21245	-5.01906
PIGP	-0.273621	4.20064	-1.94682	0.0525637	0.140426	-4.68133
MFSD9	-0.273228	5.32214	-1.47185	0.142193	0.284234	-5.02796
ADM	-0.273063	7.30568	-4.00076	8.1e-05	0.000844652	-0.0652392
COL11A1	-0.272798	4.57703	-1.3869	0.166583	0.319565	-5.2902
IL6R	-0.272749	6.13369	-1.48215	0.139435	0.280328	-5.24395
NLRP10	-0.272371	3.81558	-2.8042	0.00539987	0.0239028	-3.11519
PHTF1	-0.272322	4.25504	-1.87606	0.0616949	0.1572	-4.76424
CD209	-0.271878	4.16111	-1.83895	0.0669895	0.166708	-4.91505
ALDH4A1	-0.271843	6.68513	-2.49632	0.0131285	0.0483055	-3.77093
MTA3	-0.271396	5.37541	-1.47757	0.140655	0.281911	-5.02837
TOP1MT	-0.271116	6.63085	-2.54399	0.0115013	0.0433615	-3.58839
CD164L2	-0.270266	4.17252	-1.79074	0.0744228	0.175851	-4.98871
POLG2	-0.270234	5.04785	-1.43415	0.152654	0.299591	-5.05378
RPGR	-0.270089	3.80818	-2.98251	0.00311264	0.0155788	-2.62507
RCOR1	-0.269539	7.14079	-4.56802	7.41e-06	0.000122325	2.48817
RPAIN	-0.269529	5.85115	-1.6859	0.0929368	0.20694	-4.81808
C5AR1	-0.268925	5.36249	-1.22972	0.219843	0.392362	-5.34296
SOX9	-0.268658	6.9429	-2.21206	0.0277758	0.085865	-4.81444
B3GNT8	-0.268433	6.24143	-1.40182	0.162084	0.313307	-5.42121
TMEM40	-0.268286	6.98565	-2.87985	0.00428838	0.0200228	-3.22793
AKR1B10	-0.268268	7.32998	-1.44947	0.148333	0.292991	-6.8609
RNFT1	-0.267962	5.80738	-1.70417	0.0894675	0.20149	-4.77625
COPZ2	-0.267823	6.85581	-1.98825	0.0477647	0.130537	-5.1341
HEATR3	-0.267655	6.70897	-3.48696	0.000567689	0.00397276	-0.958108
ZNF433	-0.267652	4.08085	-2.0623	0.0401087	0.113869	-4.5672
STYK1	-0.26751	5.32419	-1.39202	0.165028	0.317406	-5.13626
VNN1	-0.267286	4.67606	-1.37088	0.171517	0.32615	-5.24727
TFEB	-0.266946	6.18101	-2.08378	0.0380943	0.109268	-4.24134
SIRPA	-0.266848	6.99129	-2.53618	0.0117549	0.0441618	-4.1449
ARFRP1	-0.266814	6.48717	-2.24697	0.0254269	0.0802589	-4.12643
PLCD4	-0.266803	3.88249	-2.5344	0.0118133	0.0443256	-3.72814
PDGFB	-0.266724	5.87786	-1.40482	0.161193	0.311898	-5.24116
AKTIP	-0.266238	5.99998	-1.70189	0.0898951	0.202301	-4.84641
PLEKHG3	-0.266036	6.71752	-3.80546	0.000174129	0.0015574	0.130147
CCL4	-0.265917	5.73185	-1.20048	0.230976	0.407573	-5.45175
LAMA1	-0.265764	3.98352	-2.09466	0.037107	0.106968	-4.60256
EEA1	-0.264813	6.36799	-1.80313	0.0724515	0.17217	-4.89233
SNX33	-0.264769	6.7827	-4.08618	5.74e-05	0.000639636	1.08806
LIMCH1	-0.264667	4.60176	-1.45707	0.146226	0.289937	-5.17581
SERGEF	-0.264667	5.48544	-1.41816	0.157265	0.306595	-5.1287
TPD52L1	-0.26451	6.94509	-2.88988	0.00415771	0.0195128	-3.13644
SGCA	-0.264147	3.82456	-2.52676	0.0120673	0.0451209	-3.81644
KLF8	-0.264022	4.35262	-1.69761	0.0907001	0.203319	-4.98921
APOBEC2	-0.263948	3.98931	-1.87516	0.061819	0.157489	-5.02061
ADAT1	-0.26369	6.3101	-2.18495	0.0297279	0.0906092	-4.11484
MAGEA6	-0.26329	4.79336	-1.10722	0.269156	0.453434	-5.5037
PROK2	-0.262941	3.7259	-3.30968	0.00105735	0.00660957	-1.73095
MXD1	-0.262869	7.20403	-3.42572	0.0007058	0.00475076	-1.94295
GOSR2	-0.262761	6.29971	-2.49461	0.0131906	0.0484865	-3.41392
BBS7	-0.262732	5.56134	-1.47895	0.140287	0.281363	-5.05891
ZSWIM3	-0.262703	4.55789	-1.60538	0.109547	0.233221	-4.98709
NEURL4	-0.262696	5.30051	-1.43927	0.151201	0.297207	-5.07041
F12	-0.26237	6.20355	-1.50507	0.133441	0.272221	-5.25423
APOL4	-0.261639	5.60097	-1.16697	0.244225	0.422302	-5.45806
NETO2	-0.261538	6.44066	-1.83808	0.0671185	0.166708	-4.89521
ZNF234	-0.261433	4.2625	-1.80997	0.0713814	0.170353	-4.87138
C10orf99	-0.260888	7.23858	-1.22525	0.221519	0.394755	-7.01057
NHSL1	-0.260887	6.22308	-1.68126	0.0938356	0.20857	-4.99584
MB	-0.260728	4.73239	-1.19236	0.234139	0.411652	-5.43695
SH3RF1	-0.260721	6.45024	-2.26452	0.024313	0.0774771	-4.05725
TMEM79	-0.260616	7.27256	-4.26297	2.77e-05	0.000353243	0.999778
PI3	-0.260322	8.09352	-2.37131	0.0184073	0.0627664	-6.85214
LIPN	-0.260286	3.86147	-2.35686	0.0191241	0.0648134	-4.17219
PRRT4	-0.260196	3.72381	-3.42223	0.000714543	0.00480099	-1.36949
FRYL	-0.260173	6.08289	-1.68649	0.0928236	0.20675	-4.91007
ARC	-0.26008	3.77259	-2.77762	0.00584863	0.0254606	-3.23561
RFX2	-0.260023	4.08069	-1.97292	0.0494952	0.134169	-4.73927
ITGA5	-0.259913	6.93117	-1.79554	0.0736543	0.174392	-5.6256
ZNF440	-0.259879	6.07551	-1.90482	0.0578365	0.150672	-4.53129
MMP15	-0.259706	6.32253	-1.78088	0.0760241	0.178621	-4.89763
SUN3	-0.259594	3.72335	-3.31735	0.00102986	0.00647819	-1.70811
MSR1	-0.259546	4.4957	-1.46385	0.144365	0.287313	-5.23686
SLC39A4	-0.259018	6.45691	-1.84541	0.0660414	0.165554	-4.89856
BCL9L	-0.258827	6.19982	-1.33284	0.183676	0.342323	-5.48926
LCE2D	-0.258736	3.85215	-2.2997	0.0222065	0.0728007	-4.31253
ZNF607	-0.25873	4.31743	-1.69305	0.0915672	0.204498	-5.02281
SERPINB8	-0.258256	6.78454	-2.71154	0.00711454	0.0298313	-3.37557
ADCK5	-0.257986	6.23363	-1.81826	0.0701008	0.16813	-4.77227
MICAL1	-0.257632	5.86141	-1.45146	0.147779	0.29232	-5.1735
GPR176	-0.257539	5.23991	-1.12862	0.260031	0.44152	-5.43887
METTL8	-0.25724	5.966	-1.60925	0.108696	0.23176	-4.98113
PMEPA1	-0.257116	7.06239	-2.9748	0.00318939	0.0158676	-3.10147
NEFM	-0.256684	4.24362	-1.5052	0.133408	0.272192	-5.37599
CLEC2B	-0.25664	6.86286	-1.40704	0.160532	0.311263	-6.13037
PRSS22	-0.2566	7.0537	-2.32095	0.0210134	0.069781	-4.77579
EXTL3	-0.256405	6.52727	-2.2584	0.0246962	0.0784813	-4.14746
PPM1F	-0.256331	6.19022	-2.24366	0.0256421	0.080785	-3.91851
RTP3	-0.256123	3.9399	-2.1214	0.0347733	0.101589	-4.59148
TRMT12	-0.256118	6.75131	-2.32818	0.0206204	0.068643	-4.26854
IGF2BP1	-0.256115	4.07778	-1.77588	0.0768471	0.17999	-5.1003
IL15	-0.256071	3.80604	-2.68894	0.00760105	0.0314837	-3.42487
ZC4H2	-0.256035	3.80311	-2.78193	0.00577372	0.0251886	-3.1822
RALGAPA1	-0.255811	3.99499	-2.12033	0.0348643	0.101773	-4.53252
FOXC2	-0.255483	4.08431	-1.8023	0.0725824	0.172426	-5.04731
WRAP53	-0.255464	5.94357	-1.7244	0.0857471	0.194661	-4.7895
LYRM2	-0.254946	6.30709	-2.68012	0.00779901	0.0320997	-2.96336
UFSP1	-0.254938	4.36609	-1.61339	0.107795	0.230287	-5.10983
TAF4B	-0.254658	5.81869	-1.58136	0.114934	0.242043	-4.97306
CLCN6	-0.25453	3.87312	-2.46493	0.014309	0.0516378	-3.90149
CDR2L	-0.254458	6.10419	-1.3145	0.189761	0.350599	-5.45902
ITSN1	-0.25425	3.75768	-3.06344	0.00240289	0.0126473	-2.44565
NMT2	-0.254027	5.64194	-1.47851	0.140404	0.281523	-5.0768
C3orf52	-0.253986	4.72133	-1.39407	0.164409	0.316488	-5.19191
RDH16	-0.253973	4.5766	-1.395	0.16413	0.316113	-5.27371
TM2D3	-0.25397	6.08133	-2.05052	0.041252	0.116453	-4.2601
MCC	-0.253852	6.72503	-2.55809	0.0110557	0.0421051	-3.68724
AMPD2	-0.253707	6.17837	-1.97806	0.04891	0.132891	-4.4493
MSX1	-0.25329	3.89259	-2.24986	0.0252403	0.0798288	-4.37118
KIF3A	-0.253224	4.54775	-1.53569	0.125753	0.259754	-5.09551
ERCC5	-0.252937	5.55826	-1.34651	0.179236	0.337024	-5.23633
CITED4	-0.252132	7.06182	-1.90509	0.0578012	0.150607	-5.65953
GZF1	-0.25184	6.02751	-2.00527	0.0459034	0.126302	-4.32433
CHST2	-0.251548	6.31116	-1.14556	0.252963	0.432797	-5.79448
TAOK3	-0.251276	6.43951	-2.46493	0.0143089	0.0516378	-3.59571
ADAMTS4	-0.251165	4.11234	-1.78495	0.0753602	0.177562	-5.04777
MARK4	-0.251031	6.62649	-4.00984	7.81e-05	0.000822533	0.97274
MTHFD2L	-0.250907	3.94718	-2.13463	0.0336665	0.099206	-4.55312
IL12RB1	-0.250675	3.92557	-2.1282	0.0342009	0.100307	-4.59098
FTO	-0.250456	5.65013	-1.42466	0.155378	0.303629	-5.15317
TMEM62	-0.250296	6.1904	-2.1979	0.0287812	0.0883898	-4.0175
FNDC4	-0.24987	4.25555	-1.60543	0.109535	0.233221	-5.2112
TNFRSF12A	-0.249829	7.42748	-5.90229	1.04e-08	5.85e-07	8.35032
DUOX1	-0.249798	6.78298	-1.67385	0.0952859	0.211136	-5.6048
NOD1	-0.249791	3.79268	-2.77018	0.00598013	0.0258857	-3.2236
GALNT14	-0.249477	5.66729	-1.16925	0.243307	0.421213	-5.4722
HBE1	-0.249392	3.71556	-2.90231	0.00400098	0.0189553	-2.95546
INF2	-0.24925	7.00106	-4.63193	5.57e-06	9.75e-05	2.96837
NUDT4	-0.248964	5.44492	-1.45078	0.147968	0.292579	-5.0788
SRD5A1	-0.248961	6.75779	-2.92411	0.00373901	0.0180044	-2.7662
ERCC6	-0.248938	3.79203	-2.76517	0.0060703	0.0261777	-3.2374
FPR2	-0.248864	3.71515	-3.19259	0.00157207	0.00902195	-2.10271
BACE1	-0.248785	5.89857	-1.38997	0.16565	0.318305	-5.27138
ARNTL	-0.248761	4.63658	-1.42601	0.154988	0.303141	-5.19148
ACOT11	-0.248297	4.07739	-1.83948	0.0669121	0.166708	-4.98492
PGBD2	-0.248208	4.98356	-1.34515	0.179672	0.337631	-5.16781
CASP10	-0.247883	5.40353	-1.231	0.219363	0.391646	-5.35014
MNT	-0.247612	5.58894	-1.38696	0.166567	0.319565	-5.19038
NUAK2	-0.247535	6.84429	-3.49749	0.000546661	0.00386713	-1.12749
EIF2B2	-0.247185	6.72293	-3.35931	0.000890716	0.00576255	-1.4084
ZNF765	-0.246285	3.79001	-2.75305	0.00629337	0.0269613	-3.2709
CAMK2D	-0.246242	6.84746	-2.64692	0.00858645	0.034598	-3.65088
NAA30	-0.246122	6.54668	-3.23934	0.00134363	0.00795775	-1.58477
ADAMTS12	-0.246112	4.10739	-1.69394	0.0913977	0.204272	-5.20466
NCCRP1	-0.2461	6.94507	-1.10295	0.271002	0.455827	-6.65922
LCE6A	-0.245915	3.84236	-2.23233	0.0263901	0.0824829	-4.46661
DUOXA2	-0.245894	4.34312	-1.39052	0.165482	0.318105	-5.44837
PRAP1	-0.245851	3.71285	-3.0908	0.00219884	0.0117927	-2.41181
GPAM	-0.245823	3.87694	-2.3246	0.020814	0.0692107	-4.21925
METTL2B	-0.245783	5.75178	-1.48259	0.139316	0.280192	-5.09958
ANXA2P2	-0.245734	7.10871	-3.52849	0.000488901	0.00354382	-1.45784
SIGLEC1	-0.245609	4.20308	-1.61772	0.106857	0.228703	-5.2367
VIT	-0.245473	3.93496	-2.06999	0.039377	0.112212	-4.69678
PLCH2	-0.245394	5.99326	-1.32068	0.187696	0.347954	-5.39986
YOD1	-0.24535	6.68107	-3.2436	0.00132447	0.00788007	-1.72135
KDR	-0.245341	4.9781	-1.22355	0.222159	0.395601	-5.3144
TBX15	-0.24531	4.26528	-1.57671	0.115999	0.243876	-5.24531
EIF5A2	-0.245135	5.27445	-1.17533	0.24087	0.419175	-5.39328
SETBP1	-0.24502	4.67659	-1.42474	0.155355	0.303629	-5.16867
STX11	-0.245019	6.3149	-1.34045	0.181193	0.340019	-5.56426
RBM24	-0.244797	3.89561	-2.10009	0.0366225	0.105836	-4.68096
FADD	-0.244677	6.78232	-2.89312	0.00411633	0.0193489	-2.89244
ITGA7	-0.244471	4.12466	-1.63886	0.102374	0.22234	-5.27655
ASL	-0.24406	6.37024	-1.98201	0.048463	0.13194	-4.57572
TMEM91	-0.243965	5.12881	-1.16923	0.243314	0.421213	-5.38328
HELQ	-0.243924	5.51273	-1.44788	0.148778	0.293677	-5.0947
OTUD6B	-0.24349	6.50943	-2.52145	0.0122469	0.0456782	-3.52923
C3orf62	-0.243388	4.27907	-1.56862	0.117874	0.247055	-5.24512
SNORA71C	-0.243097	3.82598	-2.4805	0.0137122	0.0499318	-3.9156
RNF169	-0.243078	5.4311	-1.29012	0.198083	0.362281	-5.28494
WASF3	-0.243041	4.28127	-1.58582	0.113918	0.240241	-5.2168
PTPN3	-0.242949	6.5263	-2.89457	0.00409796	0.0193171	-2.57574
TMEM107	-0.242755	6.09737	-1.6723	0.095591	0.211593	-4.94455
ADAT3	-0.242348	3.74859	-2.94411	0.0035126	0.0171567	-2.79658
ADAP1	-0.24206	3.8636	-2.27653	0.0235748	0.0757038	-4.34101
IFI27L1	-0.242056	5.23884	-1.17154	0.242386	0.420188	-5.39311
PHLDA1	-0.241598	7.29107	-4.63595	5.47e-06	9.63e-05	2.50043
ENDOD1	-0.241557	7.1762	-4.66294	4.85e-06	8.62e-05	2.80719
CCNJL	-0.240908	4.42492	-1.40678	0.16061	0.311375	-5.36068
IPMK	-0.240901	5.87767	-1.36127	0.17453	0.330662	-5.30296
ERG	-0.240501	4.27971	-1.57227	0.117026	0.24562	-5.23783
KAZALD1	-0.240483	4.00778	-1.85889	0.0641002	0.161707	-5.01851
KRT6B	-0.240244	8.01053	-3.09728	0.00215298	0.011584	-4.70221
PC	-0.240124	6.76885	-2.0215	0.044187	0.122735	-4.96123
PDCD2L	-0.239868	6.30066	-1.95712	0.0513339	0.138	-4.57138
PDIA2	-0.239832	3.79554	-2.329	0.0205765	0.0685883	-4.30765
ZNF577	-0.239793	3.70823	-3.28607	0.00114643	0.00705172	-1.81599
APCDD1L	-0.239543	3.90575	-2.03778	0.0425193	0.119245	-4.79211
LRAT	-0.239376	3.94403	-1.91755	0.0561927	0.147481	-4.98024
CTU2	-0.239058	5.9651	-1.59369	0.112142	0.237566	-5.00819
TAF1D	-0.238639	6.89083	-3.52716	0.000491254	0.00355572	-1.1088
ACAA2	-0.238592	5.03303	-1.13771	0.256221	0.436896	-5.41159
NOM1	-0.23846	5.99534	-1.55242	0.121701	0.253621	-5.08311
IFIT3	-0.238007	7.3039	-1.95352	0.0517616	0.138778	-5.99881
SETD7	-0.237997	6.68434	-2.54804	0.0113716	0.0430454	-3.67047
TRPC6	-0.237687	3.87319	-2.18365	0.0298244	0.0907609	-4.52917
C6orf15	-0.23728	4.64472	-1.13385	0.257837	0.438825	-5.53965
PADI3	-0.236939	5.17249	-0.97236	0.331717	0.516456	-5.58694
OSBPL3	-0.236864	6.66928	-2.69502	0.00746737	0.0310415	-3.27871
ESRP2	-0.236774	6.89768	-3.45042	0.000646708	0.0044205	-1.37749
ACER2	-0.236722	4.0261	-1.80245	0.0725581	0.172396	-5.09815
DOCK4	-0.236488	3.86501	-2.23902	0.0259464	0.0814528	-4.4189
RFK	-0.235977	6.72972	-2.97822	0.00315511	0.015744	-2.58456
RASSF8	-0.235924	5.01337	-1.21455	0.22557	0.400248	-5.3257
GALNS	-0.2359	5.1283	-1.16825	0.243709	0.42175	-5.38465
ST7L	-0.235876	4.24299	-1.63213	0.103785	0.224525	-5.17435
VASN	-0.235827	6.40122	-1.58423	0.114279	0.240832	-5.29457
TSTD2	-0.235557	5.16015	-1.29751	0.195533	0.358712	-5.23788
PRKAG2	-0.235252	5.37272	-1.2872	0.199095	0.363723	-5.27916
PAMR1	-0.235118	4.04319	-1.65814	0.098418	0.216199	-5.32344
DNAH17	-0.234975	4.5756	-1.27599	0.203025	0.369292	-5.42036
CCNYL1	-0.234778	6.60529	-1.88414	0.0605894	0.155068	-5.00455
PACRGL	-0.234667	5.11831	-1.26708	0.206186	0.373277	-5.27042
BTBD7	-0.234471	6.13026	-1.55264	0.121647	0.253614	-5.14962
TRAPPC10	-0.234443	5.67865	-1.37448	0.170399	0.324683	-5.22855
TUBGCP4	-0.234407	5.4002	-1.35725	0.175805	0.332364	-5.19632
COX7A1	-0.234374	4.85006	-1.10206	0.271389	0.456273	-5.47351
SLC47A2	-0.234303	4.05589	-1.69034	0.0920836	0.205407	-5.25709
ARMCX1	-0.234247	4.98872	-1.08312	0.279694	0.466883	-5.46704
VTRNA1-3	-0.234126	3.78072	-2.47123	0.0140648	0.0509869	-3.99092
PITX2	-0.233836	4.26613	-1.46143	0.145028	0.288018	-5.40988
CACNG1	-0.233777	3.84525	-2.06721	0.0396401	0.112774	-4.80318
BMP1	-0.233714	6.8039	-3.23702	0.00135422	0.00800779	-1.91956
C1QTNF1	-0.233644	6.19545	-1.25932	0.208972	0.377	-5.58693
TCTN1	-0.23296	4.61253	-1.3952	0.164069	0.316036	-5.24332
CRLF1	-0.232744	4.38354	-1.30017	0.194619	0.357342	-5.52871
KLHL8	-0.232349	5.32606	-1.27506	0.203353	0.369621	-5.28648
PCYOX1L	-0.232325	4.76651	-1.28712	0.199123	0.363723	-5.30087
WRB	-0.232022	5.83879	-1.55836	0.120287	0.251373	-5.01676
SNTB1	-0.231794	4.43381	-1.41237	0.158961	0.308896	-5.34307
GBP1	-0.23162	7.32249	-3.00973	0.00285491	0.0145661	-3.47052
STC2	-0.23151	5.19739	-1.04302	0.297848	0.48763	-5.52291
NFXL1	-0.23138	5.40165	-1.31282	0.190325	0.351265	-5.25285
UBTD1	-0.231351	6.90461	-3.61994	0.000350082	0.00272751	-0.821723
JPH2	-0.231336	3.78425	-2.38763	0.0176259	0.060627	-4.18258
WDR12	-0.231293	6.51631	-3.51315	0.00051672	0.00369648	-0.687921
ZBTB49	-0.231031	4.59631	-1.40757	0.160376	0.311122	-5.23664
MAPK15	-0.23099	3.90737	-1.99659	0.0468456	0.128446	-4.86688
MATN3	-0.230956	3.90776	-1.96631	0.0502578	0.135743	-4.92508
IFI44	-0.230947	7.38852	-2.23103	0.0264771	0.0826233	-5.5815
RPUSD4	-0.230916	6.65122	-4.55261	7.93e-06	0.000128839	3.09307
PUS3	-0.230783	6.71571	-3.72543	0.000236153	0.0020047	-0.179775
PLB1	-0.230544	3.70117	-3.16683	0.00171276	0.00967018	-2.18968
BCAR1	-0.230118	6.90843	-4.38542	1.64e-05	0.000228877	2.0608
PDLIM7	-0.230068	7.13445	-5.90156	1.05e-08	5.85e-07	8.80833
C19orf66	-0.230006	6.18853	-1.44242	0.150311	0.295886	-5.34451
OAS2	-0.229978	7.36384	-2.90581	0.0039579	0.0187869	-3.8426
CRABP2	-0.229554	7.61869	-2.52587	0.0120974	0.0452106	-5.33155
MS4A4A	-0.229332	5.08596	-1.04992	0.294669	0.48433	-5.50504
RSPRY1	-0.229271	6.66731	-4.47083	1.14e-05	0.000172033	2.73409
DNMBP	-0.229261	6.45436	-1.70968	0.0884407	0.199657	-5.14694
SLC24A1	-0.228973	3.85361	-2.24122	0.0258016	0.0811851	-4.42383
TMEM120B	-0.228953	4.12247	-1.68448	0.0932119	0.207337	-5.19766
HIVEP2	-0.228883	6.58738	-2.07695	0.0387246	0.110758	-4.61445
PBX3	-0.228695	6.19423	-1.60062	0.110598	0.234892	-5.11601
THAP6	-0.228598	5.08986	-1.27421	0.203653	0.370076	-5.25994
CCDC90B	-0.228523	6.16002	-1.65199	0.0996661	0.217974	-5.01493
SHB	-0.228233	6.75895	-1.9996	0.046517	0.127709	-5.00069
ETFDH	-0.228125	6.17401	-1.56645	0.118382	0.247946	-5.15604
TSPAN4	-0.227819	6.07881	-1.40803	0.160241	0.3109	-5.33011
IL31RA	-0.227573	3.78428	-2.4936	0.0132274	0.0485858	-3.92839
SMPD2	-0.227365	6.65793	-4.16234	4.21e-05	0.000494439	1.50599
ZNF839	-0.226939	3.73683	-2.81021	0.00530284	0.0235874	-3.17589
TAF5	-0.226608	6.02987	-1.94593	0.0526713	0.140638	-4.44266
NOMO2	-0.226243	4.49164	-1.3876	0.166371	0.319345	-5.3327
PLEKHM3	-0.226138	3.6978	-3.16101	0.00174616	0.00980886	-2.20937
SNORA66	-0.225836	4.41075	-1.39375	0.164507	0.316636	-5.38338
MYO3B	-0.225655	3.69744	-3.05866	0.00244023	0.0127988	-2.51613
SOX15	-0.225108	7.36202	-2.26041	0.0245699	0.0781793	-5.47634
TXNRD2	-0.225013	5.45613	-1.2783	0.202209	0.368078	-5.30513
SLC11A1	-0.224976	3.81781	-2.23683	0.0260911	0.0817889	-4.47586
CDH3	-0.224951	7.56249	-6.37561	7.57e-10	6.41e-08	10.6382
SSH2	-0.22472	6.11241	-1.72112	0.0863426	0.195747	-4.87735
CYP51A1	-0.224677	4.28757	-1.41452	0.158328	0.308145	-5.45325
SUSD2	-0.22457	3.99134	-1.73964	0.08303	0.189642	-5.23817
TRIM62	-0.224451	5.91351	-1.47516	0.141301	0.282869	-5.16472
TIPARP	-0.224414	7.19973	-4.73206	3.54e-06	6.72e-05	3.05187
NCF2	-0.224352	7.00982	-2.80367	0.00540843	0.0239293	-3.52783
PXN	-0.224176	7.17584	-6.02418	5.38e-09	3.32e-07	9.38551
MAPK8	-0.22416	5.9892	-1.74038	0.0829	0.189432	-4.78749
RAB27B	-0.223999	6.60507	-1.5293	0.127327	0.262138	-5.60566
PANX1	-0.223702	7.17063	-5.7082	2.93e-08	1.35e-06	7.74198
FST	-0.223574	7.29875	-2.35033	0.0194562	0.0656731	-5.16403
NAGPA	-0.223458	4.89781	-1.20868	0.227813	0.403388	-5.33594
ACOT9	-0.223347	6.83767	-4.4094	1.48e-05	0.000209989	2.25869
S100PBP	-0.223307	5.77663	-1.47516	0.141302	0.282869	-5.11959
EVC	-0.223137	4.51433	-1.29883	0.195081	0.358027	-5.43025
USP45	-0.222872	4.3483	-1.45426	0.147002	0.291207	-5.34744
RCHY1	-0.222691	5.61087	-1.3557	0.176296	0.333082	-5.23824
TMEM206	-0.222379	6.58874	-3.13114	0.00192706	0.010648	-1.97153
SLC4A7	-0.222372	5.61305	-1.19981	0.231235	0.407885	-5.42791
MEFV	-0.222149	3.69476	-3.05096	0.00250164	0.0130843	-2.5404
KIAA1324L	-0.222124	3.92521	-1.90619	0.057657	0.150361	-5.014
LAMC2	-0.222033	7.74149	-4.13559	4.69e-05	0.000543809	-0.445464
PACS2	-0.221958	6.13172	-1.95219	0.0519194	0.139126	-4.48142
SASH1	-0.221904	5.98963	-1.19431	0.233374	0.410788	-5.55616
ARTN	-0.221567	5.37317	-0.996582	0.319835	0.504453	-5.59424
POLR1A	-0.221545	6.49495	-2.57949	0.0104088	0.0401824	-3.38476
HIST1H4I	-0.221496	6.27507	-1.29036	0.197999	0.362217	-5.60784
FMNL2	-0.221476	6.94626	-2.64523	0.00862827	0.0347215	-3.84299
MYO18A	-0.221456	6.67642	-1.96037	0.0509519	0.137196	-4.96412
NEU2	-0.221155	3.694	-2.94282	0.0035268	0.0172036	-2.85374
UPK2	-0.221084	3.73236	-2.64103	0.00873327	0.0349938	-3.62576
NAA25	-0.220768	6.26931	-2.23381	0.0262915	0.0822476	-3.99896
IFIH1	-0.220748	7.11279	-2.75212	0.0063108	0.0270132	-3.84766
GTSF1	-0.220613	4.1139	-1.37474	0.170319	0.324612	-5.66486
CASP4	-0.220606	6.99518	-2.53674	0.0117365	0.044115	-4.20156
UNC45B	-0.220572	3.88644	-1.8462	0.0659267	0.165368	-5.16903
MAML2	-0.220417	5.27399	-1.12934	0.259729	0.441171	-5.4449
TCEAL7	-0.220231	3.81984	-2.19735	0.0288207	0.0884567	-4.55605
TLR8	-0.2201	3.94268	-1.84433	0.0661989	0.165884	-5.10641
TTC5	-0.219901	4.47258	-1.35465	0.176628	0.333542	-5.38742
TTN	-0.219869	3.83303	-1.96359	0.0505743	0.136351	-5.01516
FBXO6	-0.219804	6.9343	-4.09279	5.59e-05	0.000628282	0.84655
AQP3	-0.219788	7.72117	-2.82795	0.00502554	0.0226225	-4.7739
RAPSN	-0.219788	3.73137	-2.56391	0.0108763	0.0415485	-3.8215
F3	-0.219651	7.46774	-2.07424	0.0389775	0.111354	-6.07136
TTL	-0.219484	6.48432	-3.94653	0.000100509	0.00100175	0.850832
EPHA1	-0.219463	6.75409	-1.87196	0.0622632	0.158301	-5.24413
SIX1	-0.21924	4.94987	-1.07861	0.281695	0.469023	-5.47077
TRMT5	-0.218768	6.69367	-3.8425	0.000150967	0.00139176	0.257155
ERC1	-0.218684	6.67132	-2.08935	0.0375858	0.108099	-4.70402
HAS3	-0.218477	7.28584	-2.17802	0.0302451	0.0916462	-5.53122
C1GALT1	-0.218326	6.2704	-1.46996	0.142703	0.28476	-5.36505
SERINC2	-0.217941	7.5183	-5.28427	2.55e-07	7.96e-06	5.03322
NOL9	-0.217864	6.46099	-2.64279	0.00868909	0.0349057	-3.19535
RANBP10	-0.217527	6.53242	-3.21662	0.00145053	0.00846046	-1.65682
TXLNB	-0.217293	3.82967	-1.99723	0.0467748	0.128299	-4.95262
PROC	-0.217083	3.90472	-1.84287	0.0664131	0.166214	-5.15139
KRT9	-0.216516	4.0875	-1.46817	0.143189	0.285577	-5.55936
HSBP1L1	-0.216161	6.11657	-1.25909	0.209056	0.37706	-5.54512
ENTPD2	-0.216039	4.28392	-1.32049	0.187758	0.348027	-5.57768
TTBK2	-0.216033	4.34152	-1.38914	0.165902	0.318503	-5.4398
MYL4	-0.216024	3.69008	-2.82669	0.00504483	0.0226853	-3.18025
PTPN14	-0.215936	6.31237	-1.66307	0.0974261	0.21454	-5.10441
CARD16	-0.215592	5.65847	-1.05287	0.293315	0.48274	-5.59712
SLC36A4	-0.21543	4.2416	-1.44974	0.148258	0.292949	-5.44001
PARVA	-0.215355	6.80554	-3.97171	9.1e-05	0.000923833	0.579437
ATP10B	-0.214918	4.22355	-1.34944	0.178294	0.335801	-5.59242
SVEP1	-0.214902	3.91969	-1.89135	0.059618	0.153499	-5.04409
NLRX1	-0.214692	6.77512	-2.29678	0.0223755	0.0731815	-4.41295
NCAM1	-0.214627	3.76584	-2.31347	0.0214269	0.0707622	-4.36711
FOXN2	-0.214514	6.68642	-2.296	0.0224202	0.0732197	-4.28588
SFTA2	-0.214097	3.82655	-1.90869	0.0573319	0.149826	-5.12426
DUOX2	-0.213755	4.94179	-0.927285	0.354583	0.541594	-5.61365
NTSR1	-0.213511	3.68816	-2.83117	0.00497658	0.0224628	-3.16907
ANKRD9	-0.213499	5.5857	-1.12237	0.262675	0.445015	-5.50818
SH3RF2	-0.213479	6.94881	-2.8121	0.00527258	0.0234807	-3.41291
SPATA24	-0.21324	4.80888	-1.17109	0.242565	0.42045	-5.41036
SH3D19	-0.21317	6.83756	-2.55035	0.0112984	0.0428552	-3.91261
NUMBL	-0.213151	5.68738	-1.16594	0.244637	0.422576	-5.48549
RHOBTB2	-0.213135	4.51211	-1.21669	0.224754	0.39899	-5.52758
TMEM177	-0.213103	6.22683	-1.69933	0.0903759	0.202865	-4.98498
GJB2	-0.213011	7.91153	-2.34875	0.0195373	0.0658271	-6.46673
TRIM41	-0.212896	5.48133	-1.26772	0.205961	0.373126	-5.32317
USP53	-0.212877	6.16914	-1.52851	0.127523	0.262326	-5.21451
LEPR	-0.212817	3.84128	-2.0707	0.0393102	0.11209	-4.78918
ADCY9	-0.212719	4.6334	-1.21981	0.22357	0.397688	-5.4425
PIK3CD	-0.212694	6.2727	-1.49293	0.13659	0.277361	-5.3359
SLC6A9	-0.21245	6.50916	-1.54537	0.123394	0.256112	-5.47571
ZNF552	-0.212352	5.65235	-1.27279	0.204156	0.370855	-5.3526
LRRC32	-0.21232	5.34843	-1.05622	0.291785	0.480961	-5.53291
SERPINE2	-0.212275	6.71385	-1.27579	0.203095	0.369375	-6.11505
ZNF133	-0.211963	5.95371	-1.37319	0.170799	0.325125	-5.32218
POU2F3	-0.211897	3.76375	-2.35708	0.0191131	0.0647909	-4.26882
FAM118B	-0.211783	5.91458	-1.38087	0.168428	0.322074	-5.29635
KLHDC4	-0.211632	4.04375	-1.58854	0.113302	0.239414	-5.4219
SMARCAL1	-0.211253	6.57695	-3.26619	0.00122682	0.00741235	-1.55369
MPP5	-0.2112	6.52006	-2.22036	0.0272013	0.084524	-4.2502
TRIM72	-0.211174	3.88409	-1.81504	0.0705963	0.169129	-5.22258
TRAF3	-0.211116	6.61854	-2.85548	0.00462118	0.0211969	-2.80512
FBXO22	-0.21109	5.45026	-1.12836	0.260141	0.441621	-5.4761
KCNQ5	-0.211062	3.80153	-2.16823	0.0309902	0.0934127	-4.63628
ABTB2	-0.210956	4.27443	-1.32998	0.184617	0.343774	-5.57144
ITGB1BP1	-0.210766	6.76378	-3.56529	0.000427763	0.00318854	-0.815192
IFI27	-0.210747	7.7152	-4.09534	5.53e-05	0.000623191	-0.559227
SH3RF3	-0.21063	3.99891	-1.66271	0.0974976	0.214641	-5.351
ZNF215	-0.210527	3.80112	-2.20889	0.0279986	0.0864291	-4.5495
KIAA0895	-0.210226	3.87771	-1.90164	0.058253	0.151023	-5.07198
CHRND	-0.210191	3.77958	-2.10465	0.0362195	0.104853	-4.79731
TGFB1I1	-0.210136	5.70219	-1.16292	0.24586	0.424101	-5.49326
PPM1J	-0.21011	3.9246	-1.8149	0.0706177	0.169153	-5.17457
TYRO3	-0.209794	4.94059	-1.08783	0.277611	0.464182	-5.46118
PHLDA2	-0.209587	7.32744	-5.5731	5.92e-08	2.47e-06	6.78577
VSIG4	-0.209399	5.49706	-0.956016	0.339895	0.525803	-5.65515
CTNS	-0.20934	6.30879	-1.77841	0.0764307	0.179211	-4.91219
CD70	-0.20916	4.08746	-1.37534	0.170133	0.324383	-5.68508
GBP3	-0.208968	6.50164	-1.10602	0.269673	0.454202	-6.0406
USP38	-0.208913	6.66141	-4.02204	7.44e-05	0.000790497	0.952457
IL4R	-0.208841	7.21062	-4.69398	4.21e-06	7.71e-05	2.85091
ATG4A	-0.208781	6.5745	-2.62743	0.00908123	0.0358797	-3.35744
LMOD3	-0.208698	3.9073	-1.65562	0.0989282	0.216962	-5.46511
CENPT	-0.208661	5.95943	-1.19373	0.233603	0.411095	-5.54635
ALKBH1	-0.208529	6.368	-2.50419	0.0128466	0.0474311	-3.46181
CA3	-0.208319	3.884	-1.62452	0.105399	0.226125	-5.5428
HRC	-0.208134	3.8717	-1.71554	0.087361	0.197697	-5.40828
BCAP29	-0.208132	6.87573	-4.6919	4.25e-06	7.75e-05	3.38122
NAT1	-0.208103	4.38675	-1.31502	0.189587	0.35055	-5.49803
TSEN2	-0.207712	4.49602	-1.27102	0.204783	0.371635	-5.4721
AMOTL2	-0.207617	6.77568	-2.06153	0.0401831	0.113972	-4.92233
CDK5R1	-0.207616	5.96582	-1.08553	0.278629	0.465468	-5.66794
ASCC1	-0.207405	6.43512	-2.25481	0.0249241	0.0790044	-4.09182
MID2	-0.207273	5.93207	-1.26514	0.206881	0.374218	-5.45097
PCDHGA10	-0.206681	3.85271	-1.88367	0.0606539	0.15518	-5.13382
SLC17A5	-0.206626	6.39273	-1.7704	0.0777569	0.181335	-4.99792
SERPINE1	-0.206602	7.52992	-2.68878	0.00760468	0.0314901	-4.76734
VSNL1	-0.206505	7.20537	-3.39272	0.000792666	0.00525058	-2.11379
AJAP1	-0.206405	3.76812	-2.1829	0.0298804	0.0909086	-4.64605
CPNE8	-0.206118	5.71633	-1.03376	0.302149	0.492145	-5.63301
LTB4R	-0.206013	7.04043	-1.84329	0.0663512	0.166155	-5.78829
NHLH2	-0.205405	3.68198	-2.81784	0.00518195	0.0231527	-3.20916
HKDC1	-0.205383	3.95749	-1.56869	0.117857	0.247053	-5.54297
KLHL25	-0.205373	3.79718	-2.13523	0.033617	0.0991186	-4.70799
SIX5	-0.20526	5.59969	-1.18547	0.236844	0.415239	-5.44298
ZNF776	-0.205248	5.87126	-1.5122	0.13162	0.269277	-5.09988
TTC23	-0.205241	6.36505	-2.33183	0.0204244	0.0681801	-3.86134
OPN1SW	-0.205235	4.13556	-1.43595	0.152141	0.298664	-5.55243
ARIH1	-0.205125	6.00125	-1.58728	0.113586	0.23981	-5.04056
STARD4	-0.205114	6.47796	-1.59778	0.111228	0.235796	-5.36554
REXO2	-0.205036	7.12574	-5.84401	1.42e-08	7.49e-07	8.49621
ZFP1	-0.204741	6.0766	-1.90784	0.0574431	0.150013	-4.53962
TIGD6	-0.204628	4.18072	-1.44132	0.150619	0.296336	-5.50198
ABCA1	-0.204515	6.03597	-1.06544	0.287603	0.476215	-5.72264
HSPB6	-0.204442	4.42359	-1.07237	0.284485	0.472774	-5.74834
NEIL2	-0.204294	5.82908	-1.24411	0.214509	0.385043	-5.43832
GNLY	-0.204271	5.57736	-0.899646	0.369088	0.558005	-5.72152
TUBA4A	-0.204212	7.58042	-6.2616	1.44e-09	1.09e-07	9.94531
ZNF587	-0.204079	5.36417	-1.15732	0.248135	0.427396	-5.43036
PLCXD2	-0.203403	3.86742	-1.72379	0.0858586	0.194826	-5.39691
CTU1	-0.203124	3.91636	-1.73426	0.0839802	0.191317	-5.32061
SCYL3	-0.203004	5.08417	-1.10932	0.268252	0.452266	-5.44482
SHROOM1	-0.203002	4.15805	-1.41031	0.159568	0.309954	-5.56557
FGFBP1	-0.202737	7.83882	-2.14661	0.0326902	0.0969963	-6.74259
FIBIN	-0.202695	4.13208	-1.32984	0.184661	0.343774	-5.698
PTX3	-0.20237	4.12356	-1.29463	0.196522	0.360174	-5.75132
DHRS7	-0.202213	7.24388	-5.73446	2.55e-08	1.2e-06	7.73659
STARD10	-0.202026	7.04124	-3.98409	8.66e-05	0.000888478	0.237722
CLK3	-0.201964	3.80315	-2.07798	0.0386295	0.110528	-4.81636
GPX8	-0.201604	6.41549	-1.34751	0.178912	0.336625	-5.66425
SASS6	-0.200984	5.79826	-1.23396	0.218259	0.390227	-5.44066
XKR8	-0.200887	5.77634	-1.33369	0.183397	0.342224	-5.31193
DUSP7	-0.200794	7.20354	-4.30519	2.32e-05	0.000304451	1.2211
PLAU	-0.200663	7.59252	-5.08251	6.85e-07	1.75e-05	3.90969
RBP1	-0.200452	7.17624	-1.70594	0.0891368	0.200887	-6.26932
UBE2F	-0.200431	6.98485	-5.37321	1.64e-07	5.53e-06	6.34276
ZNF628	-0.200248	5.36981	-1.12039	0.263517	0.446179	-5.47143
VAV2	-0.200088	6.95141	-3.84948	0.000146939	0.00136469	-0.114802
KLHL28	-0.200019	5.27379	-1.08043	0.280887	0.46814	-5.49729
KIF13A	-0.199913	6.90802	-2.87556	0.00434534	0.0202306	-3.18412
ANKRD46	-0.199862	5.34893	-1.02827	0.304715	0.494687	-5.56163
UBE2D4	-0.199659	5.91964	-1.42032	0.156634	0.305564	-5.24788
TRNAU1AP	-0.199614	6.62866	-3.72918	0.000232829	0.00197852	-0.0834909
ALOX12	-0.199588	4.66961	-0.979275	0.328296	0.512995	-5.66843
OSBPL1A	-0.19955	6.26269	-1.55419	0.121278	0.253096	-5.24325
SOCS6	-0.199535	6.59842	-2.12537	0.034438	0.100845	-4.54986
CDC42EP3	-0.19924	5.93021	-1.08181	0.280277	0.467495	-5.65834
PGM3	-0.199203	6.66493	-3.13092	0.00192843	0.010648	-2.07985
OR7E91P	-0.199198	3.67724	-2.80746	0.00534709	0.0237349	-3.24021
ZNF2	-0.199146	4.56065	-1.20714	0.228403	0.404175	-5.50061
MAGEA3	-0.199138	4.84177	-0.795733	0.426867	0.604224	-5.73944
SRRM3	-0.199118	4.6151	-1.09537	0.274305	0.459937	-5.58761
SMAGP	-0.199078	6.68475	-2.44371	0.0151596	0.0540409	-3.95577
PIGL	-0.199063	3.86919	-1.83613	0.0674061	0.166708	-5.19603
TMEM65	-0.198902	6.43352	-1.88922	0.0599035	0.153917	-4.8289
HIST2H2BE	-0.198682	6.89247	-1.69262	0.0916492	0.20462	-5.80385
FERMT1	-0.198674	7.33969	-4.25007	2.92e-05	0.000368178	0.767725
RBM4B	-0.198395	6.22398	-1.65489	0.0990765	0.217192	-5.06019
ZNF346	-0.198282	5.83298	-1.29317	0.197028	0.360748	-5.38117
SLC43A3	-0.19822	6.51342	-1.38359	0.167593	0.320968	-5.72171
ESM1	-0.198143	4.64053	-1.06942	0.28581	0.473925	-5.59765
VANGL1	-0.198008	6.79355	-3.02686	0.00270285	0.0139181	-2.57063
FBXO44	-0.197909	5.70674	-1.10428	0.270426	0.455062	-5.5595
RARA	-0.197638	6.63993	-3.44097	0.000668752	0.00454219	-1.07716
SNCA	-0.197565	5.04531	-0.934653	0.350779	0.537699	-5.61084
ALKBH8	-0.197422	4.14813	-1.37633	0.169828	0.323966	-5.61867
FXYD5	-0.197307	7.37109	-3.37284	0.000849718	0.00555728	-2.47197
STX8	-0.197	6.71949	-2.2737	0.0237473	0.0761601	-4.39752
PDZD2	-0.196971	4.08201	-1.40336	0.161626	0.312536	-5.6466
GGT1	-0.196954	4.42306	-1.10937	0.268231	0.452266	-5.70692
ZCCHC9	-0.19672	6.52134	-3.56933	0.000421505	0.00315288	-0.523208
SNORA71A	-0.196592	3.67525	-2.80074	0.00545641	0.0240847	-3.25962
ITPRIP	-0.196574	7.02704	-3.95238	9.82e-05	0.000983413	0.136563
ZNF83	-0.196377	4.93928	-0.987842	0.324089	0.508861	-5.55847
ACTN1	-0.196232	7.3793	-4.84637	2.09e-06	4.44e-05	3.22597
ISG15	-0.195688	7.79371	-3.83185	0.000157311	0.00144137	-1.75643
TMEM51	-0.195615	6.9711	-3.17416	0.00167162	0.0094843	-2.42071
MT2A	-0.195613	7.8107	-4.03194	7.15e-05	0.000765123	-1.0503
DUSP10	-0.195521	6.61589	-1.30236	0.193873	0.356345	-5.95734
WDR25	-0.195508	4.67876	-1.11894	0.264133	0.44693	-5.52216
MYCT1	-0.195374	4.14657	-1.36472	0.173445	0.32894	-5.63476
NPEPL1	-0.195204	3.91888	-1.6689	0.096264	0.212831	-5.42247
KCNK10	-0.195173	3.82781	-1.89375	0.0592969	0.152909	-5.13948
SNHG10	-0.195036	4.60972	-1.11011	0.267912	0.451846	-5.57429
SLC35C1	-0.194881	6.79965	-2.73853	0.00657027	0.0279317	-3.38699
CBL	-0.194729	5.87037	-1.12942	0.259695	0.441164	-5.58505
SLC13A4	-0.194509	3.67366	-2.68216	0.00775287	0.0319801	-3.57609
ULK2	-0.194508	5.45679	-1.09771	0.273281	0.458527	-5.51088
UQCRHL	-0.194498	4.48116	-1.13773	0.256214	0.436896	-5.63245
CHGB	-0.194377	4.17877	-1.13653	0.256713	0.437536	-5.88264
TFAP2A	-0.19433	7.04698	-4.41637	1.44e-05	0.000205658	1.92752
BAK1	-0.194271	7.29744	-6.48762	3.98e-10	3.75e-08	11.7044
[truncated: 12,991 more rows]

## Sheet: Table S4
ID	Symbol	Synonyms	Chromosome	ImmPort_Lists	class
563	AZGP1	ZA2G, ZAG	7	Antigen_Processing_and_Presentation	Antigen Processing and Presentation
567	B2M	IMD43	15	Antigen_Processing_and_Presentation	Antigen Processing and Presentation
811	CALR	CRT, HEL-S-99n, RO, SSA, cC1qR	19	Antigen_Processing_and_Presentation	Antigen Processing and Presentation
821	CANX	CNX, IP90, P90	5	Antigen_Processing_and_Presentation	Antigen Processing and Presentation
909	CD1A	CD1, FCB6, HTA1, R4, T6	1	Antigen_Processing_and_Presentation	Antigen Processing and Presentation
910	CD1B	CD1, CD1A, R1	1	Antigen_Processing_and_Presentation	Antigen Processing and Presentation
911	CD1C	BDCA1, CD1, CD1A, R7	1	Antigen_Processing_and_Presentation	Antigen Processing and Presentation
912	CD1D	CD1A, R3, R3G1	1	Antigen_Processing_and_Presentation	Antigen Processing and Presentation
913	CD1E	CD1A, R2	1	Antigen_Processing_and_Presentation	Antigen Processing and Presentation
920	CD4	CD4mut	12	Antigen_Processing_and_Presentation	Antigen Processing and Presentation
925	CD8A	CD8, Leu2, p32	2	Antigen_Processing_and_Presentation	Antigen Processing and Presentation
926	CD8B	CD8B1, LEU2, LY3, LYT3, P37	2	Antigen_Processing_and_Presentation	Antigen Processing and Presentation
972	CD74	DHLAG, HLADG, II, Ia-GAMMA, p33	5	Antigen_Processing_and_Presentation	Antigen Processing and Presentation
1385	CREB1	CREB, CREB-1	2	Antigen_Processing_and_Presentation	Antigen Processing and Presentation
1508	CTSB	APPS, CPSB, RECEUP	8	Antigen_Processing_and_Presentation	Antigen Processing and Presentation
1510	CTSE	CATE	1	Antigen_Processing_and_Presentation	Antigen Processing and Presentation
1514	CTSL	CATL, CTSL1, MEP	9	Antigen_Processing_and_Presentation	Antigen Processing and Presentation
1520	CTSS	-	1	Antigen_Processing_and_Presentation	Antigen Processing and Presentation
2207	FCER1G	FCRG	1	Antigen_Processing_and_Presentation	Antigen Processing and Presentation
2217	FCGRT	FCRN, alpha-chain	19	Antigen_Processing_and_Presentation	Antigen Processing and Presentation
2923	PDIA3	ER60, ERp57, ERp60, ERp61, GRP57, GRP58, HEL-S-269, HEL-S-93n, HsT17083, P58, PI-PLC	15	Antigen_Processing_and_Presentation	Antigen Processing and Presentation
3077	HFE	HFE1, HH, HLA-H, MVCD7, TFQTL2	6	Antigen_Processing_and_Presentation	Antigen Processing and Presentation
3105	HLA-A	HLAA	6	Antigen_Processing_and_Presentation	Antigen Processing and Presentation
3106	HLA-B	AS, B-4901, HLAB	6	Antigen_Processing_and_Presentation	Antigen Processing and Presentation
3107	HLA-C	D6S204, HLA-JY3, HLAC, HLC-C, MHC, PSORS1	6	Antigen_Processing_and_Presentation	Antigen Processing and Presentation
3108	HLA-DMA	D6S222E, DMA, HLADM, RING6	6	Antigen_Processing_and_Presentation	Antigen Processing and Presentation
3109	HLA-DMB	D6S221E, RING7	6	Antigen_Processing_and_Presentation	Antigen Processing and Presentation
3111	HLA-DOA	HLA-DNA, HLA-DZA, HLADZ	6	Antigen_Processing_and_Presentation	Antigen Processing and Presentation
3112	HLA-DOB	DOB, HLA_DOB	6	Antigen_Processing_and_Presentation	Antigen Processing and Presentation
3113	HLA-DPA1	DP(W3), DP(W4), DPA1, HLA-DP1A, HLA-DPB1, HLADP, HLASB, PLT1	6	Antigen_Processing_and_Presentation	Antigen Processing and Presentation
3115	HLA-DPB1	DPB1, HLA-DP, HLA-DP1B, HLA-DPB	6	Antigen_Processing_and_Presentation	Antigen Processing and Presentation
3117	HLA-DQA1	CELIAC1, DQ-A1, DQA1, HLA-DQA	6	Antigen_Processing_and_Presentation	Antigen Processing and Presentation
3118	HLA-DQA2	DC-alpha, DX-ALPHA, HLA-DCA, HLA-DXA, HLADQA2	6	Antigen_Processing_and_Presentation	Antigen Processing and Presentation
3119	HLA-DQB1	CELIAC1, HLA-DQB, IDDM1	6	Antigen_Processing_and_Presentation	Antigen Processing and Presentation
3122	HLA-DRA	HLA-DRA1	6	Antigen_Processing_and_Presentation	Antigen Processing and Presentation
3123	HLA-DRB1	DRB1, HLA-DR1B, HLA-DRB, SS1	6	Antigen_Processing_and_Presentation	Antigen Processing and Presentation
3125	HLA-DRB3	DRB3, HLA-DPB1, HLA-DR1B, HLA-DR3B	6	Antigen_Processing_and_Presentation	Antigen Processing and Presentation
3126	HLA-DRB4	DR4, DRB4, HLA-DR4B, HLA-DRB4*	6	Antigen_Processing_and_Presentation	Antigen Processing and Presentation
3127	HLA-DRB5	-	6	Antigen_Processing_and_Presentation	Antigen Processing and Presentation
3133	HLA-E	HLA-6.2, QA1	6	Antigen_Processing_and_Presentation	Antigen Processing and Presentation
3134	HLA-F	CDA12, HLA-5.4, HLA-CDA12, HLAF	6	Antigen_Processing_and_Presentation	Antigen Processing and Presentation
3135	HLA-G	MHC-G	6	Antigen_Processing_and_Presentation	Antigen Processing and Presentation
3136	HLA-H	HLAHP	6	Antigen_Processing_and_Presentation	Antigen Processing and Presentation
3140	MR1	HLALS	1	Antigen_Processing_and_Presentation	Antigen Processing and Presentation
3303	HSPA1A	HEL-S-103, HSP70-1, HSP70-1A, HSP70-2, HSP70.1, HSP70.2, HSP70I, HSP72, HSPA1	6	Antigen_Processing_and_Presentation	Antigen Processing and Presentation
3304	HSPA1B	HSP70-1, HSP70-1B, HSP70-2, HSP70.1, HSP70.2, HSP72, HSPA1, HSX70	6	Antigen_Processing_and_Presentation	Antigen Processing and Presentation
3305	HSPA1L	HSP70-1L, HSP70-HOM, HSP70T, hum70t	6	Antigen_Processing_and_Presentation	Antigen Processing and Presentation
3306	HSPA2	HSP70-2, HSP70-3	14	Antigen_Processing_and_Presentation	Antigen Processing and Presentation
3308	HSPA4	APG-2, HEL-S-5a, HS24/P52, HSPH2, RY, hsp70, hsp70RY	5	Antigen_Processing_and_Presentation	Antigen Processing and Presentation
3309	HSPA5	BIP, GRP78, HEL-S-89n, MIF2	9	Antigen_Processing_and_Presentation	Antigen Processing and Presentation
3310	HSPA6	HSP70B'	1	Antigen_Processing_and_Presentation	Antigen Processing and Presentation
3312	HSPA8	HEL-33, HEL-S-72p, HSC54, HSC70, HSC71, HSP71, HSP73, HSPA10, LAP-1, LAP1, NIP71	11	Antigen_Processing_and_Presentation	Antigen Processing and Presentation
3320	HSP90AA1	EL52, HEL-S-65p, HSP86, HSP89A, HSP90A, HSP90N, HSPC1, HSPCA, HSPCAL1, HSPCAL4, HSPN, Hsp103, Hsp89, Hsp90, LAP-2, LAP2	14	Antigen_Processing_and_Presentation	Antigen Processing and Presentation
3326	HSP90AB1	D6S182, HSP84, HSP90B, HSPC2, HSPCB	6	Antigen_Processing_and_Presentation	Antigen Processing and Presentation
3383	ICAM1	BB2, CD54, P3.58	19	Antigen_Processing_and_Presentation	Antigen Processing and Presentation
3439	IFNA1	IFL, IFN, IFN-ALPHA, IFN-alphaD, IFNA13, IFNA@, leIF D	9	Antigen_Processing_and_Presentation	Antigen Processing and Presentation
3440	IFNA2	IFN-alpha-2, IFN-alphaA, IFNA, IFNA2B, leIF A	9	Antigen_Processing_and_Presentation	Antigen Processing and Presentation
3441	IFNA4	IFN-alpha4a, INFA4	9	Antigen_Processing_and_Presentation	Antigen Processing and Presentation
3442	IFNA5	IFN-alpha-5, IFN-alphaG, INA5, INFA5, leIF G	9	Antigen_Processing_and_Presentation	Antigen Processing and Presentation
3443	IFNA6	IFN-alphaK	9	Antigen_Processing_and_Presentation	Antigen Processing and Presentation
3444	IFNA7	IFN-alphaJ, IFNA-J	9	Antigen_Processing_and_Presentation	Antigen Processing and Presentation
3445	IFNA8	IFN-alphaB	9	Antigen_Processing_and_Presentation	Antigen Processing and Presentation
3446	IFNA10	IFN-alphaC	9	Antigen_Processing_and_Presentation	Antigen Processing and Presentation
3447	IFNA13	-	9	Antigen_Processing_and_Presentation	Antigen Processing and Presentation
3448	IFNA14	IFN-alphaH, LEIF2H	9	Antigen_Processing_and_Presentation	Antigen Processing and Presentation
3449	IFNA16	IFN-alpha-16, IFN-alphaO	9	Antigen_Processing_and_Presentation	Antigen Processing and Presentation
3451	IFNA17	IFN-alphaI, IFNA, INFA, LEIF2C1	9	Antigen_Processing_and_Presentation	Antigen Processing and Presentation
3452	IFNA21	IFN-alphaI, LeIF F, leIF-F	9	Antigen_Processing_and_Presentation	Antigen Processing and Presentation
3458	IFNG	IFG, IFI	12	Antigen_Processing_and_Presentation	Antigen Processing and Presentation
3802	KIR2DL1	CD158A, KIR-K64, KIR221, KIR2DL3, NKAT, NKAT-1, NKAT1, p58.1	19	Antigen_Processing_and_Presentation	Antigen Processing and Presentation
3803	KIR2DL2	CD158B1, CD158b, NKAT-6, NKAT6, p58.2	19	Antigen_Processing_and_Presentation	Antigen Processing and Presentation
3804	KIR2DL3	CD158B2, CD158b, GL183, KIR-023GB, KIR-K7b, KIR-K7c, KIR2DL, KIR2DS5, KIRCL23, NKAT, NKAT2, NKAT2A, NKAT2B, p58	19	Antigen_Processing_and_Presentation	Antigen Processing and Presentation
3805	KIR2DL4	CD158D, G9P, KIR-103AS, KIR-2DL4, KIR103, KIR103AS	19	Antigen_Processing_and_Presentation	Antigen Processing and Presentation
3806	KIR2DS1	CD158H, CD158a, p50.1	19	Antigen_Processing_and_Presentation	Antigen Processing and Presentation
3808	KIR2DS3	NKAT7	19	Antigen_Processing_and_Presentation	Antigen Processing and Presentation
3809	KIR2DS4	CD158I, KIR-2DS4, KIR1D, KIR412, KKA3, NKAT-8, NKAT8	19	Antigen_Processing_and_Presentation	Antigen Processing and Presentation
3810	KIR2DS5	CD158G, NKAT9	19	Antigen_Processing_and_Presentation	Antigen Processing and Presentation
3811	KIR3DL1	CD158E1, KIR, KIR3DL1/S1, NKAT-3, NKAT3, NKB1, NKB1B	19	Antigen_Processing_and_Presentation	Antigen Processing and Presentation
3812	KIR3DL2	3DL2, CD158K, KIR-3DL2, NKAT-4, NKAT4, NKAT4B, p140	19	Antigen_Processing_and_Presentation	Antigen Processing and Presentation
3821	KLRC1	CD159A, NKG2, NKG2A	12	Antigen_Processing_and_Presentation	Antigen Processing and Presentation
3822	KLRC2	CD159c, NKG2-C, NKG2C	12	Antigen_Processing_and_Presentation	Antigen Processing and Presentation
3823	KLRC3	NKG2-E, NKG2E	12	Antigen_Processing_and_Presentation	Antigen Processing and Presentation
3824	KLRD1	CD94	12	Antigen_Processing_and_Presentation	Antigen Processing and Presentation
4049	LTA	LT, TNFB, TNFSF1, TNLG1E	6	Antigen_Processing_and_Presentation	Antigen Processing and Presentation
4261	CIITA	C2TA, CIITAIV, MHC2TA, NLRA	16	Antigen_Processing_and_Presentation	Antigen Processing and Presentation
100507436	MICA	MIC-A, PERB11.1	6	Antigen_Processing_and_Presentation	Antigen Processing and Presentation
4277	MICB	PERB11.2	6	Antigen_Processing_and_Presentation	Antigen Processing and Presentation
4800	NFYA	CBF-A, CBF-B, HAP2, NF-YA	6	Antigen_Processing_and_Presentation	Antigen Processing and Presentation
4801	NFYB	CBF-A, CBF-B, HAP3, NF-YB	12	Antigen_Processing_and_Presentation	Antigen Processing and Presentation
4802	NFYC	CBF-C, CBFC, H1TF2A, HAP5, HSM, NF-YC	1	Antigen_Processing_and_Presentation	Antigen Processing and Presentation
5641	LGMN	AEP, LGMN1, PRSC1	14	Antigen_Processing_and_Presentation	Antigen Processing and Presentation
5696	PSMB8	ALDD, D6S216, D6S216E, JMP, LMP7, NKJO, PRAAS1, PSMB5i, RING10	6	Antigen_Processing_and_Presentation	Antigen Processing and Presentation
5700	PSMC1	P26S4, S4, p56	14	Antigen_Processing_and_Presentation	Antigen Processing and Presentation
5701	PSMC2	MSS1, Nbla10058, S7	7	Antigen_Processing_and_Presentation	Antigen Processing and Presentation
5702	PSMC3	TBP1	11	Antigen_Processing_and_Presentation	Antigen Processing and Presentation
5704	PSMC4	MIP224, RPT3, S6, TBP-7, TBP7	19	Antigen_Processing_and_Presentation	Antigen Processing and Presentation
5705	PSMC5	S8, SUG-1, SUG1, TBP10, TRIP1, p45, p45/SUG	17	Antigen_Processing_and_Presentation	Antigen Processing and Presentation
5706	PSMC6	SUG2, p42	14	Antigen_Processing_and_Presentation	Antigen Processing and Presentation
5707	PSMD1	P112, Rpn2, S1	2	Antigen_Processing_and_Presentation	Antigen Processing and Presentation
5708	PSMD2	P97, RPN1, S2, TRAP2	3	Antigen_Processing_and_Presentation	Antigen Processing and Presentation
5709	PSMD3	P58, RPN3, S3, TSTA2	17	Antigen_Processing_and_Presentation	Antigen Processing and Presentation
5710	PSMD4	AF, AF-1, ASF, MCB1, Rpn10, S5A, pUB-R5	1	Antigen_Processing_and_Presentation	Antigen Processing and Presentation
5711	PSMD5	S5B	9	Antigen_Processing_and_Presentation	Antigen Processing and Presentation
5713	PSMD7	MOV34, P40, Rpn8, S12	16	Antigen_Processing_and_Presentation	Antigen Processing and Presentation
5714	PSMD8	HEL-S-91n, HIP6, HYPF, Nin1p, Rpn12, S14, p31	19	Antigen_Processing_and_Presentation	Antigen Processing and Presentation
5716	PSMD10	dJ889N15.2, p28, p28(GANK)	X	Antigen_Processing_and_Presentation	Antigen Processing and Presentation
5717	PSMD11	Rpn6, S9, p44.5	17	Antigen_Processing_and_Presentation	Antigen Processing and Presentation
5719	PSMD13	HSPC027, Rpn9, S11, p40.5	11	Antigen_Processing_and_Presentation	Antigen Processing and Presentation
5720	PSME1	HEL-S-129m, IFI5111, PA28A, PA28alpha, REGalpha	14	Antigen_Processing_and_Presentation	Antigen Processing and Presentation
5721	PSME2	PA28B, PA28beta, REGbeta	14	Antigen_Processing_and_Presentation	Antigen Processing and Presentation
5971	RELB	I-REL, IMD53, IREL, REL-B	19	Antigen_Processing_and_Presentation	Antigen Processing and Presentation
5993	RFX5	-	1	Antigen_Processing_and_Presentation	Antigen Processing and Presentation
5994	RFXAP	-	13	Antigen_Processing_and_Presentation	Antigen Processing and Presentation
6555	SLC10A2	ASBT, IBAT, ISBT, NTCP2, PBAM	13	Antigen_Processing_and_Presentation	Antigen Processing and Presentation
6890	TAP1	ABC17, ABCB2, APT1, D6S114E, PSF-1, PSF1, RING4, TAP1*0102N, TAP1N	6	Antigen_Processing_and_Presentation	Antigen Processing and Presentation
6891	TAP2	ABC18, ABCB3, APT2, D6S217E, PSF-2, PSF2, RING11	6	Antigen_Processing_and_Presentation	Antigen Processing and Presentation
6892	TAPBP	NGS17, TAPA, TPN, TPSN	6	Antigen_Processing_and_Presentation	Antigen Processing and Presentation
7057	THBS1	THBS, THBS-1, TSP, TSP-1, TSP1	15	Antigen_Processing_and_Presentation	Antigen Processing and Presentation
7979	SEM1	C7orf76, DSS1, ECD, SHFD1, SHFM1, SHSF1, Shfdg1	7	Antigen_Processing_and_Presentation	Antigen Processing and Presentation
8302	KLRC4	NKG2-F, NKG2F	12	Antigen_Processing_and_Presentation	Antigen Processing and Presentation
8546	AP3B1	ADTB3, ADTB3A, HPS, HPS2, PE	5	Antigen_Processing_and_Presentation	Antigen Processing and Presentation
8625	RFXANK	ANKRA1, BLS, F14150_1, RFX-B	19	Antigen_Processing_and_Presentation	Antigen Processing and Presentation
9861	PSMD6	Rpn7, S10, SGA-113M, p42A, p44S10	3	Antigen_Processing_and_Presentation	Antigen Processing and Presentation
10197	PSME3	HEL-S-283, Ki, PA28-gamma, PA28G, PA28gamma, REG-GAMMA	17	Antigen_Processing_and_Presentation	Antigen Processing and Presentation
10213	PSMD14	PAD1, POH1, RPN11	2	Antigen_Processing_and_Presentation	Antigen Processing and Presentation
10332	CLEC4M	CD209L, CD299, DC-SIGN2, DC-SIGNR, DCSIGNR, HP10347, L-SIGN, LSIGN	19	Antigen_Processing_and_Presentation	Antigen Processing and Presentation
10437	IFI30	GILT, IFI-30, IP-30, IP30	19	Antigen_Processing_and_Presentation	Antigen Processing and Presentation
10544	PROCR	CCCA, CCD41, EPCR	20	Antigen_Processing_and_Presentation	Antigen Processing and Presentation
11047	ADRM1	ARM-1, ARM1, GP110	20	Antigen_Processing_and_Presentation	Antigen Processing and Presentation
23392	ECPAS	ECM29, KIAA0368	9	Antigen_Processing_and_Presentation	Antigen Processing and Presentation
26133	TRPC4AP	C20orf188, PPP1R158, TRRP4AP, TRUSS	20	Antigen_Processing_and_Presentation	Antigen Processing and Presentation
30835	CD209	CDSIGN, CLEC4L, DC-SIGN, DC-SIGN1	19	Antigen_Processing_and_Presentation	Antigen Processing and Presentation
51035	UBXN1	2B28, SAKS1, UBXD10	11	Antigen_Processing_and_Presentation	Antigen Processing and Presentation
51752	ERAP1	A-LAP, ALAP, APPILS, ARTS-1, ARTS1, ERAAP, ERAAP1, PILS-AP, PILSAP	5	Antigen_Processing_and_Presentation	Antigen Processing and Presentation
55080	TAPBPL	TAPBP-R, TAPBPR	12	Antigen_Processing_and_Presentation	Antigen Processing and Presentation
57292	KIR2DL5A	CD158F, KIR2DL5, KIR2DL5.1, KIR2DL5.3	19	Antigen_Processing_and_Presentation	Antigen Processing and Presentation
64167	ERAP2	L-RAP, LRAP	5	Antigen_Processing_and_Presentation	Antigen Processing and Presentation
79465	ULBP3	N2DL-3, NKG2DL3, RAET1N	6	Antigen_Processing_and_Presentation	Antigen Processing and Presentation
80328	ULBP2	ALCAN-alpha, N2DL2, NKG2DL2, RAET1H, RAET1L	6	Antigen_Processing_and_Presentation	Antigen Processing and Presentation
80329	ULBP1	N2DL-1, NKG2DL1, RAET1I	6	Antigen_Processing_and_Presentation	Antigen Processing and Presentation
115653	KIR3DL3	CD158Z, KIR3DL7, KIR44, KIRC1	19	Antigen_Processing_and_Presentation	Antigen Processing and Presentation
135250	RAET1E	LETAL, N2DL-4, NKG2DL4, RAET1E2, RL-4, ULBP4, bA350J20.7	6	Antigen_Processing_and_Presentation	Antigen Processing and Presentation
154064	RAET1L	ULBP6	6	Antigen_Processing_and_Presentation	Antigen Processing and Presentation
197131	UBR1	JBS	15	Antigen_Processing_and_Presentation	Antigen Processing and Presentation
353091	RAET1G	ULBP5	6	Antigen_Processing_and_Presentation	Antigen Processing and Presentation
64714	PDIA2	PDA2, PDI, PDIP, PDIR	16	Antigen_Processing_and_Presentation	Antigen Processing and Presentation
57817	HAMP	HEPC, HFE2B, LEAP1, PLTR	19	Antimicrobials	Antimicrobials
5266	PI3	ESI, SKALP, WAP3, WFDC14, cementoin	20	Antimicrobials	Antimicrobials
820	CAMP	CAP-18, CAP18, CRAMP, FALL-39, FALL39, HSD26, LL37	3	Antimicrobials	Antimicrobials
5473	PPBP	B-TG1, Beta-TG, CTAP-III, CTAP3, CTAPIII, CXCL7, LA-PF4, LDGF, MDGF, NAP-2, PBP, SCYB7, TC1, TC2, TGB, TGB1, THBGB, THBGB1	4	Antimicrobials	Antimicrobials
130120	REG3G	LPPM429, PAP IB, PAP-1B, PAP1B, PAPIB, REG III, REG-III, UNQ429	2	Antimicrobials	Antimicrobials
9547	CXCL14	BMAC, BRAK, KEC, KS1, MIP-2g, MIP2G, NJAC, SCYB14	5	Antimicrobials	Antimicrobials
58191	CXCL16	CXCLG16, SR-PSOX, SRPSOX	17	Antimicrobials	Antimicrobials
6590	SLPI	ALK1, ALP, BLPI, HUSI, HUSI-I, MPI, WAP4, WFDC4	20	Antimicrobials	Antimicrobials
3576	CXCL8	GCP-1, GCP1, IL8, LECT, LUCT, LYNAP, MDNCF, MONAP, NAF, NAP-1, NAP1, SCYB8	4	Antimicrobials	Antimicrobials
4283	CXCL9	CMK, Humig, MIG, SCYB9, crg-10	4	Antimicrobials	Antimicrobials
6374	CXCL5	ENA-78, SCYB5	4	Antimicrobials	Antimicrobials
6372	CXCL6	CKA-3, GCP-2, GCP2, SCYB6	4	Antimicrobials	Antimicrobials
10563	CXCL13	ANGIE, ANGIE2, BCA-1, BCA1, BLC, BLR1L, SCYB13	4	Antimicrobials	Antimicrobials
5196	PF4	CXCL4, PF-4, SCYB4	4	Antimicrobials	Antimicrobials
2921	CXCL3	CINC-2b, GRO3, GROg, MIP-2b, MIP2B, SCYB3	4	Antimicrobials	Antimicrobials
1672	DEFB1	BD1, DEFB-1, DEFB101, HBD1	8	Antimicrobials	Antimicrobials
1991	ELANE	ELA2, GE, HLE, HNE, NE, PMN-E, SCN1	19	Antimicrobials	Antimicrobials
414325	DEFB103A	BD-3, DEFB-3, DEFB103, DEFB3, HBD3, HBP-3, HBP3	8	Antimicrobials	Antimicrobials
1668	DEFA3	DEF3, HNP-3, HNP3, HP-3, HP3	8	Antimicrobials	Antimicrobials
1667	DEFA1	DEF1, DEFA2, HNP-1, HP-1, HP1, MRS	8	Antimicrobials	Antimicrobials
9168	TMSB10	MIG12, TB10	2	Antimicrobials	Antimicrobials
1671	DEFA6	DEF6, HD-6	8	Antimicrobials	Antimicrobials
1670	DEFA5	DEF5, HD-5	8	Antimicrobials	Antimicrobials
1669	DEFA4	DEF4, HNP-4, HP-4, HP4	8	Antimicrobials	Antimicrobials
3934	LCN2	24p3, MSFI, NGAL, p25	9	Antimicrobials	Antimicrobials
3933	LCN1	PMFA, TLC, TP, VEGP	9	Antimicrobials	Antimicrobials
10584	COLEC10	3MC3, CL-34, CLL1	8	Antimicrobials	Antimicrobials
671	BPI	BPIFD1, rBPI	20	Antimicrobials	Antimicrobials
6280	S100A9	60B8AG, CAGB, CFAG, CGLB, L1AG, LIAG, MAC387, MIF, MRP14, NIF, P14	1	Antimicrobials	Antimicrobials
6279	S100A8	60B8AG, CAGA, CFAG, CGLA, CP-10, L1Ag, MA387, MIF, MRP8, NIF, P8	1	Antimicrobials	Antimicrobials
117159	DCD	AIDD, DCD-1, DSEP, HCAP, PIF	12	Antimicrobials	Antimicrobials
158062	LCN6	LCN5, UNQ643, hLcn5	9	Antimicrobials	Antimicrobials
6283	S100A12	CAAF1, CAGC, CGRP, ENRAGE, MRP-6, MRP6, p6	1	Antimicrobials	Antimicrobials
3347	HTN3	HIS2, HTN2, HTN5, PB	4	Antimicrobials	Antimicrobials
138307	LCN8	EP17, LCN5	9	Antimicrobials	Antimicrobials
728358	DEFA1B	HNP-1, HP-1, HP1	8	Antimicrobials	Antimicrobials
1990	CELA1	ELA1	12	Antimicrobials	Antimicrobials
245909	DEFB106A	BD-6, DEFB-6, DEFB106	8	Antimicrobials	Antimicrobials
5179	PENK	PE, PENK-A	8	Antimicrobials	Antimicrobials
254240	BPIFC	BPIL2	22	Antimicrobials	Antimicrobials
4321	MMP12	HME, ME, MME, MMP-12	11	Antimicrobials	Antimicrobials
128859	BPIFB6	BPIL3, LPLUNC6	20	Antimicrobials	Antimicrobials
116842	LEAP2	LEAP-2	5	Antimicrobials	Antimicrobials
6441	SFTPD	COLEC7, PSP-D, SFTP4, SP-D	10	Antimicrobials	Antimicrobials
392399	LCN9	HEL129	9	Antimicrobials	Antimicrobials
80341	BPIFB2	BPIL1, C20orf184, LPLUNC2, RYSR, dJ726C3.2	20	Antimicrobials	Antimicrobials
5730	PTGDS	L-PGDS, LPGDS, PDS, PGD2, PGDS, PGDS2	9	Antimicrobials	Antimicrobials
7114	TMSB4X	FX, PTMB4, TB4X, TMSB4	X	Antimicrobials	Antimicrobials
8993	PGLYRP1	PGLYRP, PGRP, PGRP-S, PGRPS, TAG7, TNFSF3L	19	Antimicrobials	Antimicrobials
56829	ZC3HAV1	ARTD13, FLB6421, PARP13, ZAP, ZC3H2, ZC3HDC2	7	Antimicrobials	Antimicrobials
11013	TMSB15A	TMSB15, TMSB15B, TMSL8, TMSNB, Tb15, TbNB	X	Antimicrobials	Antimicrobials
6285	S100B	NEF, S100, S100-B, S100beta	21	Antimicrobials	Antimicrobials
6284	S100A13	-	1	Antimicrobials	Antimicrobials
6277	S100A6	2A9, 5B10, CABP, CACY, PRA, S10A6	1	Antimicrobials	Antimicrobials
245932	DEFB119	DEFB-19, DEFB-20, DEFB120, DEFB20, ESC42-RELA, ESC42-RELB	20	Antimicrobials	Antimicrobials
245910	DEFB107A	BD-7, DEFB-7, DEFB107	8	Antimicrobials	Antimicrobials
245908	DEFB105A	BD-5, DEFB-5, DEFB105	8	Antimicrobials	Antimicrobials
3053	SERPIND1	D22S673, HC2, HCF2, HCII, HLS2, LS2, THPH10	22	Antimicrobials	Antimicrobials
140881	DEFB129	C20orf87, DEFB-29, DEFB29, bA530N10.3, hBD-29	20	Antimicrobials	Antimicrobials
140850	DEFB127	C20orf73, DEF-27, DEFB-27, DEFB27, bA530N10.2, hBD-27	20	Antimicrobials	Antimicrobials
6286	S100P	MIG9	4	Antimicrobials	Antimicrobials
6278	S100A7	PSOR1, S100A7c	1	Antimicrobials	Antimicrobials
140596	DEFB104A	BD-4, DEFB-4, DEFB104, DEFB4, hBD-4	8	Antimicrobials	Antimicrobials
81623	DEFB126	C20orf8, DEFB-26, DEFB26, HBD26, bA530N10.1, hBD-26	20	Antimicrobials	Antimicrobials
503841	DEFB106B	BD-6, DEFB-6	8	Antimicrobials	Antimicrobials
503618	DEFB104B	BD-4, DEFB-4, hBD-4	8	Antimicrobials	Antimicrobials
503614	DEFB107B	HsT21816	8	Antimicrobials	Antimicrobials
114771	PGLYRP3	PGLYRPIalpha, PGRP-Ialpha, PGRPIA	1	Antimicrobials	Antimicrobials
114770	PGLYRP2	HMFT0141, PGLYRPL, PGRP-L, PGRPL, TAGL-like, tagL, tagL-alpha, tagl-beta	19	Antimicrobials	Antimicrobials
6281	S100A10	42C, ANX2L, ANX2LG, CAL1L, CLP11, Ca[1], GP11, P11, p10	1	Antimicrobials	Antimicrobials
6273	S100A2	CAN19, S100L	1	Antimicrobials	Antimicrobials
245938	DEFB125	DEFB-25	20	Antimicrobials	Antimicrobials
245936	DEFB123	DEFB-23, DEFB23, ESC42-RELD	20	Antimicrobials	Antimicrobials
504180	DEFB105B	BD-5, DEFB-5	8	Antimicrobials	Antimicrobials
400830	DEFB132	BD-32, DEFB-32, DEFB32, HEL-75, KFLL827, UNQ827	20	Antimicrobials	Antimicrobials
359710	BPIFB3	C20orf185, LPLUNC3, RYA3	20	Antimicrobials	Antimicrobials
286256	LCN12	-	9	Antimicrobials	Antimicrobials
57115	PGLYRP4	PGLYRPIbeta, PGRP-Ibeta, PGRPIB, SBBI67	1	Antimicrobials	Antimicrobials
6282	S100A11	HEL-S-43, MLN70, S100C	1	Antimicrobials	Antimicrobials
6276	S100A5	S100D	1	Antimicrobials	Antimicrobials
6274	S100A3	S100E	1	Antimicrobials	Antimicrobials
6271	S100A1	S100, S100-alpha, S100A	1	Antimicrobials	Antimicrobials
245939	DEFB128	DEFB-28, DEFB28, hBD-28	20	Antimicrobials	Antimicrobials
245911	DEFB108B	DEFB-8, hBD-8	11	Antimicrobials	Antimicrobials
3346	HTN1	HIS1	4	Antimicrobials	Antimicrobials
55716	LMBR1L	LIMR	12	Antimicrobials	Antimicrobials
338324	S100A7A	NICE-2, NICE2, S100A15, S100A7L1, S100A7f	1	Antimicrobials	Antimicrobials
117285	DEFB118	C20orf63, DEFB-18, ESC42, ESP13.6	20	Antimicrobials	Antimicrobials
81035	COLEC12	CLP1, NSR2, SCARA4, SRCL	18	Antimicrobials	Antimicrobials
9087	TMSB4Y	TB4Y	Y	Antimicrobials	Antimicrobials
644414	DEFB131A	DEFB-31, DEFB131	4	Antimicrobials	Antimicrobials
613211	DEFB134	-	8	Antimicrobials	Antimicrobials
245940	DEFB130A	DEFB-30, DEFB130, DEFB130L, DEFB30	8	Antimicrobials	Antimicrobials
245937	DEFB124	DEFB-24	20	Antimicrobials	Antimicrobials
245934	DEFB121	DEFB21, ESC42RELC	20	Antimicrobials	Antimicrobials
245930	DEFB116	DEFB-16	20	Antimicrobials	Antimicrobials
245929	DEFB115	DEFB-15	20	Antimicrobials	Antimicrobials
245928	DEFB114	DEFB-14, DEFB14	6	Antimicrobials	Antimicrobials
245927	DEFB113	DEFB-13	6	Antimicrobials	Antimicrobials
245915	DEFB112	DEFB-12	6	Antimicrobials	Antimicrobials
286527	TMSB15B	TMSB15A, TMSL8, TMSNB, Tbeta15b	X	Antimicrobials	Antimicrobials
403339	DEFB133	-	6	Antimicrobials	Antimicrobials
170591	S100Z	Gm625, S100-zeta	5	Antimicrobials	Antimicrobials
57506	MAVS	CARDIF, IPS-1, IPS1, VISA	20	Antimicrobials	Antimicrobials
7117	TMSB4XP8	TMSL3	4	Antimicrobials	Antimicrobials
57402	S100A14	BCMP84, S100A15	1	Antimicrobials	Antimicrobials
414332	LCN10	-	9	Antimicrobials	Antimicrobials
140576	S100A16	AAG13, DT1P1A7, S100F	1	Antimicrobials	Antimicrobials
613210	DEFB136	DEFB137	8	Antimicrobials	Antimicrobials
613209	DEFB135	DEFB136	8	Antimicrobials	Antimicrobials
245931	DEFB117	DEFB-17	20	Antimicrobials	Antimicrobials
245913	DEFB110	DEFB-10, DEFB-11, DEFB111	6	Antimicrobials	Antimicrobials
92092	ZC3HAV1L	C7orf39	7	Antimicrobials	Antimicrobials
645922	S100A7L2	S100a7b	1	Antimicrobials	Antimicrobials
50639	MBL3P	COLEC2, MBL	10	Antimicrobials	Antimicrobials
100289462	DEFB4B	DEFB4P	8	Antimicrobials	Antimicrobials
149954	BPIFB4	C20orf186, LPLUNC4, RY2G5, dJ726C3.5	20	Antimicrobials	Antimicrobials
3454	IFNAR1	AVP, IFN-alpha-REC, IFNAR, IFNBR, IFRC	21	Antimicrobials	Antimicrobials
566	AZU1	AZAMP, AZU, CAP37, HBP, HUMAZUR, NAZC, hHBP	19	Antimicrobials	Antimicrobials
100129216	DEFB131B	-	11	Antimicrobials	Antimicrobials
613253	DEFA1A3	DEFA1, DEFA3, DEFT1P	8	Antimicrobials	Antimicrobials
286310	LCN1P1	LCN1L1, bA430N14.2	9	Antimicrobials	Antimicrobials
795	S100G	CABP, CABP1, CABP9K, CALB3	X	Antimicrobials	Antimicrobials
724067	DEFA7P	DEFA7	8	Antimicrobials	Antimicrobials
100133267	DEFB130B	-	8	Antimicrobials	Antimicrobials
100133128	DEFB108F	DEFB108P5	4	Antimicrobials	Antimicrobials
100128174	DEFB131C	-	8	Antimicrobials	Antimicrobials
126637	TCHHL1	S100A17, THHL1	1	Antimicrobials	Antimicrobials
64129	TINAGL1	ARG1, LCN7, LIECG3, TINAGRP	1	Antimicrobials	Antimicrobials
3459	IFNGR1	CD119, IFNGR, IMD27A, IMD27B	6	Antimicrobials	Antimicrobials
51310	SLC22A17	24p3R, BOCT, BOIT, NGALR, NGALR2, NGALR3, hBOIT	14	Antimicrobials	Antimicrobials
117166	WFIKKN1	C16orf12, RJD2, WFDC20A, WFIKKN	16	Antimicrobials	Antimicrobials
10406	WFDC2	EDDM4, HE4, WAP5, dJ461P17.6	20	Antimicrobials	Antimicrobials
89766	UMODL1	-	21	Antimicrobials	Antimicrobials
7040	TGFB1	CED, DPD1, IBDIMDE, LAP, TGF-beta1, TGFB, TGFbeta	19	Antimicrobials	Antimicrobials
5197	PF4V1	CXCL4L1, CXCL4V1, PF4-ALT, PF4A, SCYB4V1	4	Antimicrobials	Antimicrobials
3730	ANOS1	ADMLX, HH1, HHA, KAL, KAL1, KALIG-1, KMS, WFDC19	X	Antimicrobials	Antimicrobials
7099	TLR4	ARMD10, CD284, TLR-4, TOLL	9	Antimicrobials	Antimicrobials
3458	IFNG	IFG, IFI	12	Antimicrobials	Antimicrobials
10407	SPAG11B	EDDM2B, EP2, EP2C, EP2D, HE2, HE2C, SPAG11, SPAG11A	8	Antimicrobials	Antimicrobials
2	A2M	A2MD, CPAMD5, FWP007, S863-7	12	Antimicrobials	Antimicrobials
1514	CTSL	CATL, CTSL1, MEP	9	Antimicrobials	Antimicrobials
4790	NFKB1	CVID12, EBP-1, KBF1, NF-kB, NF-kB1, NF-kappa-B1, NF-kappaB, NF-kappabeta, NFKB-p105, NFKB-p50, NFkappaB	4	Antimicrobials	Antimicrobials
60489	APOBEC3G	A3G, ARCD, ARP-9, ARP9, CEM-15, CEM15, MDS019, bK150C2.7, dJ494G10.1	22	Antimicrobials	Antimicrobials
2172	FABP6	I-15P, I-BABP, I-BALB, I-BAP, ILBP, ILBP3, ILLBP	5	Antimicrobials	Antimicrobials
64127	NOD2	ACUG, BLAU, BLAUS, CARD15, CD, CLR16.3, IBD1, NLRC2, NOD2B, PSORAS1, YAOS	16	Antimicrobials	Antimicrobials
4153	MBL2	COLEC1, HSMBPC, MBL, MBL2D, MBP, MBP-C, MBP1, MBPD	10	Antimicrobials	Antimicrobials
5947	RBP1	CRABP-I, CRBP, CRBP1, CRBPI, RBPC	3	Antimicrobials	Antimicrobials
7097	TLR2	CD282, TIL4	4	Antimicrobials	Antimicrobials
30061	SLC40A1	FPN1, HFE4, IREG1, MST079, MSTP079, MTP1, SLC11A3	2	Antimicrobials	Antimicrobials
5328	PLAU	ATF, BDPLT5, QPD, UPA, URK, u-PA	10	Antimicrobials	Antimicrobials
5047	PAEP	GD, GdA, GdF, GdS, PAEG, PEP, PP14, ZIF-1	9	Antimicrobials	Antimicrobials
148738	HJV	HFE2, HFE2A, JH, RGMC	1	Antimicrobials	Antimicrobials
4586	MUC5AC	MUC5, TBM, leB, mucin	11	Antimicrobials	Antimicrobials
1520	CTSS	-	1	Antimicrobials	Antimicrobials
29991	OBP2A	LCN13, OBP, OBP2C, OBPIIa, hOBPIIa	9	Antimicrobials	Antimicrobials
5360	PLTP	BPIFE, HDLCQ9	20	Antimicrobials	Antimicrobials
4599	MX1	IFI-78K, IFI78, MX, MxA, lncMX1-215	21	Antimicrobials	Antimicrobials
23586	DDX58	RIG-I, RIG1, RIGI, RLR-1, SGMRT2	9	Antimicrobials	Antimicrobials
282618	IFNL1	IL-29, IL29	19	Antimicrobials	Antimicrobials
3661	IRF3	IIAE7	19	Antimicrobials	Antimicrobials
729238	SFTPA2	COLEC5, PSAP, PSP-A, PSPA, SFTP1, SFTPA2B, SP-2A, SP-A, SPA2, SPAII	10	Antimicrobials	Antimicrobials
4018	LPA	AK38, APOA, LP	6	Antimicrobials	Antimicrobials
3929	LBP	BPIFD2	20	Antimicrobials	Antimicrobials
5950	RBP4	MCOPCB10, RDCCAS	10	Antimicrobials	Antimicrobials
653509	SFTPA1	COLEC4, PSAP, PSP-A, PSPA, SFTP1, SFTPA1B, SP-A, SP-A1, SP-A1 beta, SP-A1 delta, SP-A1 epsilon, SP-A1 gamma, SPA, SPA1	10	Antimicrobials	Antimicrobials
50507	NOX4	KOX, KOX-1, RENOX	11	Antimicrobials	Antimicrobials
4057	LTF	GIG12, HEL110, HLF2, LF	3	Antimicrobials	Antimicrobials
3456	IFNB1	IFB, IFF, IFN-beta, IFNB	9	Antimicrobials	Antimicrobials
83758	RBP5	CRBP-III, CRBP3, CRBPIII, HRBPiso	12	Antimicrobials	Antimicrobials
2173	FABP7	B-FABP, BLBP, FABPB, MRG	6	Antimicrobials	Antimicrobials
2171	FABP5	E-FABP, EFABP, KFABP, PA-FABP, PAFABP	8	Antimicrobials	Antimicrobials
2170	FABP3	FABP11, H-FABP, M-FABP, MDGI, O-FABP	1	Antimicrobials	Antimicrobials
2169	FABP2	FABPI, I-FABP	4	Antimicrobials	Antimicrobials
2167	FABP4	A-FABP, AFABP, ALBP, HEL-S-104, aP2	8	Antimicrobials	Antimicrobials
140902	R3HDML	dJ881L22.3	20	Antimicrobials	Antimicrobials
128861	BPIFA3	C20orf71, SPLUNC3	20	Antimicrobials	Antimicrobials
92747	BPIFB1	C20orf114, LPLUNC1	20	Antimicrobials	Antimicrobials
8638	OASL	OASL1, OASLd, TRIP-14, TRIP14, p59 OASL, p59-OASL, p59OASL	12	Antimicrobials	Antimicrobials
1382	CRABP2	CRABP-II, RBP6	1	Antimicrobials	Antimicrobials
1381	CRABP1	CRABP, CRABP-I, CRABPI, RBP5	15	Antimicrobials	Antimicrobials
116362	RBP7	CRABP4, CRBP4, CRBPIV	1	Antimicrobials	Antimicrobials
53905	DUOX1	LNOX1, NOXEF1, THOX1	15	Antimicrobials	Antimicrobials
29989	OBP2B	LCN14, OBPIIb	9	Antimicrobials	Antimicrobials
5948	RBP2	CRABP-II, CRBP2, CRBPII, RBPC2	3	Antimicrobials	Antimicrobials
389812	LCN15	PRO6093, UNQ2541	9	Antimicrobials	Antimicrobials
1071	CETP	BPIFF, HDLCQ10	16	Antimicrobials	Antimicrobials
646486	FABP12	-	8	Antimicrobials	Antimicrobials
646480	FABP9	PERF, PERF15, T-FABP, TLBP	8	Antimicrobials	Antimicrobials
51297	BPIFA1	LUNX, NASG, PLUNC, SPLUNC1, SPURT, bA49G10.5	20	Antimicrobials	Antimicrobials
401562	LCNL1	-	9	Antimicrobials	Antimicrobials
733	C8G	C8C	9	Antimicrobials	Antimicrobials
653423	SPAG11A	EDDM2A, HE2	8	Antimicrobials	Antimicrobials
51050	PI15	CRISP8, P24TI, P25TI	8	Antimicrobials	Antimicrobials
27035	NOX1	GP91-2, MOX1, NOH-1, NOH1	X	Antimicrobials	Antimicrobials
5375	PMP2	CMT1G, FABP8, M-FABP, MP2, P2	8	Antimicrobials	Antimicrobials
347	APOD	-	3	Antimicrobials	Antimicrobials
5005	ORM2	AGP-B, AGP-B', AGP2	9	Antimicrobials	Antimicrobials
5004	ORM1	AGP-A, AGP1, HEL-S-153w, ORM	9	Antimicrobials	Antimicrobials
1511	CTSG	CATG, CG	14	Antimicrobials	Antimicrobials
5657	PRTN3	ACPA, AGP7, C-ANCA, CANCA, MBN, MBT, NP-4, NP4, P29, PR-3, PR3	19	Antimicrobials	Antimicrobials
5594	MAPK1	ERK, ERK-2, ERK2, ERT1, MAPK2, P42MAPK, PRKM1, PRKM2, p38, p40, p41, p41mapk, p42-MAPK	22	Antimicrobials	Antimicrobials
5371	PML	MYL, PP8675, RNF71, TRIM19	15	Antimicrobials	Antimicrobials
64782	AEN	ISG20L1, pp12744	15	Antimicrobials	Antimicrobials
1536	CYBB	AMCBX2, CGD, GP91-1, GP91-PHOX, GP91PHOX, IMD34, NOX2, p91-PHOX	X	Antimicrobials	Antimicrobials
140683	BPIFA2	C20orf70, PSP, SPLUNC2, bA49G10.1	20	Antimicrobials	Antimicrobials
3669	ISG20	CD25, HEM45	15	Antimicrobials	Antimicrobials
602	BCL3	BCL4, D19S37	19	Antimicrobials	Antimicrobials
81875	ISG20L2	HSD38	1	Antimicrobials	Antimicrobials
79400	NOX5	-	15	Antimicrobials	Antimicrobials
50508	NOX3	GP91-3, MOX-2	6	Antimicrobials	Antimicrobials
50506	DUOX2	LNOX2, NOXEF2, P138-TOX, TDH6, THOX2	15	Antimicrobials	Antimicrobials
7098	TLR3	CD283, IIAE2	4	Antimicrobials	Antimicrobials
7037	TFRC	CD71, IMD46, T9, TFR, TFR1, TR, TRFR, p90	3	Antimicrobials	Antimicrobials
64135	IFIH1	AGS7, Hlcd, IDDM19, MDA-5, MDA5, RLR-2, SGMRT1	2	Antimicrobials	Antimicrobials
4035	LRP1	A2MR, APOER, APR, CD91, IGFBP-3R, IGFBP3R, IGFBP3R1, KPA, LRP, LRP1A, TGFBR5	12	Antimicrobials	Antimicrobials
85363	TRIM5	RNF88, TRIM5alpha	11	Antimicrobials	Antimicrobials
3620	IDO1	IDO, IDO-1, INDO	8	Antimicrobials	Antimicrobials
9518	GDF15	GDF-15, MIC-1, MIC1, NAG-1, PDF, PLAB, PTGFB	19	Antimicrobials	Antimicrobials
4734	NEDD4	NEDD4-1, RPF1	15	Antimicrobials	Antimicrobials
9370	ADIPOQ	ACDC, ACRP30, ADIPQTL1, ADPN, APM-1, APM1, GBP28	3	Antimicrobials	Antimicrobials
6774	STAT3	ADMIO, ADMIO1, APRF, HIES	17	Antimicrobials	Antimicrobials
6772	STAT1	CANDF7, IMD31A, IMD31B, IMD31C, ISGF-3, STAT91	2	Antimicrobials	Antimicrobials
282616	IFNL2	IL-28A, IL28A	19	Antimicrobials	Antimicrobials
9021	SOCS3	ATOD4, CIS3, Cish3, SOCS-3, SSI-3, SSI3	17	Antimicrobials	Antimicrobials
6406	SEMG1	CT103, SEMG, SGI, dJ172H20.2	20	Antimicrobials	Antimicrobials
8651	SOCS1	CIS1, CISH1, JAB, SOCS-1, SSI-1, SSI1, TIP-3, TIP3	16	Antimicrobials	Antimicrobials
6041	RNASEL	PRCA1, RNS4	1	Antimicrobials	Antimicrobials
3659	IRF1	IRF-1, MAR	5	Antimicrobials	Antimicrobials
3600	IL15	IL-15	4	Antimicrobials	Antimicrobials
200316	APOBEC3F	A3F, ARP8, BK150C2.4.MRNA, KA6	22	Antimicrobials	Antimicrobials
5920	PLAAT4	HRASLS4, HRSL4, PLA1/2-3, PLAAT-4, RARRES3, RIG1, TIG3	11	Antimicrobials	Antimicrobials
1118	CHIT1	CHI3, CHIT, CHITD	1	Antimicrobials	Antimicrobials
3439	IFNA1	IFL, IFN, IFN-ALPHA, IFN-alphaD, IFNA13, IFNA@, leIF D	9	Antimicrobials	Antimicrobials
51284	TLR7	TLR7-like	X	Antimicrobials	Antimicrobials
5478	PPIA	CYPA, CYPH, HEL-S-69p	7	Antimicrobials	Antimicrobials
3077	HFE	HFE1, HH, HLA-H, MVCD7, TFQTL2	6	Antimicrobials	Antimicrobials
7791	ZYX	ESP-2, HED-2	7	Antimicrobials	Antimicrobials
79671	NLRX1	CLR11.3, DLNB26, NOD26, NOD5, NOD9	11	Antimicrobials	Antimicrobials
5225	PGC	PEPC, PGII	6	Antimicrobials	Antimicrobials
9641	IKBKE	IKK-E, IKK-i, IKKE, IKKI	1	Antimicrobials	Antimicrobials
9636	ISG15	G1P2, IFI15, IMD38, IP17, UCRP, hUCRP	1	Antimicrobials	Antimicrobials
79132	DHX58	D11LGP2, D11lgp2e, LGP2, RLR-3	17	Antimicrobials	Antimicrobials
7128	TNFAIP3	A20, AISBL, OTUD7C, TNFA1P2	6	Antimicrobials	Antimicrobials
7036	TFR2	HFE3, TFRC2	7	Antimicrobials	Antimicrobials
2220	FCN2	EBP-37, FCNL, P35, ficolin-2	9	Antimicrobials	Antimicrobials
4585	MUC4	ASGP, HSA276359, MUC-4	3	Antimicrobials	Antimicrobials
2149	F2R	CF2R, HTR, PAR-1, PAR1, TR	5	Antimicrobials	Antimicrobials
2006	ELN	ADCL1, SVAS, WBS, WS	7	Antimicrobials	Antimicrobials
246778	IL27	IL-27, IL-27A, IL27A, IL27p28, IL30, p28	16	Antimicrobials	Antimicrobials
4137	MAPT	DDPAC, FTDP-17, MAPTL, MSTD, MTBT1, MTBT2, PPND, PPP1R103, TAU	17	Antimicrobials	Antimicrobials
4069	LYZ	LYZF1, LZM	12	Antimicrobials	Antimicrobials
3952	LEP	LEPD, OB, OBS	7	Antimicrobials	Antimicrobials
1540	CYLD	BRSS, CDMT, CYLD1, CYLDI, EAC, MFT, MFT1, SBS, TEM, USPL2	16	Antimicrobials	Antimicrobials
3818	KLKB1	KLK3, PKK, PKKD, PPK	4	Antimicrobials	Antimicrobials
1472	CST4	-	20	Antimicrobials	Antimicrobials
1465	CSRP1	CRP, CRP1, CSRP, CYRP, D1S181E, HEL-141, HEL-S-286	1	Antimicrobials	Antimicrobials
1432	MAPK14	CSBP, CSBP1, CSBP2, CSPB1, EXIP, Mxi2, PRKM14, PRKM15, RK, SAPK2A, p38, p38ALPHA	6	Antimicrobials	Antimicrobials
3725	JUN	AP-1, AP1, c-Jun, cJUN, p39	1	Antimicrobials	Antimicrobials
3685	ITGAV	CD51, MSK8, VNRA, VTNR	2	Antimicrobials	Antimicrobials
3663	IRF5	SLEB10	7	Antimicrobials	Antimicrobials
1235	CCR6	BN-1, C-C CKR-6, CC-CKR-6, CCR-6, CD196, CKR-L3, CKRL3, CMKBR6, DCR2, DRY6, GPR29, GPRCY4, STRL22	6	Antimicrobials	Antimicrobials
3593	IL12B	CLMF, CLMF2, IL-12B, IMD28, IMD29, NKSF, NKSF2	5	Antimicrobials	Antimicrobials
51311	TLR8	CD288	X	Antimicrobials	Antimicrobials
10578	GNLY	D2S69E, LAG-2, LAG2, NKG5, TLA519	2	Antimicrobials	Antimicrobials
975	CD81	CVID6, S5.7, TAPA1, TSPAN28	11	Antimicrobials	Antimicrobials
5610	EIF2AK2	EIF2AK1, LEUDEN, PKR, PPP1R83, PRKR	2	Antimicrobials	Antimicrobials
55937	APOM	G3a, HSPC336, NG20, apo-M	6	Antimicrobials	Antimicrobials
27101	CACYBP	GIG5, PNAS-107, S100A6BP, SIP	1	Antimicrobials	Antimicrobials
10392	NOD1	CARD4, CLR7.1, NLRC1	7	Antimicrobials	Antimicrobials
5599	MAPK8	JNK, JNK-46, JNK1, JNK1A2, JNK21B1/2, PRKM8, SAPK1, SAPK1c	10	Antimicrobials	Antimicrobials
5595	MAPK3	ERK-1, ERK1, ERT2, HS44KDAP, HUMKER1A, P44ERK1, P44MAPK, PRKM3, p44-ERK1, p44-MAPK	16	Antimicrobials	Antimicrobials
684	BST2	CD317, TETHERIN	19	Antimicrobials	Antimicrobials
670	BPHL	BPH-RP, MCNAA, VACVASE	6	Antimicrobials	Antimicrobials
5320	PLA2G2A	MOM1, PLA2, PLA2B, PLA2L, PLA2S, PLAS1, sPLA2	1	Antimicrobials	Antimicrobials
2896	GRN	CLN11, GEP, GP88, PCDGF, PEPI, PGRN	17	Antimicrobials	Antimicrobials
192343	NEWENTRY	-	-	Antimicrobials	Antimicrobials
5156	PDGFRA	CD140A, PDGFR-2, PDGFR2	4	Antimicrobials	Antimicrobials
7474	WNT5A	hWNT5A	3	Antimicrobials	Antimicrobials
5045	FURIN	FUR, PACE, PCSK3, SPC1	15	Antimicrobials	Antimicrobials
103	ADAR	ADAR1, AGS6, DRADA, DSH, DSRAD, G1P1, IFI-4, IFI4, K88DSRBP, P136	1	Antimicrobials	Antimicrobials
7297	TYK2	IMD35, JTK1	19	Antimicrobials	Antimicrobials
4843	NOS2	HEP-NOS, INOS, NOS, NOS2A	17	Antimicrobials	Antimicrobials
7187	TRAF3	CAP-1, CAP1, CD40bp, CRAF1, IIAE5, LAP1, RNF118	14	Antimicrobials	Antimicrobials
7178	TPT1	HRF, TCTP, p02, p23	13	Antimicrobials	Antimicrobials
7169	TPM2	AMCD1, DA1, DA2B, DA2B4, HEL-S-273, NEM4, TMSB	9	Antimicrobials	Antimicrobials
4756	NEO1	IGDCC2, NGN, NTN1R2	15	Antimicrobials	Antimicrobials
79026	AHNAK	AHNAKRS, PM227	11	Antimicrobials	Antimicrobials
7096	TLR1	CD281, TIL, TIL. LPRS5, rsc786	4	Antimicrobials	Antimicrobials
7084	TK2	MTDPS2, MTTK, PEOB3, SCA31	16	Antimicrobials	Antimicrobials
7001	PRDX2	HEL-S-2a, NKEF-B, NKEFB, PRP, PRX2, PRXII, PTX1, TDPX1, TPX1, TSA	19	Antimicrobials	Antimicrobials
4600	MX2	MXB	21	Antimicrobials	Antimicrobials
2247	FGF2	BFGF, FGF-2, FGFB, HBGF-2	4	Antimicrobials	Antimicrobials
2243	FGA	Fib2	4	Antimicrobials	Antimicrobials
6934	TCF7L2	TCF-4, TCF4	10	Antimicrobials	Antimicrobials
26007	TKFC	DAK, NET45, TKFCD	11	Antimicrobials	Antimicrobials
4481	MSR1	CD204, SCARA1, SR-A, SR-AI, SR-AII, SR-AIII, SRA, phSR1, phSR2	8	Antimicrobials	Antimicrobials
64332	NFKBIZ	IKBZ, INAP, MAIL	3	Antimicrobials	Antimicrobials
64327	LMBR1	ACHP, C7orf2, DIF14, LSS, PPD2, THYP, TPT, ZRS	7	Antimicrobials	Antimicrobials
57119	EPPIN	CT71, CT72, SPINLW1, WAP7, WFDC7, dJ461P17.2	20	Antimicrobials	Antimicrobials
6714	SRC	ASV, SRC1, THC6, c-SRC, p60-Src	20	Antimicrobials	Antimicrobials
4353	MPO	-	17	Antimicrobials	Antimicrobials
1994	ELAVL1	ELAV1, HUR, Hua, MelG	19	Antimicrobials	Antimicrobials
64221	ROBO3	HGPPS, HGPPS1, HGPS, RBIG1, RIG1	11	Antimicrobials	Antimicrobials
6667	SP1	-	12	Antimicrobials	Antimicrobials
6647	SOD1	ALS, ALS1, HEL-S-44, IPOA, SOD, STAHP, hSod1, homodimer	21	Antimicrobials	Antimicrobials
64146	PDF	-	16	Antimicrobials	Antimicrobials
54567	DLL4	AOS6, delta4, hdelta2	15	Antimicrobials	Antimicrobials
11319	ECD	GCR2, HSGT1, SGT1	10	Antimicrobials	Antimicrobials
6556	SLC11A1	LSH, NRAMP, NRAMP1	2	Antimicrobials	Antimicrobials
1755	DMBT1	GP340, SAG, SALSA, muclin	10	Antimicrobials	Antimicrobials
340061	STING1	ERIS, MITA, MPYS, NET23, SAVI, STING, STING-beta, TMEM173, hMITA, hSTING	5	Antimicrobials	Antimicrobials
6499	SKIV2L	170A, DDX13, HLP, SKI2, SKI2W, SKIV2, SKIV2L1, THES2	6	Antimicrobials	Antimicrobials
6407	SEMG2	SGII	20	Antimicrobials	Antimicrobials
4049	LTA	LT, TNFB, TNFSF1, TNLG1E	6	Antimicrobials	Antimicrobials
1674	DES	CDCD3, CSM1, CSM2, LGMD1D, LGMD1E, LGMD2R	2	Antimicrobials	Antimicrobials
1633	DCK	-	4	Antimicrobials	Antimicrobials
1616	DAXX	BING2, DAP6, EAP1, SMIM40	6	Antimicrobials	Antimicrobials
8797	TNFRSF10A	APO2, CD261, DR4, TRAILR-1, TRAILR1	8	Antimicrobials	Antimicrobials
8795	TNFRSF10B	CD262, DR5, KILLER, KILLER/DR5, TRAIL-R2, TRAILR2, TRICK2, TRICK2A, TRICK2B, TRICKB, ZTNFR9	8	Antimicrobials	Antimicrobials
8726	EED	COGIS, HEED, WAIT1	11	Antimicrobials	Antimicrobials
3987	LIMS1	PINCH, PINCH-1, PINCH1	2	Antimicrobials	Antimicrobials
3906	LALBA	LYZG	12	Antimicrobials	Antimicrobials
164668	APOBEC3H	A3H, ARP-10, ARP10	22	Antimicrobials	Antimicrobials
164656	TMPRSS6	IRIDA, MT2	22	Antimicrobials	Antimicrobials
11005	SPINK5	LEKTI, LETKI, NETS, NS, VAKTI	5	Antimicrobials	Antimicrobials
8685	MARCO	SCARA2, SR-A6	2	Antimicrobials	Antimicrobials
8678	BECN1	ATG6, VPS30, beclin1	17	Antimicrobials	Antimicrobials
8600	TNFSF11	CD254, ODF, OPGL, OPTB2, RANKL, TNLG6B, TRANCE, hRANKL2, sOdf	13	Antimicrobials	Antimicrobials
3827	KNG1	BDK, BK, HMWK, KNG	3	Antimicrobials	Antimicrobials
1445	CSK	-	15	Antimicrobials	Antimicrobials
22914	KLRK1	CD314, D12S2489E, KLR, NKG2-D, NKG2D	12	Antimicrobials	Antimicrobials
3757	KCNH2	ERG-1, ERG1, H-ERG, HERG, HERG1, Kv11.1, LQT2, SQT1	7	Antimicrobials	Antimicrobials
3727	JUND	AP-1	19	Antimicrobials	Antimicrobials
3716	JAK1	JAK1A, JAK1B, JTK3	1	Antimicrobials	Antimicrobials
1385	CREB1	CREB, CREB-1	2	Antimicrobials	Antimicrobials
1364	CLDN4	CPE-R, CPER, CPETR, CPETR1, WBSCR8, hCPE-R	7	Antimicrobials	Antimicrobials
6037	RNASE3	ECP, RAF1, RNS3	14	Antimicrobials	Antimicrobials
6029	RN7SL1	7L1a, 7SL, RN7SL, RNSRP1	14	Antimicrobials	Antimicrobials
3665	IRF7	IMD39, IRF-7, IRF-7H, IRF7A, IRF7B, IRF7C, IRF7H	11	Antimicrobials	Antimicrobials
3658	IREB2	ACO3, IRE-BP 2, IRE-BP2, IRP2, IRP2AD, NDCAMA	15	Antimicrobials	Antimicrobials
3611	ILK	HEL-S-28, ILK-1, ILK-2, P59, p59ILK	11	Antimicrobials	Antimicrobials
3605	IL17A	CTLA-8, CTLA8, IL-17, IL-17A, IL17	6	Antimicrobials	Antimicrobials
1241	LTB4R	BLT1, BLTR, CMKRL1, GPR16, LTB4R1, LTBR1, P2RY7, P2Y7	14	Antimicrobials	Antimicrobials
200315	APOBEC3A	A3A, ARP3, PHRBN, bK150C2.1	22	Antimicrobials	Antimicrobials
10747	MASP2	MAP19, MASP-2, MASP1P1, sMAP	1	Antimicrobials	Antimicrobials
5987	TRIM27	RFP, RNF76	6	Antimicrobials	Antimicrobials
5970	RELA	CMCU, NFKB3, p65	11	Antimicrobials	Antimicrobials
3575	IL7R	CD127, CDW127, IL-7R-alpha, IL7RA, ILRA	5	Antimicrobials	Antimicrobials
5806	PTX3	TNFAIP5, TSG-14	3	Antimicrobials	Antimicrobials
3455	IFNAR2	IFN-R, IFN-alpha-REC, IFNABR, IFNARB, IMD45	21	Antimicrobials	Antimicrobials
3438	IFN1@	IFNA	9	Antimicrobials	Antimicrobials
84958	SYTL1	JFC1, SLP1	1	Antimicrobials	Antimicrobials
27350	APOBEC3C	A3C, APOBEC1L, ARDC2, ARDC4, ARP5, PBI, bK150C2.3	22	Antimicrobials	Antimicrobials
10521	DDX17	P72, RH70	22	Antimicrobials	Antimicrobials
5743	PTGS2	COX-2, COX2, GRIPGHS, PGG/HS, PGHS-2, PHS-2, hCox-2	1	Antimicrobials	Antimicrobials
3350	HTR1A	5-HT-1A, 5-HT1A, 5HT1a, ADRB2RL1, ADRBRL1, G-21, PFMCD	5	Antimicrobials	Antimicrobials
989	SEPTIN7	CDC10, CDC3, NBLA02942, SEPT7, SEPT7A	7	Antimicrobials	Antimicrobials
959	CD40LG	CD154, CD40L, HIGM1, IGM, IMD3, T-BAM, TNFSF5, TRAP, gp39, hCD40L	X	Antimicrobials	Antimicrobials
929	CD14	-	5	Antimicrobials	Antimicrobials
925	CD8A	CD8, Leu2, p32	2	Antimicrobials	Antimicrobials
920	CD4	CD4mut	12	Antimicrobials	Antimicrobials
5648	MASP1	3MC1, CRARF, CRARF1, MAP1, MASP, MASP3, MAp44, PRSS5, RaRF	3	Antimicrobials	Antimicrobials
5624	PROC	APC, PC, PROC1, THPH3, THPH4	2	Antimicrobials	Antimicrobials
5605	MAP2K2	CFC4, MAPKK2, MEK2, MKK2, PRKMK2	19	Antimicrobials	Antimicrobials
5604	MAP2K1	CFC3, MAPKK1, MEK1, MKK1, PRKMK1	15	Antimicrobials	Antimicrobials
3273	HRG	HPRG, HRGP, THPH11	3	Antimicrobials	Antimicrobials
10397	NDRG1	CAP43, CMT4D, DRG-1, DRG1, GC4, HMSNL, NDR1, NMSL, PROXY1, RIT42, RTP, TARG1, TDD5	8	Antimicrobials	Antimicrobials
10379	IRF9	IRF-9, ISGF3, ISGF3G, p48	14	Antimicrobials	Antimicrobials
10346	TRIM22	GPSTAF50, RNF94, STAF50	11	Antimicrobials	Antimicrobials
10314	LANCL1	GPR69A, p40	2	Antimicrobials	Antimicrobials
5531	PPP4C	PP-X, PP4, PP4C, PPH3, PPP4, PPX	16	Antimicrobials	Antimicrobials
3162	HMOX1	HMOX1D, HO-1, HSP32, bK286B10	22	Antimicrobials	Antimicrobials
3146	HMGB1	HMG-1, HMG1, HMG3, SBP-1	13	Antimicrobials	Antimicrobials
3106	HLA-B	AS, B-4901, HLAB	6	Antimicrobials	Antimicrobials
84659	RNASE7	RAE1	14	Antimicrobials	Antimicrobials
10257	ABCC4	MOAT-B, MOATB, MRP4	13	Antimicrobials	Antimicrobials
3082	HGF	DFNB39, F-TCF, HGFB, HPTA, SF	7	Antimicrobials	Antimicrobials
3065	HDAC1	GON-10, HD1, KDAC1, RPD3, RPD3L1	1	Antimicrobials	Antimicrobials
163702	IFNLR1	CRF2/12, IFNLR, IL-28R1, IL28RA, LICR2	1	Antimicrobials	Antimicrobials
5359	PLSCR1	MMTRA1B	3	Antimicrobials	Antimicrobials
567	B2M	IMD43	15	Antimicrobials	Antimicrobials
60468	BACH2	BTBD25, IMD60	6	Antimicrobials	Antimicrobials
10010	TANK	I-TRAF, ITRAF, TRAF2	2	Antimicrobials	Antimicrobials
5294	PIK3CG	PI3CG, PI3K, PI3Kgamma, PIK3, p110gamma, p120-PI3K	7	Antimicrobials	Antimicrobials
91543	RSAD2	2510004L01Rik, cig33, cig5, vig1	2	Antimicrobials	Antimicrobials
55576	STAB2	FEEL2, FELE-2, FELL2, FEX2, HARE, SCARH1	12	Antimicrobials	Antimicrobials
29110	TBK1	FTDALS4, IIAE8, NAK, T2K	12	Antimicrobials	Antimicrobials
5173	PDYN	ADCA, PENKB, SCA23	20	Antimicrobials	Antimicrobials
5159	PDGFRB	CD140B, IBGC4, IMF1, JTK12, KOGS, PDGFR, PDGFR-1, PDGFR1, PENTT	5	Antimicrobials	Antimicrobials
5133	PDCD1	CD279, PD-1, PD1, SLEB2, hPD-1, hPD-l, hSLE1	2	Antimicrobials	Antimicrobials
5126	PCSK2	NEC 2, NEC-2, NEC2, PC2, SPC2	20	Antimicrobials	Antimicrobials
5122	PCSK1	BMIQ12, NEC1, PC1, PC3, SPC3	5	Antimicrobials	Antimicrobials
384	ARG2	-	14	Antimicrobials	Antimicrobials
366	AQP9	AQP-9, HsT17287, SSC1, T17287	15	Antimicrobials	Antimicrobials
356	FASLG	ALPS1B, APT1LG1, APTL, CD178, CD95-L, CD95L, FASL, TNFSF6, TNLG1A	1	Antimicrobials	Antimicrobials
350	APOH	B2G1, B2GP1, BG	17	Antimicrobials	Antimicrobials
332	BIRC5	API4, EPR-1	17	Antimicrobials	Antimicrobials
309	ANXA6	ANX6, CBP68, CPB-II, p68, p70	5	Antimicrobials	Antimicrobials
50616	IL22	IL-21, IL-22, IL-D110, IL-TIF, ILTIF, TIFIL-23, TIFa, zcyto18	12	Antimicrobials	Antimicrobials
7448	VTN	V75, VN, VNT	17	Antimicrobials	Antimicrobials
7431	VIM	-	10	Antimicrobials	Antimicrobials
7412	VCAM1	CD106, INCAM-100	1	Antimicrobials	Antimicrobials
5052	PRDX1	MSP23, NKEF-A, NKEFA, PAG, PAGA, PAGB, PRX1, PRXI, TDPX2	1	Antimicrobials	Antimicrobials
2670	GFAP	ALXDRD	17	Antimicrobials	Antimicrobials
2634	GBP2	-	1	Antimicrobials	Antimicrobials
213	ALB	HSA, PRO0883, PRO0903, PRO1341	4	Antimicrobials	Antimicrobials
55315	SLC29A3	ENT3, HCLAP, HJCD, PHID	10	Antimicrobials	Antimicrobials
4938	OAS1	E18/E16, IFI-4, OIAS, OIASI	12	Antimicrobials	Antimicrobials
177	AGER	RAGE, SCARJ1	6	Antimicrobials	Antimicrobials
81622	UNC93B1	IIAE1, UNC93, UNC93B, Unc-93B1	11	Antimicrobials	Antimicrobials
7292	TNFSF4	CD134L, CD252, GP34, OX-40L, OX4OL, TNLG2B, TXGP1	1	Antimicrobials	Antimicrobials
4842	NOS1	IHPS1, N-NOS, NC-NOS, NOS, bNOS, nNOS	12	Antimicrobials	Antimicrobials
71	ACTG1	ACT, ACTG, DFNA20, DFNA26, HEL-176	17	Antimicrobials	Antimicrobials
58	ACTA1	ACTA, ASMA, CFTD, CFTD1, CFTDM, MPFD, NEM1, NEM2, NEM3, SHPM	1	Antimicrobials	Antimicrobials
48	ACO1	ACONS, HEL60, IREB1, IREBP, IREBP1, IRP1	9	Antimicrobials	Antimicrobials
12	SERPINA3	AACT, ACT, GIG24, GIG25	14	Antimicrobials	Antimicrobials
3577	CXCR1	C-C, C-C-CKR-1, CD128, CD181, CDw128a, CKR-1, CMKAR1, IL8R1, IL8RA, IL8RBA	2	Antimicrobials	Antimicrobials
6359	CCL15	HCC-2, HMRP-2B, LKN-1, LKN1, MIP-1 delta, MIP-1D, MIP-5, MRP-2B, NCC-3, NCC3, SCYA15, SCYL3, SY15	17	Antimicrobials	Antimicrobials
6358	CCL14	CC-1, CC-3, CKB1, HCC-1, HCC-1(1-74), HCC-1/HCC-3, HCC-3, MCIF, NCC-2, NCC2, SCYA14, SCYL2, SY14	17	Antimicrobials	Antimicrobials
6351	CCL4	ACT2, AT744.1, G-26, HC21, LAG-1, LAG1, MIP-1-beta, MIP1B, MIP1B1, SCYA2, SCYA4	17	Antimicrobials	Antimicrobials
6360	CCL16	CKb12, HCC-4, ILINCK, LCC-1, LEC, LMC, Mtn-1, NCC-4, NCC4, SCYA16, SCYL4	17	Antimicrobials	Antimicrobials
6363	CCL19	CKb11, ELC, MIP-3b, MIP3B, SCYA19	9	Antimicrobials	Antimicrobials
6357	CCL13	CKb10, MCP-4, NCC-1, NCC1, SCYA13, SCYL1	17	Antimicrobials	Antimicrobials
6362	CCL18	AMAC-1, AMAC1, CKb7, DC-CK1, DCCK1, MIP-4, PARC, SCYA18	17	Antimicrobials	Antimicrobials
6361	CCL17	A-152E5.3, ABCD-2, SCYA17, TARC	16	Antimicrobials	Antimicrobials
10344	CCL26	IMAC, MIP-4a, MIP-4alpha, SCYA26, TSC-1	7	Antimicrobials	Antimicrobials
6367	CCL22	A-152E5.1, ABCD-1, DC/B-CK, MDC, SCYA22, STCP-1	16	Antimicrobials	Antimicrobials
1232	CCR3	C C CKR3, CC-CKR-3, CD193, CKR 3, CKR3, CMKBR3	3	Antimicrobials	Antimicrobials
56477	CCL28	CCK1, MEC, SCYA28	5	Antimicrobials	Antimicrobials
388372	CCL4L1	AT744.2, CCL4L, LAG-1, LAG1, MIP-1-beta, SCYA4L, SCYA4L1, SCYA4L2	17	Antimicrobials	Antimicrobials
1238	ACKR2	CCBP2, CCR10, CCR9, CMKBR9, D6, hD6	3	Antimicrobials	Antimicrobials
1236	CCR7	BLR2, CC-CKR-7, CCR-7, CD197, CDw197, CMKBR7, EBI1	17	Antimicrobials	Antimicrobials
10850	CCL27	ALP, CTACK, CTAK, ESKINE, ILC, PESKY, SCYA27	9	Antimicrobials	Antimicrobials
1237	CCR8	CC-CKR-8, CCR-8, CDw198, CKRL1, CMKBR8, CMKBRL2, CY6, GPRCY6, TER1	3	Antimicrobials	Antimicrobials
51554	ACKR4	CC-CKR-11, CCBP2, CCR-11, CCR10, CCR11, CCRL1, CCX CKR, CCX-CKR, CKR-11, PPR1, VSHK1	3	Antimicrobials	Antimicrobials
2826	CCR10	GPR2	17	Antimicrobials	Antimicrobials
6347	CCL2	GDCF-2, HC11, HSMCR30, MCAF, MCP-1, MCP1, SCYA2, SMC-CF	17	Antimicrobials	Antimicrobials
6366	CCL21	6Ckine, CKb9, ECL, SCYA21, SLC, TCA4	9	Antimicrobials	Antimicrobials
6354	CCL7	FIC, MARC, MCP-3, MCP3, NC28, SCYA6, SCYA7	17	Antimicrobials	Antimicrobials
6352	CCL5	D17S136E, RANTES, SCYA5, SIS-delta, SISd, TCP228, eoCP	17	Antimicrobials	Antimicrobials
6348	CCL3	G0S19-1, LD78ALPHA, MIP-1-alpha, MIP1A, SCYA3	17	Antimicrobials	Antimicrobials
6364	CCL20	CKb4, Exodus, LARC, MIP-3-alpha, MIP-3a, MIP3A, SCYA20, ST38	2	Antimicrobials	Antimicrobials
6356	CCL11	SCYA11	17	Antimicrobials	Antimicrobials
1234	CCR5	CC-CKR-5, CCCKR5, CCR-5, CD195, CKR-5, CKR5, CMKBR5, IDDM22	3	Antimicrobials	Antimicrobials
6368	CCL23	CK-BETA-8, CKb8, Ckb-8, Ckb-8-1, MIP-3, MIP3, MPIF-1, SCYA23, hmrp-2a	17	Antimicrobials	Antimicrobials
6370	CCL25	Ckb15, SCYA25, TECK	19	Antimicrobials	Antimicrobials
6346	CCL1	I-309, P500, SCYA1, SISe, TCA3	17	Antimicrobials	Antimicrobials
414062	CCL3L3	464.2, D17S1718, G0S19-2, LD78, LD78BETA, SCYA3L, SCYA3L1	17	Antimicrobials	Antimicrobials
9560	CCL4L2	AT744.2, CCL4L, SCYA4L, SCYQ4L2	17	Antimicrobials	Antimicrobials
6387	CXCL12	IRH, PBSF, SCYB12, SDF1, TLSF, TPAR1	10	Antimicrobials	Antimicrobials
6375	XCL1	ATAC, LPTN, LTN, SCM-1, SCM-1a, SCM1, SCM1A, SCYC1	1	Antimicrobials	Antimicrobials
6355	CCL8	HC14, MCP-2, MCP2, SCYA10, SCYA8	17	Antimicrobials	Antimicrobials
6349	CCL3L1	464.2, D17S1718, G0S19-2, LD78, LD78-beta(1-70), LD78BETA, MIP1AP, SCYA3L, SCYA3L1	17	Antimicrobials	Antimicrobials
1230	CCR1	CD191, CKR-1, CKR1, CMKBR1, HM145, MIP1aR, SCYAR1	3	Antimicrobials	Antimicrobials
6369	CCL24	Ckb-6, MPIF-2, MPIF2, SCYA24	7	Antimicrobials	Antimicrobials
6846	XCL2	SCM-1b, SCM1B, SCYC2	1	Antimicrobials	Antimicrobials
2919	CXCL1	FSP, GRO1, GROa, MGSA, MGSA-a, NAP-3, SCYB1	4	Antimicrobials	Antimicrobials
3627	CXCL10	C7, IFI10, INP10, IP-10, SCYB10, crg-2, gIP-10, mob-1	4	Antimicrobials	Antimicrobials
7852	CXCR4	CD184, D2S201E, FB22, HM89, HSY3RR, LAP-3, LAP3, LCR1, LESTR, NPY3R, NPYR, NPYRL, NPYY3R, WHIM, WHIMS	2	Antimicrobials	Antimicrobials
2920	CXCL2	CINC-2a, GRO2, GROb, MGSA-b, MIP-2a, MIP2, MIP2A, SCYB2	4	Antimicrobials	Antimicrobials
10663	CXCR6	BONZO, CD186, STRL33, TYMSTR	3	Antimicrobials	Antimicrobials
1233	CCR4	CC-CKR-4, CD194, CKR4, CMKBR4, ChemR13, HGCN:14099, K5-5	3	Antimicrobials	Antimicrobials
6373	CXCL11	H174, I-TAC, IP-9, IP9, SCYB11, SCYB9B, b-R1	4	Antimicrobials	Antimicrobials
25817	TAFA5	FAM19A5, QLLK5208, TAFA-5, UNQ5208	22	Antimicrobials	Antimicrobials
284467	TAFA3	FAM19A3, TAFA-3	1	Antimicrobials	Antimicrobials
151647	TAFA4	FAM19A4, TAFA-4	3	Antimicrobials	Antimicrobials
407738	TAFA1	FAM19A1, TAFA-1	3	Antimicrobials	Antimicrobials
338811	TAFA2	FAM19A2, TAFA-2	12	Antimicrobials	Antimicrobials
348249	CCL15-CCL14	CCL15, HCC-2, LKN-1, MIP-5, MIP5, Mrp-2b, NCC-3, NCC3, SCYA15	17	Antimicrobials	Antimicrobials
3569	IL6	BSF-2, BSF2, CDF, HGF, HSF, IFN-beta-2, IFNB2, IL-6	7	Antimicrobials	Antimicrobials
7124	TNF	DIF, TNF-alpha, TNFA, TNFSF2, TNLG1F	6	Antimicrobials	Antimicrobials
3553	IL1B	IL-1, IL1-BETA, IL1F2, IL1beta	2	Antimicrobials	Antimicrobials
3606	IL18	IGIF, IL-18, IL-1g, IL1F4	11	Antimicrobials	Antimicrobials
2185	PTK2B	CADTK, CAKB, FADK2, FAK2, PKB, PTK, PYK2, RAFTK	8	Antimicrobials	Antimicrobials
7422	VEGFA	MVCD1, VEGF, VPF	6	Antimicrobials	Antimicrobials
3565	IL4	BCGF-1, BCGF1, BSF-1, BSF1, IL-4	5	Antimicrobials	Antimicrobials
999	CDH1	Arc-1, BCDS1, CD324, CDHE, ECAD, LCAM, UVO	16	Antimicrobials	Antimicrobials
958	CD40	Bp50, CDW40, TNFRSF5, p50	20	Antimicrobials	Antimicrobials
55894	DEFB103B	BD-3, DEFB-3, DEFB103, DEFB3, HBD-3, HBD3, HBP-3, HBP3	8	Antimicrobials	Antimicrobials
2150	F2RL1	GPR11, PAR2	5	Antimicrobials	Antimicrobials
4318	MMP9	CLG4B, GELB, MANDP2, MMP-9	20	Antimicrobials	Antimicrobials
4052	LTBP1	-	2	Antimicrobials	Antimicrobials
1673	DEFB4A	BD-2, DEFB-2, DEFB102, DEFB2, DEFB4, HBD-2, SAP1	8	Antimicrobials	Antimicrobials
8743	TNFSF10	APO2L, Apo-2L, CD253, TL2, TNLG6A, TRAIL	3	Antimicrobials	Antimicrobials
3596	IL13	IL-13, P600	5	Antimicrobials	Antimicrobials
3586	IL10	CSIF, GVHDS, IL-10, IL10A, TGIF	1	Antimicrobials	Antimicrobials
3558	IL2	IL-2, TCGF, lymphokine	4	Antimicrobials	Antimicrobials
5468	PPARG	CIMT1, GLM1, NR1C3, PPARG1, PPARG2, PPARG5, PPARgamma	3	Antimicrobials	Antimicrobials
2268	FGR	SRC2, c-fgr, c-src2, p55-Fgr, p55c-fgr, p58-Fgr, p58c-fgr	1	Antimicrobials	Antimicrobials
4282	MIF	GIF, GLIF, MMIF	22	Antimicrobials	Antimicrobials
1401	CRP	PTX1	1	Antimicrobials	Antimicrobials
3717	JAK2	JTK10, THCYT3	9	Antimicrobials	Antimicrobials
3552	IL1A	IL-1 alpha, IL-1A, IL1, IL1-ALPHA, IL1F1	2	Antimicrobials	Antimicrobials
5747	PTK2	FADK, FAK, FAK1, FRNK, PPP1R71, p125FAK, pp125FAK	8	Antimicrobials	Antimicrobials
5729	PTGDR	AS1, ASRT1, DP, DP1, PTGDR1	14	Antimicrobials	Antimicrobials
942	CD86	B7-2, B7.2, B70, CD28LG2, LAB72	3	Antimicrobials	Antimicrobials
3055	HCK	JTK9, p59Hck, p61Hck	20	Antimicrobials	Antimicrobials
408	ARRB1	ARB1, ARR1	11	Antimicrobials	Antimicrobials
2770	GNAI1	Gi	7	Antimicrobials	Antimicrobials
7421	VDR	NR1I1, PPP1R163	12	Antimicrobials	Antimicrobials
4973	OLR1	CLEC8A, LOX1, LOXIN, SCARE1, SLOX1	12	Antimicrobials	Antimicrobials
156	GRK2	ADRBK1, BARK1, BETA-ARK1	11	Antimicrobials	Antimicrobials
7294	TXK	BTKL, PSCTK5, PTK4, RLK, TKL	4	Antimicrobials	Antimicrobials
6036	RNASE2	EDN, RAF3, RNS2	14	Antimicrobials	Antimicrobials
915	CD3D	CD3-DELTA, IMD19, T3D	11	TCR_Signaling_Pathway	BCR & TCR Signaling Pathway
916	CD3E	IMD18, T3E, TCRE	11	TCR_Signaling_Pathway	BCR & TCR Signaling Pathway
917	CD3G	CD3-GAMMA, IMD17, T3G	11	TCR_Signaling_Pathway	BCR & TCR Signaling Pathway
919	CD247	CD3-ZETA, CD3H, CD3Q, CD3Z, IMD25, T3Z, TCRZ	1	TCR_Signaling_Pathway	BCR & TCR Signaling Pathway
920	CD4	CD4mut	12	TCR_Signaling_Pathway	BCR & TCR Signaling Pathway
925	CD8A	CD8, Leu2, p32	2	TCR_Signaling_Pathway	BCR & TCR Signaling Pathway
926	CD8B	CD8B1, LEU2, LY3, LYT3, P37	2	TCR_Signaling_Pathway	BCR & TCR Signaling Pathway
5788	PTPRC	B220, CD45, CD45R, GP180, L-CA, LCA, LY5, T200	1	TCR_Signaling_Pathway	BCR & TCR Signaling Pathway
3932	LCK	IMD22, LSK, YT16, p56lck, pp58lck	1	TCR_Signaling_Pathway	BCR & TCR Signaling Pathway
2534	FYN	SLK, SYN, p59-FYN	6	TCR_Signaling_Pathway	BCR & TCR Signaling Pathway
7535	ZAP70	ADMIO2, IMD48, SRK, STCD, STD, TZK, ZAP-70	2	TCR_Signaling_Pathway	BCR & TCR Signaling Pathway
3937	LCP2	SLP-76, SLP76	5	TCR_Signaling_Pathway	BCR & TCR Signaling Pathway
27040	LAT	IMD52, LAT1, pp36	16	TCR_Signaling_Pathway	BCR & TCR Signaling Pathway
3702	ITK	EMT, LPFS1, LYK, PSCTK2	5	TCR_Signaling_Pathway	BCR & TCR Signaling Pathway
7006	TEC	PSCTK4	4	TCR_Signaling_Pathway	BCR & TCR Signaling Pathway
4690	NCK1	NCK, NCKalpha, nck-1	3	TCR_Signaling_Pathway	BCR & TCR Signaling Pathway
8440	NCK2	GRB4, NCKbeta	2	TCR_Signaling_Pathway	BCR & TCR Signaling Pathway
10451	VAV3	-	1	TCR_Signaling_Pathway	BCR & TCR Signaling Pathway
7409	VAV1	VAV	19	TCR_Signaling_Pathway	BCR & TCR Signaling Pathway
7410	VAV2	VAV-2	9	TCR_Signaling_Pathway	BCR & TCR Signaling Pathway
9402	GRAP2	GADS, GRAP-2, GRB2L, GRBLG, GRID, GRPL, GrbX, Grf40, Mona, P38	22	TCR_Signaling_Pathway	BCR & TCR Signaling Pathway
2885	GRB2	ASH, EGFRBP-GRB2, Grb3-3, MST084, MSTP084, NCKAP2	17	TCR_Signaling_Pathway	BCR & TCR Signaling Pathway
5058	PAK1	IDDMSSD, PAKalpha, alpha-PAK, p65-PAK	11	TCR_Signaling_Pathway	BCR & TCR Signaling Pathway
5062	PAK2	PAK65, PAKgamma	3	TCR_Signaling_Pathway	BCR & TCR Signaling Pathway
5063	PAK3	ARA, MRX30, MRX47, OPHN3, PAK-3, PAK3beta, bPAK, beta-PAK	X	TCR_Signaling_Pathway	BCR & TCR Signaling Pathway
10298	PAK4	-	19	TCR_Signaling_Pathway	BCR & TCR Signaling Pathway
56924	PAK6	PAK5	15	TCR_Signaling_Pathway	BCR & TCR Signaling Pathway
57144	PAK5	PAK7	20	TCR_Signaling_Pathway	BCR & TCR Signaling Pathway
387	RHOA	ARH12, ARHA, EDFAOB, RHO12, RHOH12	3	TCR_Signaling_Pathway	BCR & TCR Signaling Pathway
998	CDC42	CDC42Hs, G25K, TKS	1	TCR_Signaling_Pathway	BCR & TCR Signaling Pathway
5530	PPP3CA	ACCIID, CALN, CALNA, CALNA1, CCN1, CNA1, IECEE, IECEE1, PPP2B	4	TCR_Signaling_Pathway	BCR & TCR Signaling Pathway
5532	PPP3CB	CALNA2, CALNB, CNA2, PP2Bbeta	10	TCR_Signaling_Pathway	BCR & TCR Signaling Pathway
5533	PPP3CC	CALNA3, CNA3, PP2Bgamma	8	TCR_Signaling_Pathway	BCR & TCR Signaling Pathway
11261	CHP1	CHP, SLC9A1BP, SPAX9, Sid470p, p22, p24	15	TCR_Signaling_Pathway	BCR & TCR Signaling Pathway
5534	PPP3R1	CALNB1, CNB, CNB1	2	TCR_Signaling_Pathway	BCR & TCR Signaling Pathway
5535	PPP3R2	PPP3RL	9	TCR_Signaling_Pathway	BCR & TCR Signaling Pathway
63928	CHP2	-	16	TCR_Signaling_Pathway	BCR & TCR Signaling Pathway
10725	NFAT5	NF-AT5, NFATL1, NFATZ, OREBP, TONEBP	16	TCR_Signaling_Pathway	BCR & TCR Signaling Pathway
4772	NFATC1	NF-ATC, NF-ATc1.2, NFAT2, NFATc	18	TCR_Signaling_Pathway	BCR & TCR Signaling Pathway
4773	NFATC2	NFAT1, NFATP	20	TCR_Signaling_Pathway	BCR & TCR Signaling Pathway
4775	NFATC3	NF-AT4c, NFAT4, NFATX	16	TCR_Signaling_Pathway	BCR & TCR Signaling Pathway
4776	NFATC4	NF-AT3, NF-ATC4, NFAT3	14	TCR_Signaling_Pathway	BCR & TCR Signaling Pathway
6654	SOS1	GF1, GGF1, GINGF, HGF, NS4, SOS-1	2	TCR_Signaling_Pathway	BCR & TCR Signaling Pathway
6655	SOS2	NS9, SOS-2	14	TCR_Signaling_Pathway	BCR & TCR Signaling Pathway
3265	HRAS	C-BAS/HAS, C-H-RAS, C-HA-RAS1, CTLO, H-RASIDX, HAMSV, HRAS1, RASH1, p21ras	11	TCR_Signaling_Pathway	BCR & TCR Signaling Pathway
3845	KRAS	'C-K-RAS, C-K-RAS, CFC2, K-RAS2A, K-RAS2B, K-RAS4A, K-RAS4B, K-Ras, K-Ras 2, KI-RAS, KRAS1, KRAS2, NS, NS3, OES, RALD, RASK2, c-Ki-ras, c-Ki-ras2	12	TCR_Signaling_Pathway	BCR & TCR Signaling Pathway
4893	NRAS	ALPS4, CMNS, N-ras, NCMS, NRAS1, NS6	1	TCR_Signaling_Pathway	BCR & TCR Signaling Pathway
2353	FOS	AP-1, C-FOS, p55	14	TCR_Signaling_Pathway	BCR & TCR Signaling Pathway
3725	JUN	AP-1, AP1, c-Jun, cJUN, p39	1	TCR_Signaling_Pathway	BCR & TCR Signaling Pathway
84433	CARD11	BENTA, BIMP3, CARMA1, IMD11, IMD11A, PPBL	7	TCR_Signaling_Pathway	BCR & TCR Signaling Pathway
8915	BCL10	CARMEN, CIPER, CLAP, IMD37, c-E10, mE10	1	TCR_Signaling_Pathway	BCR & TCR Signaling Pathway
10892	MALT1	IMD12, MLT, MLT1, PCASP1	18	TCR_Signaling_Pathway	BCR & TCR Signaling Pathway
1147	CHUK	IKBKA, IKK-alpha, IKK1, IKKA, NFKBIKA, TCF16	10	TCR_Signaling_Pathway	BCR & TCR Signaling Pathway
3551	IKBKB	IKK-beta, IKK2, IKKB, IMD15, IMD15A, IMD15B, NFKBIKB	8	TCR_Signaling_Pathway	BCR & TCR Signaling Pathway
8517	IKBKG	AMCBX1, EDAID1, FIP-3, FIP3, Fip3p, IKK-gamma, IKKAP1, IKKG, IMD33, IP, IP1, IP2, IPD2, NEMO, ZC2HC9	X	TCR_Signaling_Pathway	BCR & TCR Signaling Pathway
4790	NFKB1	CVID12, EBP-1, KBF1, NF-kB, NF-kB1, NF-kappa-B1, NF-kappaB, NF-kappabeta, NFKB-p105, NFKB-p50, NFkappaB	4	TCR_Signaling_Pathway	BCR & TCR Signaling Pathway
5970	RELA	CMCU, NFKB3, p65	11	TCR_Signaling_Pathway	BCR & TCR Signaling Pathway
4792	NFKBIA	EDAID2, IKBA, MAD-3, NFKBI	14	TCR_Signaling_Pathway	BCR & TCR Signaling Pathway
4793	NFKBIB	IKBB, TRIP9	19	TCR_Signaling_Pathway	BCR & TCR Signaling Pathway
4794	NFKBIE	IKBE	6	TCR_Signaling_Pathway	BCR & TCR Signaling Pathway
940	CD28	Tp44	2	TCR_Signaling_Pathway	BCR & TCR Signaling Pathway
29851	ICOS	AILIM, CD278, CVID1	2	TCR_Signaling_Pathway	BCR & TCR Signaling Pathway
959	CD40LG	CD154, CD40L, HIGM1, IGM, IMD3, T-BAM, TNFSF5, TRAP, gp39, hCD40L	X	TCR_Signaling_Pathway	BCR & TCR Signaling Pathway
23533	PIK3R5	F730038I15Rik, FOAP-2, P101-PI3K, p101	17	TCR_Signaling_Pathway	BCR & TCR Signaling Pathway
5295	PIK3R1	AGM7, GRB1, IMD36, p85, p85-ALPHA	5	TCR_Signaling_Pathway	BCR & TCR Signaling Pathway
5296	PIK3R2	MPPH, MPPH1, P85B, p85, p85-BETA	19	TCR_Signaling_Pathway	BCR & TCR Signaling Pathway
8503	PIK3R3	p55, p55-GAMMA, p55PIK	1	TCR_Signaling_Pathway	BCR & TCR Signaling Pathway
5290	PIK3CA	CLAPO, CLOVE, CWS5, MCAP, MCM, MCMTC, PI3K, PI3K-alpha, p110-alpha	3	TCR_Signaling_Pathway	BCR & TCR Signaling Pathway
5291	PIK3CB	P110BETA, PI3K, PI3KBETA, PIK3C1	3	TCR_Signaling_Pathway	BCR & TCR Signaling Pathway
5293	PIK3CD	APDS, IMD14, P110DELTA, PI3K, p110D	1	TCR_Signaling_Pathway	BCR & TCR Signaling Pathway
5294	PIK3CG	PI3CG, PI3K, PI3Kgamma, PIK3, p110gamma, p120-PI3K	7	TCR_Signaling_Pathway	BCR & TCR Signaling Pathway
10000	AKT3	MPPH, MPPH2, PKB-GAMMA, PKBG, PRKBG, RAC-PK-gamma, RAC-gamma, STK-2	1	TCR_Signaling_Pathway	BCR & TCR Signaling Pathway
207	AKT1	AKT, CWS6, PKB, PKB-ALPHA, PRKBA, RAC, RAC-ALPHA	14	TCR_Signaling_Pathway	BCR & TCR Signaling Pathway
208	AKT2	HIHGHH, PKBB, PKBBETA, PRKBB, RAC-BETA	19	TCR_Signaling_Pathway	BCR & TCR Signaling Pathway
1326	MAP3K8	AURA2, COT, EST, ESTF, MEKK8, TPL2, Tpl-2, c-COT	10	TCR_Signaling_Pathway	BCR & TCR Signaling Pathway
9020	MAP3K14	FTDCR1B, HS, HSNIK, NIK	17	TCR_Signaling_Pathway	BCR & TCR Signaling Pathway
5133	PDCD1	CD279, PD-1, PD1, SLEB2, hPD-1, hPD-l, hSLE1	2	TCR_Signaling_Pathway	BCR & TCR Signaling Pathway
1493	CTLA4	ALPS5, CD, CD152, CELIAC3, CTLA-4, GRD4, GSE, IDDM12	2	TCR_Signaling_Pathway	BCR & TCR Signaling Pathway
5777	PTPN6	HCP, HCPH, HPTP1C, PTP-1C, SH-PTP1, SHP-1, SHP-1L, SHP1	12	TCR_Signaling_Pathway	BCR & TCR Signaling Pathway
23624	CBLC	CBL-3, CBL-SL, RNF57	19	TCR_Signaling_Pathway	BCR & TCR Signaling Pathway
867	CBL	C-CBL, CBL2, FRA11B, NSLL, RNF55	11	TCR_Signaling_Pathway	BCR & TCR Signaling Pathway
868	CBLB	Cbl-b, Nbla00127, RNF56	3	TCR_Signaling_Pathway	BCR & TCR Signaling Pathway
3558	IL2	IL-2, TCGF, lymphokine	4	TCR_Signaling_Pathway	BCR & TCR Signaling Pathway
3565	IL4	BCGF-1, BCGF1, BSF-1, BSF1, IL-4	5	TCR_Signaling_Pathway	BCR & TCR Signaling Pathway
3567	IL5	EDF, IL-5, TRF	5	TCR_Signaling_Pathway	BCR & TCR Signaling Pathway
3586	IL10	CSIF, GVHDS, IL-10, IL10A, TGIF	1	TCR_Signaling_Pathway	BCR & TCR Signaling Pathway
3458	IFNG	IFG, IFI	12	TCR_Signaling_Pathway	BCR & TCR Signaling Pathway
1437	CSF2	CSF, GMCSF	5	TCR_Signaling_Pathway	BCR & TCR Signaling Pathway
7124	TNF	DIF, TNF-alpha, TNFA, TNFSF2, TNLG1F	6	TCR_Signaling_Pathway	BCR & TCR Signaling Pathway
1019	CDK4	CMM3, PSK-J3	12	TCR_Signaling_Pathway	BCR & TCR Signaling Pathway
10125	RASGRP1	CALDAG-GEFI, CALDAG-GEFII, IMD64, RASGRP	15	TCR_Signaling_Pathway	BCR & TCR Signaling Pathway
5163	PDK1	-	2	TCR_Signaling_Pathway	BCR & TCR Signaling Pathway
5335	PLCG1	NCKAP3, PLC-II, PLC1, PLC148, PLCgamma1	20	TCR_Signaling_Pathway	BCR & TCR Signaling Pathway
5588	PRKCQ	PRKCT, nPKC-theta	10	TCR_Signaling_Pathway	BCR & TCR Signaling Pathway
28755	TRAC	IMD7, TCRA, TRA, TRCA	14	TCR_Signaling_Pathway	BCR & TCR Signaling Pathway
28754	TRAJ1	-	14	TCR_Signaling_Pathway	BCR & TCR Signaling Pathway
28753	TRAJ2	-	14	TCR_Signaling_Pathway	BCR & TCR Signaling Pathway
28752	TRAJ3	-	14	TCR_Signaling_Pathway	BCR & TCR Signaling Pathway
28751	TRAJ4	-	14	TCR_Signaling_Pathway	BCR & TCR Signaling Pathway
28750	TRAJ5	-	14	TCR_Signaling_Pathway	BCR & TCR Signaling Pathway
28749	TRAJ6	-	14	TCR_Signaling_Pathway	BCR & TCR Signaling Pathway
28748	TRAJ7	-	14	TCR_Signaling_Pathway	BCR & TCR Signaling Pathway
28747	TRAJ8	-	14	TCR_Signaling_Pathway	BCR & TCR Signaling Pathway
28746	TRAJ9	-	14	TCR_Signaling_Pathway	BCR & TCR Signaling Pathway
28745	TRAJ10	-	14	TCR_Signaling_Pathway	BCR & TCR Signaling Pathway
28744	TRAJ11	-	14	TCR_Signaling_Pathway	BCR & TCR Signaling Pathway
28743	TRAJ12	-	14	TCR_Signaling_Pathway	BCR & TCR Signaling Pathway
28742	TRAJ13	-	14	TCR_Signaling_Pathway	BCR & TCR Signaling Pathway
28741	TRAJ14	-	14	TCR_Signaling_Pathway	BCR & TCR Signaling Pathway
28740	TRAJ15	-	14	TCR_Signaling_Pathway	BCR & TCR Signaling Pathway
28739	TRAJ16	-	14	TCR_Signaling_Pathway	BCR & TCR Signaling Pathway
28738	TRAJ17	-	14	TCR_Signaling_Pathway	BCR & TCR Signaling Pathway
28737	TRAJ18	-	14	TCR_Signaling_Pathway	BCR & TCR Signaling Pathway
28736	TRAJ19	-	14	TCR_Signaling_Pathway	BCR & TCR Signaling Pathway
28735	TRAJ20	-	14	TCR_Signaling_Pathway	BCR & TCR Signaling Pathway
28734	TRAJ21	-	14	TCR_Signaling_Pathway	BCR & TCR Signaling Pathway
28733	TRAJ22	-	14	TCR_Signaling_Pathway	BCR & TCR Signaling Pathway
28732	TRAJ23	-	14	TCR_Signaling_Pathway	BCR & TCR Signaling Pathway
28731	TRAJ24	-	14	TCR_Signaling_Pathway	BCR & TCR Signaling Pathway
28730	TRAJ25	-	14	TCR_Signaling_Pathway	BCR & TCR Signaling Pathway
28729	TRAJ26	-	14	TCR_Signaling_Pathway	BCR & TCR Signaling Pathway
28728	TRAJ27	-	14	TCR_Signaling_Pathway	BCR & TCR Signaling Pathway
28727	TRAJ28	-	14	TCR_Signaling_Pathway	BCR & TCR Signaling Pathway
28726	TRAJ29	-	14	TCR_Signaling_Pathway	BCR & TCR Signaling Pathway
28725	TRAJ30	-	14	TCR_Signaling_Pathway	BCR & TCR Signaling Pathway
28724	TRAJ31	-	14	TCR_Signaling_Pathway	BCR & TCR Signaling Pathway
28723	TRAJ32	-	14	TCR_Signaling_Pathway	BCR & TCR Signaling Pathway
28722	TRAJ33	-	14	TCR_Signaling_Pathway	BCR & TCR Signaling Pathway
28721	TRAJ34	-	14	TCR_Signaling_Pathway	BCR & TCR Signaling Pathway
28720	TRAJ35	-	14	TCR_Signaling_Pathway	BCR & TCR Signaling Pathway
28719	TRAJ36	-	14	TCR_Signaling_Pathway	BCR & TCR Signaling Pathway
28718	TRAJ37	-	14	TCR_Signaling_Pathway	BCR & TCR Signaling Pathway
28717	TRAJ38	-	14	TCR_Signaling_Pathway	BCR & TCR Signaling Pathway
28716	TRAJ39	-	14	TCR_Signaling_Pathway	BCR & TCR Signaling Pathway
28715	TRAJ40	-	14	TCR_Signaling_Pathway	BCR & TCR Signaling Pathway
28714	TRAJ41	-	14	TCR_Signaling_Pathway	BCR & TCR Signaling Pathway
28713	TRAJ42	-	14	TCR_Signaling_Pathway	BCR & TCR Signaling Pathway
28712	TRAJ43	-	14	TCR_Signaling_Pathway	BCR & TCR Signaling Pathway
28711	TRAJ44	-	14	TCR_Signaling_Pathway	BCR & TCR Signaling Pathway
28710	TRAJ45	-	14	TCR_Signaling_Pathway	BCR & TCR Signaling Pathway
28709	TRAJ46	-	14	TCR_Signaling_Pathway	BCR & TCR Signaling Pathway
28708	TRAJ47	-	14	TCR_Signaling_Pathway	BCR & TCR Signaling Pathway
28707	TRAJ48	-	14	TCR_Signaling_Pathway	BCR & TCR Signaling Pathway
28706	TRAJ49	-	14	TCR_Signaling_Pathway	BCR & TCR Signaling Pathway
28705	TRAJ50	-	14	TCR_Signaling_Pathway	BCR & TCR Signaling Pathway
28703	TRAJ52	-	14	TCR_Signaling_Pathway	BCR & TCR Signaling Pathway
28702	TRAJ53	-	14	TCR_Signaling_Pathway	BCR & TCR Signaling Pathway
28701	TRAJ54	-	14	TCR_Signaling_Pathway	BCR & TCR Signaling Pathway
28699	TRAJ56	-	14	TCR_Signaling_Pathway	BCR & TCR Signaling Pathway
28698	TRAJ57	-	14	TCR_Signaling_Pathway	BCR & TCR Signaling Pathway
28697	TRAJ58	-	14	TCR_Signaling_Pathway	BCR & TCR Signaling Pathway
28696	TRAJ59	-	14	TCR_Signaling_Pathway	BCR & TCR Signaling Pathway
28694	TRAJ61	-	14	TCR_Signaling_Pathway	BCR & TCR Signaling Pathway
28693	TRAV1-1	TCRAV1S1, TCRAV7S1, TRAV11	14	TCR_Signaling_Pathway	BCR & TCR Signaling Pathway
28692	TRAV1-2	TCRAV1S2, TCRAV7S2, TRAV12	14	TCR_Signaling_Pathway	BCR & TCR Signaling Pathway
28691	TRAV2	TCRAV11S1, TCRAV2S1	14	TCR_Signaling_Pathway	BCR & TCR Signaling Pathway
28690	TRAV3	TCRAV16S1, TCRAV3S1	14	TCR_Signaling_Pathway	BCR & TCR Signaling Pathway
28689	TRAV4	TCRAV20S1, TCRAV4S1	14	TCR_Signaling_Pathway	BCR & TCR Signaling Pathway
28688	TRAV5	TCRAV15S1, TCRAV5S1	14	TCR_Signaling_Pathway	BCR & TCR Signaling Pathway
28686	TRAV7	TCRAV7S1	14	TCR_Signaling_Pathway	BCR & TCR Signaling Pathway
28685	TRAV8-1	TCRAV1S1, TCRAV8S1, TRAV81	14	TCR_Signaling_Pathway	BCR & TCR Signaling Pathway
28684	TRAV8-2	TCRAV1S5, TCRAV8S2, TRAV82	14	TCR_Signaling_Pathway	BCR & TCR Signaling Pathway
28683	TRAV8-3	TCRAV1S4, TCRAV8S3, TRAV83	14	TCR_Signaling_Pathway	BCR & TCR Signaling Pathway
28682	TRAV8-4	TCRAV1S2, TCRAV8S4, TRAV84	14	TCR_Signaling_Pathway	BCR & TCR Signaling Pathway
28680	TRAV8-6	TCRAV1S3, TCRAV8S6, TRAV86	14	TCR_Signaling_Pathway	BCR & TCR Signaling Pathway
28679	TRAV8-7	TCRAV8S7, TRAV87	14	TCR_Signaling_Pathway	BCR & TCR Signaling Pathway
28678	TRAV9-1	TCRAV9S1, TRAV91	14	TCR_Signaling_Pathway	BCR & TCR Signaling Pathway
28677	TRAV9-2	TCRAV22S1, TCRAV9S2, TRAV92	14	TCR_Signaling_Pathway	BCR & TCR Signaling Pathway
28676	TRAV10	TCRAV10S1, TCRAV24S1	14	TCR_Signaling_Pathway	BCR & TCR Signaling Pathway
28674	TRAV12-1	TCRAV12S1, TCRAV2S3, TRAV121	14	TCR_Signaling_Pathway	BCR & TCR Signaling Pathway
28673	TRAV12-2	TCRAV12S2, TCRAV2S1, TRAV122	14	TCR_Signaling_Pathway	BCR & TCR Signaling Pathway
28672	TRAV12-3	TCRAV12S3, TCRAV2S2, TRAV123	14	TCR_Signaling_Pathway	BCR & TCR Signaling Pathway
28671	TRAV13-1	TCRAV13S1, TCRAV8S1, TRAV131	14	TCR_Signaling_Pathway	BCR & TCR Signaling Pathway
28670	TRAV13-2	TCRAV13S2, TCRAV8S2, TRAV132	14	TCR_Signaling_Pathway	BCR & TCR Signaling Pathway
28669	TRAV14DV4	TCRAV6S1-hDV104S1, TRAV14/DV4, hADV14S1	14	TCR_Signaling_Pathway	BCR & TCR Signaling Pathway
28667	TRAV16	TCRAV16S1, TCRAV9S1	14	TCR_Signaling_Pathway	BCR & TCR Signaling Pathway
28666	TRAV17	TCRAV17S1, TCRAV3S1	14	TCR_Signaling_Pathway	BCR & TCR Signaling Pathway
28665	TRAV18	TCRAV18S1	14	TCR_Signaling_Pathway	BCR & TCR Signaling Pathway
28664	TRAV19	TCRAV12S1, TCRAV19S1	14	TCR_Signaling_Pathway	BCR & TCR Signaling Pathway
28663	TRAV20	TCRAV20S1, TCRAV30S1	14	TCR_Signaling_Pathway	BCR & TCR Signaling Pathway
28662	TRAV21	TCRAV21S1, TCRAV23S1	14	TCR_Signaling_Pathway	BCR & TCR Signaling Pathway
28661	TRAV22	TCRAV13S1, TCRAV22S1	14	TCR_Signaling_Pathway	BCR & TCR Signaling Pathway
28660	TRAV23DV6	TCRAV17S1, TRAV23/DV6, hADV23S1	14	TCR_Signaling_Pathway	BCR & TCR Signaling Pathway
28659	TRAV24	TCRAV18S1, TCRAV24S1	14	TCR_Signaling_Pathway	BCR & TCR Signaling Pathway
28658	TRAV25	TCRAV25S1, TCRAV32S1	14	TCR_Signaling_Pathway	BCR & TCR Signaling Pathway
28657	TRAV26-1	TCRAV26S1, TCRAV4S2, TRAV261	14	TCR_Signaling_Pathway	BCR & TCR Signaling Pathway
28656	TRAV26-2	TCRAV26S2, TCRAV4S1, TRAV262	14	TCR_Signaling_Pathway	BCR & TCR Signaling Pathway
28655	TRAV27	TCRAV10S1, TCRAV27S1	14	TCR_Signaling_Pathway	BCR & TCR Signaling Pathway
28653	TRAV29DV5	TCRA, TCRAV21S1, TRAV29/DV5, hADV29S1	14	TCR_Signaling_Pathway	BCR & TCR Signaling Pathway
28652	TRAV30	TCRAV29S1, TCRAV30S1	14	TCR_Signaling_Pathway	BCR & TCR Signaling Pathway
28648	TRAV34	TCRAV26S1, TCRAV34S1	14	TCR_Signaling_Pathway	BCR & TCR Signaling Pathway
28647	TRAV35	TCRAV25S1, TCRAV35S1	14	TCR_Signaling_Pathway	BCR & TCR Signaling Pathway
28646	TRAV36DV7	TCRAV28S1, TRAV36/DV7, hADV36S1	14	TCR_Signaling_Pathway	BCR & TCR Signaling Pathway
28644	TRAV38-1	TCRAV14S2, TCRAV38S1, TRAV381	14	TCR_Signaling_Pathway	BCR & TCR Signaling Pathway
28643	TRAV38-2DV8	TCRAV14S1, TRAV382DV8, hADV38S2	14	TCR_Signaling_Pathway	BCR & TCR Signaling Pathway
28642	TRAV39	TCRAV27S1, TCRAV39S1	14	TCR_Signaling_Pathway	BCR & TCR Signaling Pathway
28641	TRAV40	TCRAV31S1, TCRAV40S1	14	TCR_Signaling_Pathway	BCR & TCR Signaling Pathway
28640	TRAV41	TCRAV19S1, TCRAV41S1	14	TCR_Signaling_Pathway	BCR & TCR Signaling Pathway
28639	TRBC1	BV05S1J2.2, TCRB, TCRBC1	7	TCR_Signaling_Pathway	BCR & TCR Signaling Pathway
28638	TRBC2	TCRBC2	7	TCR_Signaling_Pathway	BCR & TCR Signaling Pathway
28637	TRBD1	TCRBD1	7	TCR_Signaling_Pathway	BCR & TCR Signaling Pathway
28636	TRBD2	TCRBD2	7	TCR_Signaling_Pathway	BCR & TCR Signaling Pathway
28635	TRBJ1-1	TCRBJ1S1, TRBJ11	7	TCR_Signaling_Pathway	BCR & TCR Signaling Pathway
28634	TRBJ1-2	TCRBJ1S2, TRBJ12	7	TCR_Signaling_Pathway	BCR & TCR Signaling Pathway
28633	TRBJ1-3	TCRBJ1S3, TRBJ13	7	TCR_Signaling_Pathway	BCR & TCR Signaling Pathway
28632	TRBJ1-4	TCRBJ1S4, TRBJ14	7	TCR_Signaling_Pathway	BCR & TCR Signaling Pathway
28631	TRBJ1-5	TCRBJ1S5, TRBJ15	7	TCR_Signaling_Pathway	BCR & TCR Signaling Pathway
28630	TRBJ1-6	TCRBJ1S6, TRBJ16	7	TCR_Signaling_Pathway	BCR & TCR Signaling Pathway
28629	TRBJ2-1	TCRBJ2S1, TRBJ21	7	TCR_Signaling_Pathway	BCR & TCR Signaling Pathway
28628	TRBJ2-2	TCRBJ2S2, TRBJ22	7	TCR_Signaling_Pathway	BCR & TCR Signaling Pathway
28626	TRBJ2-3	TCRBJ2S3, TRBJ23	7	TCR_Signaling_Pathway	BCR & TCR Signaling Pathway
28625	TRBJ2-4	TCRBJ2S4, TRBJ24	7	TCR_Signaling_Pathway	BCR & TCR Signaling Pathway
28624	TRBJ2-5	TCRBJ2S5, TRBJ25	7	TCR_Signaling_Pathway	BCR & TCR Signaling Pathway
28623	TRBJ2-6	TCRBJ2S6, TRBJ26	7	TCR_Signaling_Pathway	BCR & TCR Signaling Pathway
28622	TRBJ2-7	TCRBJ2S7, TRBJ27	7	TCR_Signaling_Pathway	BCR & TCR Signaling Pathway
28620	TRBV2	TCRBV22S1A2N1T, TCRBV2S1	7	TCR_Signaling_Pathway	BCR & TCR Signaling Pathway
28619	TRBV3-1	TCRBV3S1, TCRBV9S1A1T, TRBV31	7	TCR_Signaling_Pathway	BCR & TCR Signaling Pathway
28617	TRBV4-1	BV07S1J2.7, TCRBV4S1, TCRBV7S1A1N2T, TRBV41	7	TCR_Signaling_Pathway	BCR & TCR Signaling Pathway
28616	TRBV4-2	TCRBV4S2, TCRBV7S3A2, TCRBV7S3A2T, TRBV42	7	TCR_Signaling_Pathway	BCR & TCR Signaling Pathway
28615	TRBV4-3	TCRBV4S3, TCRBV7S2A1N4T, TRBV43	7	TCR_Signaling_Pathway	BCR & TCR Signaling Pathway
28614	TRBV5-1	TCRBV5S1, TCRBV5S1A1T, TRBV51	7	TCR_Signaling_Pathway	BCR & TCR Signaling Pathway
28611	TRBV5-4	TCRBV5S4, TCRBV5S6A3N2T, TRBV54	7	TCR_Signaling_Pathway	BCR & TCR Signaling Pathway
28610	TRBV5-5	TCRBV5S3A2T, TCRBV5S5, TRBV55	7	TCR_Signaling_Pathway	BCR & TCR Signaling Pathway
28609	TRBV5-6	TCRBV5S2, TCRBV5S6, TRBV56	7	TCR_Signaling_Pathway	BCR & TCR Signaling Pathway
28608	TRBV5-7	TCRBV5S7, TCRBV5S7P, TRBV57	7	TCR_Signaling_Pathway	BCR & TCR Signaling Pathway
28607	TRBV5-8	TCRBV5S4A2T, TCRBV5S8, TRBV58	7	TCR_Signaling_Pathway	BCR & TCR Signaling Pathway
28606	TRBV6-1	TCRBV13S3, TCRBV6S1, TRBV61	7	TCR_Signaling_Pathway	BCR & TCR Signaling Pathway
28605	TRBV6-2	TCRBV13S2, TCRBV13S2A1T, TCRBV6S2, TRBV62	7	TCR_Signaling_Pathway	BCR & TCR Signaling Pathway
28604	TRBV6-3	TCRBV13S9/13S2A1T, TCRBV6S3, TRBV63	7	TCR_Signaling_Pathway	BCR & TCR Signaling Pathway
28603	TRBV6-4	TCRBV13S5, TCRBV6S4, TRBV64	7	TCR_Signaling_Pathway	BCR & TCR Signaling Pathway
28602	TRBV6-5	TCRBV13S1, TCRBV6S5, TRBV65	7	TCR_Signaling_Pathway	BCR & TCR Signaling Pathway
28601	TRBV6-6	TCRBV13S6A2T, TCRBV6S6, TRBV66	7	TCR_Signaling_Pathway	BCR & TCR Signaling Pathway
28600	TRBV6-7	TCRBV13S8P, TCRBV6S7, TRBV67	7	TCR_Signaling_Pathway	BCR & TCR Signaling Pathway
28599	TRBV6-8	TCRBV13S7P, TCRBV6S8, TRBV68	7	TCR_Signaling_Pathway	BCR & TCR Signaling Pathway
28598	TRBV6-9	TCRBV13S4, TCRBV6S9, TRBV69	7	TCR_Signaling_Pathway	BCR & TCR Signaling Pathway
28596	TRBV7-2	TCRBV6S5A1N1, TCRBV6S5A2, TCRBV7S2, TRBV72	7	TCR_Signaling_Pathway	BCR & TCR Signaling Pathway
28595	TRBV7-3	TCRBV6S1A1N1, TCRBV7S3, TRBV73	7	TCR_Signaling_Pathway	BCR & TCR Signaling Pathway
28594	TRBV7-4	TCRBV6S8A2T, TCRBV7S4, TRBV74	7	TCR_Signaling_Pathway	BCR & TCR Signaling Pathway
28592	TRBV7-6	TCRBV6S3A1N1T, TCRBV7S6, TRBV76	7	TCR_Signaling_Pathway	BCR & TCR Signaling Pathway
28591	TRBV7-7	TCRBV6S6A2T, TCRBV7S7, TRBV77	7	TCR_Signaling_Pathway	BCR & TCR Signaling Pathway
28590	TRBV7-8	TCRBV6S2A1N1T, TCRBV7S8, TRBV78	7	TCR_Signaling_Pathway	BCR & TCR Signaling Pathway
28589	TRBV7-9	TCRB, TCRBV6S4A1, TCRBV7S9, TRBV79	7	TCR_Signaling_Pathway	BCR & TCR Signaling Pathway
28586	TRBV9	TCRBV1S1A1N1, TCRBV9S1	7	TCR_Signaling_Pathway	BCR & TCR Signaling Pathway
28585	TRBV10-1	TCRBV10S1, TCRBV12S2, TCRBV12S2A1T, TRBV101	7	TCR_Signaling_Pathway	BCR & TCR Signaling Pathway
28584	TRBV10-2	TCRBV10S2, TCRBV12S3, TRBV102	7	TCR_Signaling_Pathway	BCR & TCR Signaling Pathway
28583	TRBV10-3	TCRBV10S3, TCRBV12S1A1N2, TRBV103	7	TCR_Signaling_Pathway	BCR & TCR Signaling Pathway
[truncated: 1,549 more rows]

## Sheet: Table S5
lncRNA	DEGs	miRNA	mRNA (Ensemble ID)
[truncated: 56,602 more rows]

[truncated: 1 more sheets: Table S6]
